# Supplementary material for: Retrospective Identification of Novel and Legacy Per- and Polyfluoroalkyl Substances in German Archived Fish Livers Using a Combined High-Resolution Mass Spectrometry Approach
Source: Environ Sci Technol. 2025 Jun 20;59(25):12865–77. doi: 10.1021/acs.est.4c11600 (PMC12224335; doi:10.1021/acs.est.4c11600)
Supplement: Supplementary file 2 [file es4c11600_si_002.xlsx]

## Sheet: Supporting Information_B
DTXSID	PREFERRED NAME	CASRN	INCHIKEY	IUPAC NAME	SMILES	INCHI STRING	MOLECULAR FORMULA	AVERAGE MASS	MONOISOTOPIC MASS	# of SOURCES	# OF PUBMED ARTICLES	PUBCHEM DATA SOURCES	CPDAT COUNT	QC Level	# ToxCast Active	% ToxCast Active	Total Assays
https://comptox.epa.gov/dashboard/chemical/details/DTXSID90896318	1-Bromo-3-(1,1,1,2,3,3,3-heptafluoropropan-2-yl)benzene	2396-22-7	LORVCBHYPNKHCQ-UHFFFAOYSA-N	1-Bromo-3-(1,1,1,2,3,3,3-heptafluoropropan-2-yl)benzene	FC(F)(F)C(F)(C1=CC(Br)=CC=C1)C(F)(F)F	InChI=1S/C9H4BrF7/c10-6-3-1-2-5(4-6)7(11,8(12,13)14)9(15,16)17/h1-4H	C9H4BrF7	325.024	323.938	14		6
https://comptox.epa.gov/dashboard/chemical/details/DTXSID40457130	N-(4,4,5,5,6,6,7,7,8,8,9,9,10,10,11,11,11-Heptadecafluoroundecyl)maleimide	852527-40-3	QGVHMBIQPGFCFW-UHFFFAOYSA-N	1-(4,4,5,5,6,6,7,7,8,8,9,9,10,10,11,11,11-Heptadecafluoroundecyl)-1H-pyrrole-2,5-dione	FC(F)(F)C(F)(F)C(F)(F)C(F)(F)C(F)(F)C(F)(F)C(F)(F)C(F)(F)CCCN1C(=O)C=CC1=O	InChI=1S/C15H8F17NO2/c16-8(17,4-1-5-33-6(34)2-3-7(33)35)9(18,19)10(20,21)11(22,23)12(24,25)13(26,27)14(28,29)15(30,31)32/h2-3H,1,4-5H2	C15H8F17NO2	557.207	557.028	20		23		2
https://comptox.epa.gov/dashboard/chemical/details/DTXSID50188882	Perflisobutane	354-92-7	COQIQRBKEGPRSG-UHFFFAOYSA-N	1,1,1,2,3,3,3-Heptafluoro-2-(trifluoromethyl)propane	FC(F)(F)C(F)(C(F)(F)F)C(F)(F)F	InChI=1S/C4F10/c5-1(2(6,7)8,3(9,10)11)4(12,13)14	C4F10	238.028	237.984	41		41
https://comptox.epa.gov/dashboard/chemical/details/DTXSID401032927	N-[(Perfluorooctyl)ethylsulfonyl]-N-propylglycine lithium salt	441765-18-0	DEPHMHMFJMWBTG-UHFFFAOYSA-M		[Li+].CCCN(CC([O-])=O)S(=O)(=O)CCC(F)(F)C(F)(F)C(F)(F)C(F)(F)C(F)(F)C(F)(F)C(F)(F)C(F)(F)F	InChI=1S/C15H14F17NO4S.Li/c1-2-4-33(6-7(34)35)38(36,37)5-3-8(16,17)9(18,19)10(20,21)11(22,23)12(24,25)13(26,27)14(28,29)15(30,31)32;/h2-6H2,1H3,(H,34,35);/q;+1/p-1	C15H13F17LiNO4S	633.24	633.045	3				2
https://comptox.epa.gov/dashboard/chemical/details/DTXSID801035016	3-[{3-[(Carboxymethyl)(perfluorodecanesulfonyl)amino]propyl}(dimethyl)azaniumyl]propane-1-sulfonate	NOCAS_1035016	DFXZKRDSDJBERC-UHFFFAOYSA-N		C[N+](C)(CCCN(CC(O)=O)S(=O)(=O)C(F)(F)C(F)(F)C(F)(F)C(F)(F)C(F)(F)C(F)(F)C(F)(F)C(F)(F)C(F)(F)C(F)(F)F)CCCS([O-])(=O)=O	InChI=1S/C20H21F21N2O7S2/c1-43(2,7-4-8-51(46,47)48)6-3-5-42(9-10(44)45)52(49,50)20(40,41)18(35,36)16(31,32)14(27,28)12(23,24)11(21,22)13(25,26)15(29,30)17(33,34)19(37,38)39/h3-9H2,1-2H3,(H-,44,45,46,47,48)	C20H21F21N2O7S2	864.48	864.045	4				2
https://comptox.epa.gov/dashboard/chemical/details/DTXSID0047583	Nonafluoro-1-iodobutane	423-39-2	PGRFXXCKHGIFSV-UHFFFAOYSA-N	1,1,1,2,2,3,3,4,4-Nonafluoro-4-iodobutane	FC(F)(F)C(F)(F)C(F)(F)C(F)(F)I	InChI=1S/C4F9I/c5-1(6,3(9,10)11)2(7,8)4(12,13)14	C4F9I	345.934	345.89	79	2	88	1	1	0/162	0	162
https://comptox.epa.gov/dashboard/chemical/details/DTXSID50881028	32-(Perfluoro-7-methyloctyl)-2,5,8,11,14,17,20,23,26,29-decaoxadotriacontan-31-ol	93776-11-5	XTGCLCQOUPEKCR-UHFFFAOYSA-N	33,33,34,34,35,35,36,36,37,37,38,38,39,40,40,40-Hexadecafluoro-39-(trifluoromethyl)-2,5,8,11,14,17,20,23,26,29-decaoxatetracontan-31-ol	COCCOCCOCCOCCOCCOCCOCCOCCOCCOCC(O)CC(F)(F)C(F)(F)C(F)(F)C(F)(F)C(F)(F)C(F)(F)C(F)(C(F)(F)F)C(F)(F)F	InChI=1S/C31H45F19O11/c1-52-2-3-53-4-5-54-6-7-55-8-9-56-10-11-57-12-13-58-14-15-59-16-17-60-18-19-61-21-22(51)20-23(32,33)25(35,36)27(39,40)29(43,44)28(41,42)26(37,38)24(34,30(45,46)47)31(48,49)50/h22,51H,2-21H2,1H3	C31H45F19O11	954.66	954.266	25		6		1
https://comptox.epa.gov/dashboard/chemical/details/DTXSID2065969	Perfluoro-6-methylheptanecarboxylic acid	15899-31-7	WIXVASFEKZIRFM-UHFFFAOYSA-N	2,2,3,3,4,4,5,5,6,6,7,8,8,8-Tetradecafluoro-7-(trifluoromethyl)octanoic acid	OC(=O)C(F)(F)C(F)(F)C(F)(F)C(F)(F)C(F)(F)C(F)(C(F)(F)F)C(F)(F)F	InChI=1S/C9HF17O2/c10-2(11,1(27)28)4(13,14)6(17,18)7(19,20)5(15,16)3(12,8(21,22)23)9(24,25)26/h(H,27,28)	C9HF17O2	464.078	463.971	32		18		1
https://comptox.epa.gov/dashboard/chemical/details/DTXSID50544181	1,1'-Peroxybis(2,2,3,3,4,4,5,5-octafluorocyclopentan-1-ol)	106813-72-3	IJRVUXNZPMOWRV-UHFFFAOYSA-N	1,1'-Peroxybis(2,2,3,3,4,4,5,5-octafluorocyclopentan-1-ol)	OC1(OOC2(O)C(F)(F)C(F)(F)C(F)(F)C2(F)F)C(F)(F)C(F)(F)C(F)(F)C1(F)F	InChI=1S/C10H2F16O4/c11-1(12)2(13,14)6(21,22)9(27,5(1,19)20)29-30-10(28)7(23,24)3(15,16)4(17,18)8(10,25)26/h27-28H	C10H2F16O4	490.096	489.97	8		3		5
https://comptox.epa.gov/dashboard/chemical/details/DTXSID80240841	(Perfluoro-15-methylhexadecyl)ethyl methacrylate	94158-65-3	BEMICOOQLAQVTK-UHFFFAOYSA-N	3,3,4,4,5,5,6,6,7,7,8,8,9,9,10,10,11,11,12,12,13,13,14,14,15,15,16,16,17,18,18,18-Dotriacontafluoro-17-(trifluoromethyl)octadecyl 2-methylprop-2-enoate	CC(=C)C(=O)OCCC(F)(F)C(F)(F)C(F)(F)C(F)(F)C(F)(F)C(F)(F)C(F)(F)C(F)(F)C(F)(F)C(F)(F)C(F)(F)C(F)(F)C(F)(F)C(F)(F)C(F)(C(F)(F)F)C(F)(F)F	InChI=1S/C23H9F35O2/c1-5(2)6(59)60-4-3-7(24,25)9(27,28)11(31,32)13(35,36)15(39,40)17(43,44)19(47,48)21(51,52)20(49,50)18(45,46)16(41,42)14(37,38)12(33,34)10(29,30)8(26,22(53,54)55)23(56,57)58/h1,3-4H2,2H3	C23H9F35O2	982.267	982.004	28		6		1
https://comptox.epa.gov/dashboard/chemical/details/DTXSID30178842	1-Aziridinepropionic acid, 2,2,3,3,3-pentafluoropropyl ester	24116-27-6	AFJDBZRJNZQTNO-UHFFFAOYSA-N	2,2,3,3,3-Pentafluoropropyl 3-(aziridin-1-yl)propanoate	FC(F)(F)C(F)(F)COC(=O)CCN1CC1	InChI=1S/C8H10F5NO2/c9-7(10,8(11,12)13)5-16-6(15)1-2-14-3-4-14/h1-5H2	C8H10F5NO2	247.165	247.063	10				4
https://comptox.epa.gov/dashboard/chemical/details/DTXSID00895397	1,1,1,2,2,3,3,4,4,12,12,13,13,14,14,15,15,15-Octadecafluoro-6,10-diiodopentadecane	40735-25-9	LKBRVJJAQWSEDF-UHFFFAOYSA-N	1,1,1,2,2,3,3,4,4,12,12,13,13,14,14,15,15,15-Octadecafluoro-6,10-diiodopentadecane	FC(F)(F)C(F)(F)C(F)(F)C(F)(F)CC(I)CCCC(I)CC(F)(F)C(F)(F)C(F)(F)C(F)(F)F	InChI=1S/C15H12F18I2/c16-8(17,10(20,21)12(24,25)14(28,29)30)4-6(34)2-1-3-7(35)5-9(18,19)11(22,23)13(26,27)15(31,32)33/h6-7H,1-5H2	C15H12F18I2	788.041	787.874	15		2		5
https://comptox.epa.gov/dashboard/chemical/details/DTXSID10544182	1,1'-Peroxybis(2,2,3,3,4,4,5,5,6,6-decafluorocyclohexan-1-ol)	106813-73-4	MXRISTKGODPOGX-UHFFFAOYSA-N	1,1'-Peroxybis(2,2,3,3,4,4,5,5,6,6-decafluorocyclohexan-1-ol)	OC1(OOC2(O)C(F)(F)C(F)(F)C(F)(F)C(F)(F)C2(F)F)C(F)(F)C(F)(F)C(F)(F)C(F)(F)C1(F)F	InChI=1S/C12H2F20O4/c13-1(14)3(17,18)7(25,26)11(33,8(27,28)4(1,19)20)35-36-12(34)9(29,30)5(21,22)2(15,16)6(23,24)10(12,31)32/h33-34H	C12H2F20O4	590.112	589.963	8		3		5
https://comptox.epa.gov/dashboard/chemical/details/DTXSID50538787	Diphenylbis(3,3,4,4,5,5,6,6,7,7,8,8,8-tridecafluorooctyl)stannane	96325-94-9	LCDGWDJILOLYNC-UHFFFAOYSA-N	Diphenylbis(3,3,4,4,5,5,6,6,7,7,8,8,8-tridecafluorooctyl)stannane	FC(F)(F)C(F)(F)C(F)(F)C(F)(F)C(F)(F)C(F)(F)CC[Sn](CCC(F)(F)C(F)(F)C(F)(F)C(F)(F)C(F)(F)C(F)(F)F)(C1=CC=CC=C1)C1=CC=CC=C1	InChI=1S/2C8H4F13.2C6H5.Sn/c2*1-2-3(9,10)4(11,12)5(13,14)6(15,16)7(17,18)8(19,20)21;2*1-2-4-6-5-3-1;/h2*1-2H2;2*1-5H;	C28H18F26Sn	967.12	968.002	8				5
https://comptox.epa.gov/dashboard/chemical/details/DTXSID80882962	1,3-Isobenzofurandione, polymer with .alpha.-fluoro-.omega.-(oxiranylmethyl)poly(difluoromethylene) and (phenoxymethyl)oxirane	107097-76-7								11				5
https://comptox.epa.gov/dashboard/chemical/details/DTXSID80896600	Perfluoro-4,5-dimethylhexanoic acid	1144512-36-6	YQPBELLZGQBWJP-UHFFFAOYSA-N	2,2,3,3,4,5,6,6,6-Nonafluoro-4,5-bis(trifluoromethyl)hexanoic acid	OC(=O)C(F)(F)C(F)(F)C(F)(C(F)(F)F)C(F)(C(F)(F)F)C(F)(F)F	InChI=1/C8HF15O2/c9-2(10,1(24)25)5(13,14)3(11,6(15,16)17)4(12,7(18,19)20)8(21,22)23/h(H,24,25)	C8HF15O2	414.07	413.974	15		3		2
https://comptox.epa.gov/dashboard/chemical/details/DTXSID801027261	1H,10H-Perfluoro-2,4,6,9-tetraoxadecane	249932-26-1	XYFZFBPTKQGMNU-UHFFFAOYSA-N		FC(F)OC(F)(F)OC(F)(F)OC(F)(F)C(F)(F)OC(F)F	InChI=1S/C6H2F12O4/c7-1(8)19-3(11,12)4(13,14)21-6(17,18)22-5(15,16)20-2(9)10/h1-2H	C6H2F12O4	366.059	365.976	5				2
https://comptox.epa.gov/dashboard/chemical/details/DTXSID10895621	Octan-2-yl heptafluorobutanoate	560-01-0	CQNVNDNWIKZAAI-UHFFFAOYSA-N	Octan-2-yl heptafluorobutanoate	CCCCCCC(C)OC(=O)C(F)(F)C(F)(F)C(F)(F)F	InChI=1S/C12H17F7O2/c1-3-4-5-6-7-8(2)21-9(20)10(13,14)11(15,16)12(17,18)19/h8H,3-7H2,1-2H3	C12H17F7O2	326.255	326.112	16		8
https://comptox.epa.gov/dashboard/chemical/details/DTXSID7029245	2-Chloro-1,1,1,2-tetrafluoroethane	2837-89-0	BOUGCJDAQLKBQH-UHFFFAOYSA-N	2-Chloro-1,1,1,2-tetrafluoroethane	FC(Cl)C(F)(F)F	InChI=1S/C2HClF4/c3-1(4)2(5,6)7/h1H	C2HClF4	136.47	135.97	102	11	52	42	1
https://comptox.epa.gov/dashboard/chemical/details/DTXSID101040111	1-Chloro-1-(difluoromethoxy)-1,2,2,2-tetrafluoroethane	57041-64-2	SBASELMSUQKBDN-UHFFFAOYNA-N		FC(F)OC(F)(Cl)C(F)(F)F	InChI=1/C3HClF6O/c4-2(7,3(8,9)10)11-1(5)6/h1H	C3HClF6O	202.48	201.962	4				2
https://comptox.epa.gov/dashboard/chemical/details/DTXSID20896003	N-(2,2,3,3,4,4,5,5,6,6,7,7,8,8,8-Pentadecafluorooctyl)prop-2-enamide	424-01-1	GZUJPJBXZUVMML-UHFFFAOYSA-N	N-(2,2,3,3,4,4,5,5,6,6,7,7,8,8,8-Pentadecafluorooctyl)prop-2-enamide	FC(F)(F)C(F)(F)C(F)(F)C(F)(F)C(F)(F)C(F)(F)C(F)(F)CNC(=O)C=C	InChI=1S/C11H6F15NO/c1-2-4(28)27-3-5(12,13)6(14,15)7(16,17)8(18,19)9(20,21)10(22,23)11(24,25)26/h2H,1,3H2,(H,27,28)	C11H6F15NO	453.151	453.021	15		3		5
https://comptox.epa.gov/dashboard/chemical/details/DTXSID3059973	Perfluorohexanesulfonyl fluoride	423-50-7	HSDJWNJDPDJOEV-UHFFFAOYSA-N	Tridecafluorohexane-1-sulfonyl fluoride	FC(F)(F)C(F)(F)C(F)(F)C(F)(F)C(F)(F)C(F)(F)S(F)(=O)=O	InChI=1S/C6F14O2S/c7-1(8,3(11,12)5(15,16)17)2(9,10)4(13,14)6(18,19)23(20,21)22	C6F14O2S	402.1	401.94	40		59		1
https://comptox.epa.gov/dashboard/chemical/details/DTXSID50543093	Methyl 3-(chlorosulfanyl)-2,2,3,3-tetrafluoropropanoate	77705-95-4	XJGPYUVHAPPUHA-UHFFFAOYSA-N	Methyl 3-(chlorosulfanyl)-2,2,3,3-tetrafluoropropanoate	COC(=O)C(F)(F)C(F)(F)SCl	InChI=1S/C4H3ClF4O2S/c1-11-2(10)3(6,7)4(8,9)12-5/h1H3	C4H3ClF4O2S	226.57	225.948	7		2		5
https://comptox.epa.gov/dashboard/chemical/details/DTXSID501026969	2-Chloro-7-(difluoromethyl)-1,3,4,4,5,6,6,7,8,8,9,9,10,10,11,12,12,12-octadecafluoro-11-(trifluoromethyl)dodec-1-ene	NOCAS_1026969	LUKSWEZCZVMQKU-UHFFFAOYNA-N		FC=C(Cl)C(F)C(F)(F)C(F)C(F)(F)C(F)(C(F)F)C(F)(F)C(F)(F)C(F)(F)C(F)(C(F)(F)F)C(F)(F)F	InChI=1/C14H4ClF23/c15-2(1-16)3(17)6(21,22)4(18)8(24,25)7(23,5(19)20)10(27,28)12(31,32)11(29,30)9(26,13(33,34)35)14(36,37)38/h1,3-5H	C14H4ClF23	644.6	643.963	3				2
https://comptox.epa.gov/dashboard/chemical/details/DTXSID301027628	Perfluoro-1-ethyl-2-methylcyclohexane	96009-78-8	GFNBKGIATOGHDV-UHFFFAOYNA-N		FC(F)(F)C(F)(F)C1(F)C(F)(F)C(F)(F)C(F)(F)C(F)(F)C1(F)C(F)(F)F	InChI=1/C9F18/c10-1(5(16,17)9(25,26)27)2(11,8(22,23)24)4(14,15)7(20,21)6(18,19)3(1,12)13	C9F18	450.07	449.971	3				1
https://comptox.epa.gov/dashboard/chemical/details/DTXSID301023202	5-Methyl-2-(1,2,2,2-tetrafluoroethyl)pyridine	16876-49-6	XBYVZYTWGMHCRW-UHFFFAOYNA-N		CC1=CN=C(C=C1)C(F)C(F)(F)F	InChI=1/C8H7F4N/c1-5-2-3-6(13-4-5)7(9)8(10,11)12/h2-4,7H,1H3	C8H7F4N	193.145	193.051	3				2
https://comptox.epa.gov/dashboard/chemical/details/DTXSID10508825	1,1,2,2,3,3-Hexafluoro-2,3-dihydro-1H-indene	2338-64-9	LNYHPQJAJVEHPE-UHFFFAOYSA-N	1,1,2,2,3,3-Hexafluoro-2,3-dihydro-1H-indene	FC1(F)C2=CC=CC=C2C(F)(F)C1(F)F	InChI=1S/C9H4F6/c10-7(11)5-3-1-2-4-6(5)8(12,13)9(7,14)15/h1-4H	C9H4F6	226.121	226.022	9
https://comptox.epa.gov/dashboard/chemical/details/DTXSID80467657	(Pentafluoroethyl)(diphenyl)phosphane	20157-74-8	PEVPYFJDZKYVEE-UHFFFAOYSA-N	(Pentafluoroethyl)(diphenyl)phosphane	FC(F)(F)C(F)(F)P(C1=CC=CC=C1)C1=CC=CC=C1	InChI=1S/C14H10F5P/c15-13(16,17)14(18,19)20(11-7-3-1-4-8-11)12-9-5-2-6-10-12/h1-10H	C14H10F5P	304.2	304.044	7		17		5
https://comptox.epa.gov/dashboard/chemical/details/DTXSID20880609	Sodium 2-((tridecafluorohexylsulphonylamino)methyl)benzenesulphonate	68299-21-8	CBPJEOWQPIKXNL-UHFFFAOYSA-M	Sodium 2-{[(1,1,2,2,3,3,4,4,5,5,6,6,6-tridecafluorohexane-1-sulfonyl)amino]methyl}benzene-1-sulfonate	[Na+].[H]N(CC1=CC=CC=C1S([O-])(=O)=O)S(=O)(=O)C(F)(F)C(F)(F)C(F)(F)C(F)(F)C(F)(F)C(F)(F)F	InChI=1S/C13H8F13NO5S2.Na/c14-8(15,10(18,19)12(22,23)24)9(16,17)11(20,21)13(25,26)34(31,32)27-5-6-3-1-2-4-7(6)33(28,29)30;/h1-4,27H,5H2,(H,28,29,30);/q;+1/p-1	C13H7F13NNaO5S2	591.29	590.946	25		8		2
https://comptox.epa.gov/dashboard/chemical/details/DTXSID801032379	Perfluoro-10-oxoundecane-1-sulfonic acid	NOCAS_1032379	ZWUFEEQIDUWGKJ-UHFFFAOYSA-N		OS(=O)(=O)C(F)(F)C(F)(F)C(F)(F)C(F)(F)C(F)(F)C(F)(F)C(F)(F)C(F)(F)C(F)(F)C(=O)C(F)(F)F	InChI=1S/C11HF21O4S/c12-2(13,1(33)3(14,15)16)4(17,18)5(19,20)6(21,22)7(23,24)8(25,26)9(27,28)10(29,30)11(31,32)37(34,35)36/h(H,34,35,36)	C11HF21O4S	628.15	627.926	3				2
https://comptox.epa.gov/dashboard/chemical/details/DTXSID30837947	2,2,3-Trifluoro-3-(heptafluoropropoxy)propanoic acid	824393-42-2	DTYVXYLDJJLISC-UHFFFAOYSA-N	2,2,3-Trifluoro-3-(heptafluoropropoxy)propanoic acid	OC(=O)C(F)(F)C(F)OC(F)(F)C(F)(F)C(F)(F)F	InChI=1S/C6H2F10O3/c7-1(3(8,9)2(17)18)19-6(15,16)4(10,11)5(12,13)14/h1H,(H,17,18)	C6H2F10O3	312.063	311.984	8		3		5
https://comptox.epa.gov/dashboard/chemical/details/DTXSID50881962	Poly(difluoromethylene), .alpha.-fluoro-.omega.-(2-iodoethyl)-	71215-70-8								16				5
https://comptox.epa.gov/dashboard/chemical/details/DTXSID00892508	2,2,3,5,5,6,6,7,7,9,9,9-Dodecafluoro-4,8-dioxononanoic acid	NOCAS_892508	QUZAVRGYARBWNB-UHFFFAOYSA-N	2,2,3,5,5,6,6,7,7,9,9,9-Dodecafluoro-4,8-dioxononanoic acid	[H]C(F)(C(=O)C(F)(F)C(F)(F)C(F)(F)C(=O)C(F)(F)F)C(F)(F)C(O)=O	InChI=1S/C9H2F12O4/c10-1(5(11,12)4(24)25)2(22)6(13,14)9(20,21)7(15,16)3(23)8(17,18)19/h1H,(H,24,25)	C9H2F12O4	402.092	401.976	8		1		1
https://comptox.epa.gov/dashboard/chemical/details/DTXSID90367194	4-methyl-6-(2,2,3,3,4,4,5,5-octafluoropentoxy)pyrimidin-2-amine	5483-61-4	PYLQFLPNCXPNNY-UHFFFAOYSA-N	4-Methyl-6-[(2,2,3,3,4,4,5,5-octafluoropentyl)oxy]pyrimidin-2-amine	CC1=CC(OCC(F)(F)C(F)(F)C(F)(F)C(F)F)=NC(N)=N1	InChI=1S/C10H9F8N3O/c1-4-2-5(21-7(19)20-4)22-3-8(13,14)10(17,18)9(15,16)6(11)12/h2,6H,3H2,1H3,(H2,19,20,21)	C10H9F8N3O	339.189	339.062	12		25		5
https://comptox.epa.gov/dashboard/chemical/details/DTXSID401034359	3-[[(Perfluorooctyl)sulfonyl]amino]-N-(2-hydroxyethyl)-N,N-dimethyl-1-propanaminium	71864-97-6	SRLSHPKHTWDZSN-UHFFFAOYSA-N		C[N+](C)(CCO)CCCNS(=O)(=O)C(F)(F)C(F)(F)C(F)(F)C(F)(F)C(F)(F)C(F)(F)C(F)(F)C(F)(F)F	InChI=1S/C15H18F17N2O3S/c1-34(2,6-7-35)5-3-4-33-38(36,37)15(31,32)13(26,27)11(22,23)9(18,19)8(16,17)10(20,21)12(24,25)14(28,29)30/h33,35H,3-7H2,1-2H3/q+1	C15H18F17N2O3S	629.35	629.076	4				1
https://comptox.epa.gov/dashboard/chemical/details/DTXSID80474568	1H,5H-Perfluoropentane	755-23-7	FBRUAKUMSFDZNN-UHFFFAOYSA-N	1,1,2,2,3,3,4,4,5,5-Decafluoropentane	FC(F)C(F)(F)C(F)(F)C(F)(F)C(F)F	InChI=1S/C5H2F10/c6-1(7)3(10,11)5(14,15)4(12,13)2(8)9/h1-2H	C5H2F10	252.055	252	8		14		2
https://comptox.epa.gov/dashboard/chemical/details/DTXSID801036676	1‐(Dimethylamino)‐3-(perfluorododecyl)‐2‐(hydroxymethoxy)propan‐3‐yl formate	NOCAS_1036676	GFPXNFNBHRPUOF-UHFFFAOYNA-N		CN(C)CC(OCO)C(OC=O)C(F)(F)C(F)(F)C(F)(F)C(F)(F)C(F)(F)C(F)(F)C(F)(F)C(F)(F)C(F)(F)C(F)(F)C(F)(F)C(F)(F)F	InChI=1/C19H14F25NO4/c1-45(2)3-6(48-4-46)7(49-5-47)8(20,21)9(22,23)10(24,25)11(26,27)12(28,29)13(30,31)14(32,33)15(34,35)16(36,37)17(38,39)18(40,41)19(42,43)44/h5-7,46H,3-4H2,1-2H3	C19H14F25NO4	795.284	795.052	3				2
https://comptox.epa.gov/dashboard/chemical/details/DTXSID40569267	1,3-Bis(1,1,2,2-tetrafluoroethoxy)propane	138845-14-4	SUGHYGBPZYNJLU-UHFFFAOYSA-N	1,3-Bis(1,1,2,2-tetrafluoroethoxy)propane	FC(F)C(F)(F)OCCCOC(F)(F)C(F)F	InChI=1S/C7H8F8O2/c8-4(9)6(12,13)16-2-1-3-17-7(14,15)5(10)11/h4-5H,1-3H2	C7H8F8O2	276.126	276.04	6		10		5
https://comptox.epa.gov/dashboard/chemical/details/DTXSID10182467	alpha,alpha,beta,beta-Tetrafluoro-2-methyl-4-nitrophenetole	28202-30-4	JHPMFMSCHNLTQM-UHFFFAOYSA-N	2-Methyl-4-nitro-1-(1,1,2,2-tetrafluoroethoxy)benzene	CC1=C(OC(F)(F)C(F)F)C=CC(=C1)[N+]([O-])=O	InChI=1S/C9H7F4NO3/c1-5-4-6(14(15)16)2-3-7(5)17-9(12,13)8(10)11/h2-4,8H,1H3	C9H7F4NO3	253.153	253.036	14		50
https://comptox.epa.gov/dashboard/chemical/details/DTXSID60896087	Ethyl 4-[(nonafluorobutyl)sulfanyl]benzoate	1262679-06-0	WIKFLLRFLVLBKC-UHFFFAOYSA-N	Ethyl 4-[(nonafluorobutyl)sulfanyl]benzoate	CCOC(=O)C1=CC=C(SC(F)(F)C(F)(F)C(F)(F)C(F)(F)F)C=C1	InChI=1S/C13H9F9O2S/c1-2-24-9(23)7-3-5-8(6-4-7)25-13(21,22)11(16,17)10(14,15)12(18,19)20/h3-6H,2H2,1H3	C13H9F9O2S	400.26	400.018	15		2		5
https://comptox.epa.gov/dashboard/chemical/details/DTXSID00201737	Perfluoro-1-propanol	53520-89-1	YEDDVXZFXSHDIB-UHFFFAOYSA-N	1,1,2,2,3,3-Hexafluoropropan-1-ol	OC(F)(F)C(F)(F)C(F)F	InChI=1S/C3H2F6O/c4-1(5)2(6,7)3(8,9)10/h1,10H	C3H2F6O	168.038	168.001	13	220	15		4
https://comptox.epa.gov/dashboard/chemical/details/DTXSID40505842	N,N-Diethyl-1,1,2,2,2-pentafluoroethan-1-amine	61881-20-7	UHAAENLNKMZPLX-UHFFFAOYSA-N	N,N-Diethyl-1,1,2,2,2-pentafluoroethan-1-amine	CCN(CC)C(F)(F)C(F)(F)F	InChI=1S/C6H10F5N/c1-3-12(4-2)6(10,11)5(7,8)9/h3-4H2,1-2H3	C6H10F5N	191.145	191.073	7				5
https://comptox.epa.gov/dashboard/chemical/details/DTXSID40382155	1,1,1,5,5,6,6,7,7,8,8,8-dodecafluorooctane-2,4-dione	261503-40-6	WNIYZRDLOGYCIO-UHFFFAOYSA-N	1,1,1,5,5,6,6,7,7,8,8,8-Dodecafluorooctane-2,4-dione	FC(F)(F)C(=O)CC(=O)C(F)(F)C(F)(F)C(F)(F)C(F)(F)F	InChI=1S/C8H2F12O2/c9-4(10,2(21)1-3(22)5(11,12)13)6(14,15)7(16,17)8(18,19)20/h1H2	C8H2F12O2	358.083	357.986	15		20		5
https://comptox.epa.gov/dashboard/chemical/details/DTXSID80883015	Copolymer of chloroethene, octadecan-1-yl acrylate, 3,3,4,4,5,5,6,6,7,7,8,8,8-tridecafluorooctan-1-yl methacrylate	1620760-72-6								11				5
https://comptox.epa.gov/dashboard/chemical/details/DTXSID20896200	2,2,3,3,4,4,4-Heptafluoro-N-[(4-sulfamoylphenyl)methyl]butanamide	165618-97-3	VABWMMCIAMBZFP-UHFFFAOYSA-N	2,2,3,3,4,4,4-Heptafluoro-N-[(4-sulfamoylphenyl)methyl]butanamide	NS(=O)(=O)C1=CC=C(CNC(=O)C(F)(F)C(F)(F)C(F)(F)F)C=C1	InChI=1S/C11H9F7N2O3S/c12-9(13,10(14,15)11(16,17)18)8(21)20-5-6-1-3-7(4-2-6)24(19,22)23/h1-4H,5H2,(H,20,21)(H2,19,22,23)	C11H9F7N2O3S	382.25	382.022	15		10		5
https://comptox.epa.gov/dashboard/chemical/details/DTXSID00896223	N-[5-(Heptafluoropropyl)[1,1'-biphenyl]-2-yl]benzamide	748785-00-4	OXEFQYACCKRTBE-UHFFFAOYSA-N	N-[5-(Heptafluoropropyl)[1,1'-biphenyl]-2-yl]benzamide	FC(F)(F)C(F)(F)C(F)(F)C1=CC=C(NC(=O)C2=CC=CC=C2)C(=C1)C1=CC=CC=C1	InChI=1S/C22H14F7NO/c23-20(24,21(25,26)22(27,28)29)16-11-12-18(17(13-16)14-7-3-1-4-8-14)30-19(31)15-9-5-2-6-10-15/h1-13H,(H,30,31)	C22H14F7NO	441.349	441.096	15		14		5
https://comptox.epa.gov/dashboard/chemical/details/DTXSID40882766	2-Propenoic acid, polymer with butyl-2-propenoate, 2-hydroxyethyl 2-propenoate and 3,3,4,4,5,5,6,6,7,7,8,8,8-tridecafluorooctyl-2-propenoate, compd. with 2-(dimethylamino)ethanol	350672-20-7								14				5
https://comptox.epa.gov/dashboard/chemical/details/DTXSID301027092	N-[3-[[2-Bromo-4-(1,1,1,2,3,3,4,4,4-nonafluorobutan-2-yl)-6-(trifluoromethyl)phenyl]carbamoyl]phenyl]-3-cyano-N-methylbenzamide	NOCAS_1027092	KQYACOUIIMETGZ-UHFFFAOYNA-N		CN(C(=O)C1=CC=CC(=C1)C#N)C1=CC=CC(=C1)C(=O)NC1=C(C=C(C=C1Br)C(F)(C(F)(F)F)C(F)(F)C(F)(F)F)C(F)(F)F	InChI=1/C27H14BrF12N3O2/c1-43(22(45)15-6-2-4-13(8-15)12-41)17-7-3-5-14(9-17)21(44)42-20-18(24(30,31)32)10-16(11-19(20)28)23(29,26(35,36)37)25(33,34)27(38,39)40/h2-11H,1H3,(H,42,44)	C27H14BrF12N3O2	720.313	719.008	3				2
https://comptox.epa.gov/dashboard/chemical/details/DTXSID60896688	(1E)-1,2,3,3,4,4,5,5,6,6,6-Undecafluoro-1-methoxyhex-1-ene	62949-64-8	AXAYXKXNUQHQFZ-IHWYPQMZSA-N	(1E)-1,2,3,3,4,4,5,5,6,6,6-Undecafluoro-1-methoxyhex-1-ene	CO\C(F)=C(/F)C(F)(F)C(F)(F)C(F)(F)C(F)(F)F	InChI=1S/C7H3F11O/c1-19-3(9)2(8)4(10,11)5(12,13)6(14,15)7(16,17)18/h1H3/b3-2-	C7H3F11O	312.082	312.001	14		3		5
https://comptox.epa.gov/dashboard/chemical/details/DTXSID90379272	2-(4,4,5,5,6,6,6-heptafluorohexyl)propanedioic Acid	244022-64-8	CGCPPBXAEGMASM-UHFFFAOYSA-N	(4,4,5,5,6,6,6-Heptafluorohexyl)propanedioic acid	OC(=O)C(CCCC(F)(F)C(F)(F)C(F)(F)F)C(O)=O	InChI=1S/C9H9F7O4/c10-7(11,8(12,13)9(14,15)16)3-1-2-4(5(17)18)6(19)20/h4H,1-3H2,(H,17,18)(H,19,20)	C9H9F7O4	314.156	314.039	16		33
https://comptox.epa.gov/dashboard/chemical/details/DTXSID70863104	Perfluorocyclohexane sulfonic acid	2106-55-0	VFOJXEHRTNGBDB-UHFFFAOYSA-N	1,2,2,3,3,4,4,5,5,6,6-Undecafluorocyclohexane-1-sulfonic acid	OS(=O)(=O)C1(F)C(F)(F)C(F)(F)C(F)(F)C(F)(F)C1(F)F	InChI=1S/C6HF11O3S/c7-1(8)2(9,10)4(13,14)6(17,21(18,19)20)5(15,16)3(1,11)12/h(H,18,19,20)	C6HF11O3S	362.11	361.947	12		12		1
https://comptox.epa.gov/dashboard/chemical/details/DTXSID50813187	N,N-Diethyl-2,2,3,3,4,4,5,5,6,6,7,7,7-tridecafluoroheptanethioamide	61906-64-7	NFJYTNNFKCXFIK-UHFFFAOYSA-N	N,N-Diethyl-2,2,3,3,4,4,5,5,6,6,7,7,7-tridecafluoroheptanethioamide	CCN(CC)C(=S)C(F)(F)C(F)(F)C(F)(F)C(F)(F)C(F)(F)C(F)(F)F	InChI=1S/C11H10F13NS/c1-3-25(4-2)5(26)6(12,13)7(14,15)8(16,17)9(18,19)10(20,21)11(22,23)24/h3-4H2,1-2H3	C11H10F13NS	435.25	435.033	8		2		5
https://comptox.epa.gov/dashboard/chemical/details/DTXSID501026507	Bis(2-(methyl((nonafluorobutyl)sulfonyl)amino)ethyl) octadecanedioate	890406-75-4	KUZVUUXPCLVPLE-UHFFFAOYSA-N		CN(CCOC(=O)CCCCCCCCCCCCCCCCC(=O)OCCN(C)S(=O)(=O)C(F)(F)C(F)(F)C(F)(F)C(F)(F)F)S(=O)(=O)C(F)(F)C(F)(F)C(F)(F)C(F)(F)F	InChI=1S/C32H46F18N2O8S2/c1-51(61(55,56)31(47,48)27(37,38)25(33,34)29(41,42)43)19-21-59-23(53)17-15-13-11-9-7-5-3-4-6-8-10-12-14-16-18-24(54)60-22-20-52(2)62(57,58)32(49,50)28(39,40)26(35,36)30(44,45)46/h3-22H2,1-2H3	C32H46F18N2O8S2	992.82	992.241	3				1
https://comptox.epa.gov/dashboard/chemical/details/DTXSID20531245	5,6-Bis(pentafluoroethyl)-1,2,3,4,5,6-tetrathiadiazinane	87985-88-4	RLWPLULZZPRVLU-UHFFFAOYSA-N	5,6-Bis(pentafluoroethyl)-1,2,3,4,5,6-tetrathiadiazinane	FC(F)(F)C(F)(F)N1SSSSN1C(F)(F)C(F)(F)F	InChI=1S/C4F10N2S4/c5-1(6,7)3(11,12)15-16(18-20-19-17-15)4(13,14)2(8,9)10	C4F10N2S4	394.28	393.878	7		2		5
https://comptox.epa.gov/dashboard/chemical/details/DTXSID60882743	2-Propenoic acid, 2-methyl-, 3-(trimethoxysilyl)propyl ester, polymer with ethenylbenzene, 2-[ethyl[(heptadecafluorooctyl)sulfonyl]amino]ethyl 2-propenoate and 2-hydroxyethyl 2-propenoate	95590-48-0								17				5
https://comptox.epa.gov/dashboard/chemical/details/DTXSID10897640	2-Propenoic acid, 2-methyl-, 2-(diethylamino)ethyl ester, polymer with α-fluoro-ω-[2-[(2-methyl-1-oxo-2-propenyl)oxy]ethyl]poly(difluoromethylene), acetate (salt) (9CI)	500701-62-2								9				5
https://comptox.epa.gov/dashboard/chemical/details/DTXSID80953823	2,2-Bis(trifluoromethyl)oxirane	31898-68-7	NYZSKEULTVZUAW-UHFFFAOYSA-N	2,2-Bis(trifluoromethyl)oxirane	FC(F)(F)C1(CO1)C(F)(F)F	InChI=1S/C4H2F6O/c5-3(6,7)2(1-11-2)4(8,9)10/h1H2	C4H2F6O	180.049	180.001	12		44
https://comptox.epa.gov/dashboard/chemical/details/DTXSID601035408	N,N,N-Trimethyl-(10-(difluoromethyl)perfluorodecyl)methanaminium	NOCAS_1035408	UGBLRKWXJPTLIO-UHFFFAOYSA-N		C[N+](C)(C)CC(F)(F)C(F)(F)C(F)(F)C(F)(F)C(F)(F)C(F)(F)C(F)(F)C(F)(F)C(F)(F)C(F)(F)C(F)F	InChI=1S/C15H12F22N/c1-38(2,3)4-6(18,19)8(22,23)10(26,27)12(30,31)14(34,35)15(36,37)13(32,33)11(28,29)9(24,25)7(20,21)5(16)17/h5H,4H2,1-3H3/q+1	C15H12F22N	624.232	624.061	3				2
https://comptox.epa.gov/dashboard/chemical/details/DTXSID50182340	Potassium perfluorodecanesulfonate	2806-16-8	UWUCAMNHDQBYIL-UHFFFAOYSA-M	Potassium henicosafluorodecane-1-sulfonate	[K+].[O-]S(=O)(=O)C(F)(F)C(F)(F)C(F)(F)C(F)(F)C(F)(F)C(F)(F)C(F)(F)C(F)(F)C(F)(F)C(F)(F)F	InChI=1S/C10HF21O3S.K/c11-1(12,3(15,16)5(19,20)7(23,24)9(27,28)29)2(13,14)4(17,18)6(21,22)8(25,26)10(30,31)35(32,33)34;/h(H,32,33,34);/q;+1/p-1	C10F21KO3S	638.23	637.887	24		14		2
https://comptox.epa.gov/dashboard/chemical/details/DTXSID10855740	(7a,17b)-7-(9-((4,4,5,5,5-Pentafluoropentyl)thio)nonyl)-estra-1,3,5(10)-triene-3,17-diol 17-acetate	875573-69-6	NNWTWRVZCKFESO-YVAHLQCFSA-N	3-Hydroxy-7-{9-[(4,4,5,5,5-pentafluoropentyl)sulfanyl]nonyl}estra-1,3,5(10)-trien-17beta-yl acetate (incorrect configuration definition!)	CC(=O)O[C@H]1CC[C@H]2[C@@H]3[C@H](CCCCCCCCCSCCCC(F)(F)C(F)(F)F)CC4=C(C=CC(O)=C4)[C@H]3CC[C@]12C	InChI=1S/C34H49F5O3S/c1-23(40)42-30-15-14-29-31-24(21-25-22-26(41)12-13-27(25)28(31)16-18-32(29,30)2)11-8-6-4-3-5-7-9-19-43-20-10-17-33(35,36)34(37,38)39/h12-13,22,24,28-31,41H,3-11,14-21H2,1-2H3/t24-,28-,29+,30+,31-,32+/m1/s1	C34H49F5O3S	632.82	632.332	8		31		5
https://comptox.epa.gov/dashboard/chemical/details/DTXSID40826029	N-(2,2,3,3,4,4,4-Heptafluorobutanoyl)-2-methylalanine	880353-20-8	GLLTUKTVAHGIDJ-UHFFFAOYSA-N	N-(2,2,3,3,4,4,4-Heptafluorobutanoyl)-2-methylalanine	CC(C)(NC(=O)C(F)(F)C(F)(F)C(F)(F)F)C(O)=O	InChI=1S/C8H8F7NO3/c1-5(2,4(18)19)16-3(17)6(9,10)7(11,12)8(13,14)15/h1-2H3,(H,16,17)(H,18,19)	C8H8F7NO3	299.145	299.039	15		4		5
https://comptox.epa.gov/dashboard/chemical/details/DTXSID60231732	Thiobenzyl N-heptafluorobutyrylanthranilate	82422-25-1	QQIQOXWHMJDAHF-UHFFFAOYSA-N	S-Benzyl 2-(2,2,3,3,4,4,4-heptafluorobutanamido)benzene-1-carbothioate	FC(F)(F)C(F)(F)C(F)(F)C(=O)NC1=CC=CC=C1C(=O)SCC1=CC=CC=C1	InChI=1S/C18H12F7NO2S/c19-16(20,17(21,22)18(23,24)25)15(28)26-13-9-5-4-8-12(13)14(27)29-10-11-6-2-1-3-7-11/h1-9H,10H2,(H,26,28)	C18H12F7NO2S	439.35	439.048	23	2	12		4
https://comptox.epa.gov/dashboard/chemical/details/DTXSID001034826	Perfluorotetradecyl hydrogen sulfate	NOCAS_1034826	YPMJHPUZQBWNQF-UHFFFAOYSA-N		OS(=O)(=O)OC(F)(F)C(F)(F)C(F)(F)C(F)(F)C(F)(F)C(F)(F)C(F)(F)C(F)(F)C(F)(F)C(F)(F)C(F)(F)C(F)(F)C(F)(F)C(F)(F)F	InChI=1S/C14HF29O4S/c15-1(16,3(19,20)5(23,24)7(27,28)9(31,32)11(35,36)13(39,40)41)2(17,18)4(21,22)6(25,26)8(29,30)10(33,34)12(37,38)14(42,43)47-48(44,45)46/h(H,44,45,46)	C14HF29O4S	816.17	815.913	4				2
https://comptox.epa.gov/dashboard/chemical/details/DTXSID70721912	1,2,3,3,3-Pentafluoro-1-[(1,2,3,3,3-pentafluoroprop-1-en-1-yl)oxy]prop-1-ene	3823-94-7	CSJWOWRPMBXQLD-UHFFFAOYSA-N	1,2,3,3,3-Pentafluoro-1-[(1,2,3,3,3-pentafluoroprop-1-en-1-yl)oxy]prop-1-ene	FC(OC(F)=C(F)C(F)(F)F)=C(F)C(F)(F)F	InChI=1S/C6F10O/c7-1(5(11,12)13)3(9)17-4(10)2(8)6(14,15)16	C6F10O	278.049	277.979	6		5		5
https://comptox.epa.gov/dashboard/chemical/details/DTXSID40144250	4,6-Nonanedione, 2,8-bis(trifluoromethyl)-2,8-dihydroxy-1,1,1,9,9,9-hexafluoro-	101832-24-0	FXKRUMSLBBAAEF-UHFFFAOYSA-N	1,1,1,9,9,9-Hexafluoro-2,8-dihydroxy-2,8-bis(trifluoromethyl)nonane-4,6-dione	OC(CC(=O)CC(=O)CC(O)(C(F)(F)F)C(F)(F)F)(C(F)(F)F)C(F)(F)F	InChI=1S/C11H8F12O4/c12-8(13,14)6(26,9(15,16)17)2-4(24)1-5(25)3-7(27,10(18,19)20)11(21,22)23/h26-27H,1-3H2	C11H8F12O4	432.162	432.023	8		15		4
https://comptox.epa.gov/dashboard/chemical/details/DTXSID7071369	N-(Phenylmethyl)perfluorobutanesulfonamide	68298-07-7	WZKSJOOHUDPYFG-UHFFFAOYSA-N	N-Benzyl-1,1,2,2,3,3,4,4,4-nonafluorobutane-1-sulfonamide	FC(F)(F)C(F)(F)C(F)(F)C(F)(F)S(=O)(=O)NCC1=CC=CC=C1	InChI=1S/C11H8F9NO2S/c12-8(13,10(16,17)18)9(14,15)11(19,20)24(22,23)21-6-7-4-2-1-3-5-7/h1-5,21H,6H2	C11H8F9NO2S	389.24	389.013	27		17		1
https://comptox.epa.gov/dashboard/chemical/details/DTXSID90896292	5-(Tridecafluorohexyl)uridine	58671-32-2	KUGJPYIIQHQEJQ-UAKXSSHOSA-N	5-(Tridecafluorohexyl)uridine	OC[C@H]1O[C@H]([C@H](O)[C@@H]1O)N1C=C(C(=O)NC1=O)C(F)(F)C(F)(F)C(F)(F)C(F)(F)C(F)(F)C(F)(F)F	InChI=1S/C15H11F13N2O6/c16-10(17,11(18,19)12(20,21)13(22,23)14(24,25)15(26,27)28)3-1-30(9(35)29-7(3)34)8-6(33)5(32)4(2-31)36-8/h1,4-6,8,31-33H,2H2,(H,29,34,35)/t4-,5-,6-,8-/m1/s1	C15H11F13N2O6	562.24	562.041	18		11		5
https://comptox.epa.gov/dashboard/chemical/details/DTXSID60881312	3,3,4,4,5,5,6,6,7,7-Decafluorooctyl 2-methylprop-2-enoate	61915-92-2	ZLBLHEUUSFNQAN-UHFFFAOYSA-N	3,3,4,4,5,5,6,6,7,7-Decafluorooctyl 2-methylprop-2-enoate	CC(=C)C(=O)OCCC(F)(F)C(F)(F)C(F)(F)C(F)(F)C(C)(F)F	InChI=1S/C12H12F10O2/c1-6(2)7(23)24-5-4-9(15,16)11(19,20)12(21,22)10(17,18)8(3,13)14/h1,4-5H2,2-3H3	C12H12F10O2	378.21	378.068	19		3		2
https://comptox.epa.gov/dashboard/chemical/details/DTXSID301029612	8:2 Fluorotelomer citrate triester	302911-86-0	FORWMHUYULLNCN-UHFFFAOYSA-N		OC(CC(=O)OCCC(F)(F)C(F)(F)C(F)(F)C(F)(F)C(F)(F)C(F)(F)C(F)(F)C(F)(F)F)(CC(=O)OCCC(F)(F)C(F)(F)C(F)(F)C(F)(F)C(F)(F)C(F)(F)C(F)(F)C(F)(F)F)CC(=O)OCCC(F)(F)C(F)(F)C(F)(F)C(F)(F)C(F)(F)C(F)(F)C(F)(F)C(F)(F)F	InChI=1S/C37H19F51O7/c38-14(39,17(44,45)20(50,51)23(56,57)26(62,63)29(68,69)32(74,75)35(80,81)82)1-4-93-10(89)7-13(92,8-11(90)94-5-2-15(40,41)18(46,47)21(52,53)24(58,59)27(64,65)30(70,71)33(76,77)36(83,84)85)9-12(91)95-6-3-16(42,43)19(48,49)22(54,55)25(60,61)28(66,67)31(72,73)34(78,79)37(86,87)88/h92H,1-9H2	C37H19F51O7	1544.47	1544.03	3				1
https://comptox.epa.gov/dashboard/chemical/details/DTXSID8051419	N-[(Perfluorooctylsulfonamido)propyl]-N,N,N-trimethylammonium iodide	1652-63-7	MLIMEVJPZQAQQE-UHFFFAOYSA-M	3-[(1,1,2,2,3,3,4,4,5,5,6,6,7,7,8,8,8-Heptadecafluorooctane-1-sulfonyl)amino]-N,N,N-trimethylpropan-1-aminium iodide	[I-].C[N+](C)(C)CCCNS(=O)(=O)C(F)(F)C(F)(F)C(F)(F)C(F)(F)C(F)(F)C(F)(F)C(F)(F)C(F)(F)F	InChI=1S/C14H16F17N2O2S.HI/c1-33(2,3)6-4-5-32-36(34,35)14(30,31)12(25,26)10(21,22)8(17,18)7(15,16)9(19,20)11(23,24)13(27,28)29;/h32H,4-6H2,1-3H3;1H/q+1;/p-1	C14H16F17IN2O2S	726.23	725.971	63		26	4	1	113/497	23	497
https://comptox.epa.gov/dashboard/chemical/details/DTXSID101023537	1382351-49-6 (Name too long)	1382351-49-6								5				1
https://comptox.epa.gov/dashboard/chemical/details/DTXSID30551732	1,1'-(1,1,1,3,3,3-Hexafluoropropane-2,2-diyl)bis(4-bromobenzene)	88964-95-8	IDGRJZAJJZGTJZ-UHFFFAOYSA-N	1,1'-(1,1,1,3,3,3-Hexafluoropropane-2,2-diyl)bis(4-bromobenzene)	FC(F)(F)C(C1=CC=C(Br)C=C1)(C1=CC=C(Br)C=C1)C(F)(F)F	InChI=1S/C15H8Br2F6/c16-11-5-1-9(2-6-11)13(14(18,19)20,15(21,22)23)10-3-7-12(17)8-4-10/h1-8H	C15H8Br2F6	462.027	459.89	5		11		5
https://comptox.epa.gov/dashboard/chemical/details/DTXSID901023674	2-(2-Bromo-1,1,2,2-tetrafluoroethoxy)-2,3,3,3-tetrafluoropropanoyl fluoride	87000-86-0	COIQPZUVUUGETI-UHFFFAOYNA-N		FC(=O)C(F)(OC(F)(F)C(F)(F)Br)C(F)(F)F	InChI=1/C5BrF9O2/c6-3(9,10)5(14,15)17-2(8,1(7)16)4(11,12)13	C5BrF9O2	342.943	341.894	5				1
https://comptox.epa.gov/dashboard/chemical/details/DTXSID0061038	1,2-Dichlorohexafluorocyclopentene	706-79-6	ABPBVCKGWWGZDP-UHFFFAOYSA-N	1,2-Dichloro-3,3,4,4,5,5-hexafluorocyclopent-1-ene	FC1(F)C(Cl)=C(Cl)C(F)(F)C1(F)F	InChI=1S/C5Cl2F6/c6-1-2(7)4(10,11)5(12,13)3(1,8)9	C5Cl2F6	244.95	243.928	45		51		1
https://comptox.epa.gov/dashboard/chemical/details/DTXSID001026683	3,3,4,4,5,5,6,6,7,7,8,8,9,9,10,10-Hexadecafluorododecane-1,12-diol	NOCAS_1026683	CUCYNAXISGIFIS-UHFFFAOYSA-N		OCCC(F)(F)C(F)(F)C(F)(F)C(F)(F)C(F)(F)C(F)(F)C(F)(F)C(F)(F)CCO	InChI=1S/C12H10F16O2/c13-5(14,1-3-29)7(17,18)9(21,22)11(25,26)12(27,28)10(23,24)8(19,20)6(15,16)2-4-30/h29-30H,1-4H2	C12H10F16O2	490.184	490.043	3				2
https://comptox.epa.gov/dashboard/chemical/details/DTXSID70450538	N-[2,2,2-Trifluoro-1-(trifluoromethyl)ethylidene]benzenamine	2002-95-1	WAOPHCHEIBALCR-UHFFFAOYSA-N	1,1,1,3,3,3-Hexafluoro-N-phenylpropan-2-imine	FC(F)(F)C(=NC1=CC=CC=C1)C(F)(F)F	InChI=1S/C9H5F6N/c10-8(11,12)7(9(13,14)15)16-6-4-2-1-3-5-6/h1-5H	C9H5F6N	241.136	241.033	5		13		2
https://comptox.epa.gov/dashboard/chemical/details/DTXSID90813227	1,3,3,4,4-Pentafluoro-2-(1,2,2,2-tetrafluoroethyl)cyclobut-1-ene	61898-36-0	RHJWLZLXFPHOAX-UHFFFAOYSA-N	1,3,3,4,4-Pentafluoro-2-(1,2,2,2-tetrafluoroethyl)cyclobut-1-ene	FC(C1=C(F)C(F)(F)C1(F)F)C(F)(F)F	InChI=1S/C6HF9/c7-2-1(3(8)6(13,14)15)4(9,10)5(2,11)12/h3H	C6HF9	244.06	243.993	7		3		5
https://comptox.epa.gov/dashboard/chemical/details/DTXSID60393723	Heptanamide, 2,2,3,3,4,4,5,5,6,6,7,7,7-tridecafluoro-N-phenyl-	315237-99-1	KPLDLSBCKNWOPA-UHFFFAOYSA-N	2,2,3,3,4,4,5,5,6,6,7,7,7-Tridecafluoro-N-phenylheptanamide	FC(F)(F)C(F)(F)C(F)(F)C(F)(F)C(F)(F)C(F)(F)C(=O)NC1=CC=CC=C1	InChI=1S/C13H6F13NO/c14-8(15,7(28)27-6-4-2-1-3-5-6)9(16,17)10(18,19)11(20,21)12(22,23)13(24,25)26/h1-5H,(H,27,28)	C13H6F13NO	439.176	439.024	8				5
https://comptox.epa.gov/dashboard/chemical/details/DTXSID901022769	Ethyl 2,2,3,3-tetrafluoro-3-phenylpropanoate	14160-54-4	CGZJJVPVIBKJNG-UHFFFAOYSA-N		CCOC(=O)C(F)(F)C(F)(F)C1=CC=CC=C1	InChI=1S/C11H10F4O2/c1-2-17-9(16)11(14,15)10(12,13)8-6-4-3-5-7-8/h3-7H,2H2,1H3	C11H10F4O2	250.193	250.062	3				2
https://comptox.epa.gov/dashboard/chemical/details/DTXSID701020698	N-[3-(Dimethylamino)propyl]-4-[[3,4,4,4-tetrafluoro-2-[1,2,2,2-tetrafluoro-1-(trifluoromethyl)ethyl]-1,3-bis(trifluoromethyl)-1-buten-1-yl]oxy]benzenesulfonamide	220288-28-8	JOJYJDVNGGAGJD-UHFFFAOYSA-N	N-[3-(Dimethylamino)propyl]-4-{[1,1,1,4,5,5,5-heptafluoro-3-(1,1,1,2,3,3,3-heptafluoropropan-2-yl)-4-(trifluoromethyl)pent-2-en-2-yl]oxy}benzene-1-sulfonamide	CN(C)CCCNS(=O)(=O)C1=CC=C(OC(=C(C(F)(C(F)(F)F)C(F)(F)F)C(F)(C(F)(F)F)C(F)(F)F)C(F)(F)F)C=C1	InChI=1S/C20H17F17N2O3S/c1-39(2)9-3-8-38-43(40,41)11-6-4-10(5-7-11)42-13(16(23,24)25)12(14(21,17(26,27)28)18(29,30)31)15(22,19(32,33)34)20(35,36)37/h4-7,38H,3,8-9H2,1-2H3	C20H17F17N2O3S	688.4	688.069	3				1
https://comptox.epa.gov/dashboard/chemical/details/DTXSID00881114	Bis((perfluoro-9-methyldecyl)ethyl) phosphate	93857-55-7	PIWWVQNNYGQYGW-UHFFFAOYSA-N	Bis[3,3,4,4,5,5,6,6,7,7,8,8,9,9,10,10,11,12,12,12-icosafluoro-11-(trifluoromethyl)dodecyl] hydrogen phosphate	OP(=O)(OCCC(F)(F)C(F)(F)C(F)(F)C(F)(F)C(F)(F)C(F)(F)C(F)(F)C(F)(F)C(F)(C(F)(F)F)C(F)(F)F)OCCC(F)(F)C(F)(F)C(F)(F)C(F)(F)C(F)(F)C(F)(F)C(F)(F)C(F)(F)C(F)(C(F)(F)F)C(F)(F)F	InChI=1S/C26H9F46O4P/c27-5(28,9(33,34)13(41,42)17(49,50)21(57,58)19(53,54)15(45,46)11(37,38)7(31,23(61,62)63)24(64,65)66)1-3-75-77(73,74)76-4-2-6(29,30)10(35,36)14(43,44)18(51,52)22(59,60)20(55,56)16(47,48)12(39,40)8(32,25(67,68)69)26(70,71)72/h1-4H2,(H,73,74)	C26H9F46O4P	1290.25	1289.95	21		8		1
https://comptox.epa.gov/dashboard/chemical/details/DTXSID40419354	5,6-Dichloro-2-(pentafluoroethyl)-1H-imidazo[4,5-b]pyrazine	53338-41-3	NZQSHTFYTKYMFC-UHFFFAOYSA-N	5,6-Dichloro-2-(pentafluoroethyl)-1H-imidazo[4,5-b]pyrazine	FC(F)(F)C(F)(F)C1=NC2=C(N1)N=C(Cl)C(Cl)=N2	InChI=1S/C7HCl2F5N4/c8-1-2(9)16-4-3(15-1)17-5(18-4)6(10,11)7(12,13)14/h(H,15,16,17,18)	C7HCl2F5N4	307.01	305.95	10		11		2
https://comptox.epa.gov/dashboard/chemical/details/DTXSID30881849	Quaternary ammonium compounds, bis(hydroxyethyl)methyl(δ-ω-perfluoro-β-hydroxy-C10-14-alkyl), iodides	160402-26-6			C[N+](CCO)(CCO)CC(O)C(F)(F)C(F)(F)F |lp:4:2,7:2,10:2,12:3,13:3,15:3,16:3,17:3,Sg:n:13,12,11:7-12:ht|	InChI=1/C9H17F5NO3/c1-15(2-4-16,3-5-17)6-7(18)8(10,11)9(12,13)14/h7,16-18H,2-6H2,1H3/q+1	(CF2)7-12C8H17F3NO3			13				1
https://comptox.epa.gov/dashboard/chemical/details/DTXSID901036198	2‐[(3,4,4,5,5,5‐Hexafluoropentyl)dimethylazaniumyl]acetate	NOCAS_1036198	DQLZALYEQOMXEM-UHFFFAOYNA-N		C[N+](C)(CCC(F)C(F)(F)C(F)(F)F)CC([O-])=O	InChI=1/C9H13F6NO2/c1-16(2,5-7(17)18)4-3-6(10)8(11,12)9(13,14)15/h6H,3-5H2,1-2H3	C9H13F6NO2	281.198	281.085	3				2
https://comptox.epa.gov/dashboard/chemical/details/DTXSID90896631	Potassium pentadecafluorooctanoate--water (1/1/2)	98065-31-7	CPKHCCMBWZVUEX-UHFFFAOYSA-M	Potassium pentadecafluorooctanoate--water (1/1/2)	O.O.[K+].[O-]C(=O)C(F)(F)C(F)(F)C(F)(F)C(F)(F)C(F)(F)C(F)(F)C(F)(F)F	InChI=1S/C8HF15O2.K.2H2O/c9-2(10,1(24)25)3(11,12)4(13,14)5(15,16)6(17,18)7(19,20)8(21,22)23;;;/h(H,24,25);;2*1H2/q;+1;;/p-1	C8H4F15KO4	488.19	487.951	13		2		5
https://comptox.epa.gov/dashboard/chemical/details/DTXSID20446486	2,3,3,3-Tetrafluoro-2-(fluorosulfonyl)propanoyl fluoride	754-41-6	GNXIPZJHEFTGNR-UHFFFAOYSA-N	2,3,3,3-Tetrafluoro-2-(fluorosulfonyl)propanoyl fluoride	FC(=O)C(F)(C(F)(F)F)S(F)(=O)=O	InChI=1/C3F6O3S/c4-1(10)2(5,3(6,7)8)13(9,11)12	C3F6O3S	230.08	229.947	7		19		5
https://comptox.epa.gov/dashboard/chemical/details/DTXSID401035369	N-Ethyl-N,N-dimethyl-(9-(difluoromethyl)perfluorononyl)methan-1-aminium	NOCAS_1035369	XZCDRIJWVICIDK-UHFFFAOYSA-N		CC[N+](C)(C)CC(F)(F)C(F)(F)C(F)(F)C(F)(F)C(F)(F)C(F)(F)C(F)(F)C(F)(F)C(F)(F)C(F)F	InChI=1S/C15H14F20N/c1-4-36(2,3)5-7(18,19)9(22,23)11(26,27)13(30,31)15(34,35)14(32,33)12(28,29)10(24,25)8(20,21)6(16)17/h6H,4-5H2,1-3H3/q+1	C15H14F20N	588.252	588.08	3				2
https://comptox.epa.gov/dashboard/chemical/details/DTXSID70896230	2,2,3,3,4,4,5,5,5-Nonafluoro-N-[(4-sulfamoylphenyl)methyl]pentanamide	165618-98-4	GAVHLPDPYHDYNF-UHFFFAOYSA-N	2,2,3,3,4,4,5,5,5-Nonafluoro-N-[(4-sulfamoylphenyl)methyl]pentanamide	NS(=O)(=O)C1=CC=C(CNC(=O)C(F)(F)C(F)(F)C(F)(F)C(F)(F)F)C=C1	InChI=1S/C12H9F9N2O3S/c13-9(14,10(15,16)11(17,18)12(19,20)21)8(24)23-5-6-1-3-7(4-2-6)27(22,25)26/h1-4H,5H2,(H,23,24)(H2,22,25,26)	C12H9F9N2O3S	432.26	432.019	15		10		5
https://comptox.epa.gov/dashboard/chemical/details/DTXSID50525031	Methyl 4,4,5,5,6,6,6-heptafluoro-3,3-dihydroxyhexanoate	89148-14-1	IFAMVJAXTIDDSN-UHFFFAOYSA-N	Methyl 4,4,5,5,6,6,6-heptafluoro-3,3-dihydroxyhexanoate	COC(=O)CC(O)(O)C(F)(F)C(F)(F)C(F)(F)F	InChI=1S/C7H7F7O4/c1-18-3(15)2-4(16,17)5(8,9)6(10,11)7(12,13)14/h16-17H,2H2,1H3	C7H7F7O4	288.118	288.023	15		6		5
https://comptox.epa.gov/dashboard/chemical/details/DTXSID00880546	N1-(2-Aminoethyl)-N2-(2-{[(1,1,2,2,3,3,4,4,5,5,6,6,7,7,8,8,8-heptadecafluorooctane-1-sulfonyl)oxy]amino}ethyl)ethane-1,2-diamine	NOCAS_880546	YVJBLTNWJHPGPZ-UHFFFAOYSA-N	N~1~-(2-Aminoethyl)-N~2~-(2-{[(1,1,2,2,3,3,4,4,5,5,6,6,7,7,8,8,8-heptadecafluorooctane-1-sulfonyl)oxy]amino}ethyl)ethane-1,2-diamine	NCCNCCNCCNOS(=O)(=O)C(F)(F)C(F)(F)C(F)(F)C(F)(F)C(F)(F)C(F)(F)C(F)(F)C(F)(F)F	InChI=1S/C14H17F17N4O3S/c15-7(16,9(19,20)11(23,24)13(27,28)29)8(17,18)10(21,22)12(25,26)14(30,31)39(36,37)38-35-6-5-34-4-3-33-2-1-32/h33-35H,1-6,32H2	C14H17F17N4O3S	644.35	644.075	8		1		2
https://comptox.epa.gov/dashboard/chemical/details/DTXSID70522784	4,4-Bis(trifluoromethyl)-3-(trimethylsilyl)oxetan-2-one	88237-30-3	YDGOFMGSUHTOED-UHFFFAOYSA-N	4,4-Bis(trifluoromethyl)-3-(trimethylsilyl)oxetan-2-one	C[Si](C)(C)C1C(=O)OC1(C(F)(F)F)C(F)(F)F	InChI=1S/C8H10F6O2Si/c1-17(2,3)4-5(15)16-6(4,7(9,10)11)8(12,13)14/h4H,1-3H3	C8H10F6O2Si	280.241	280.035	5		4		5
https://comptox.epa.gov/dashboard/chemical/details/DTXSID601026500	Perfluoro-(2-n-propyl)pyran	74948-35-9	HZHNYZISHXIGSE-UHFFFAOYNA-N		FC(F)(F)C(F)(C(F)(F)F)C1(F)OC(F)(F)C(F)(F)C(F)(F)C1(F)F	InChI=1/C8F16O/c9-1(6(17,18)19,7(20,21)22)5(16)3(12,13)2(10,11)4(14,15)8(23,24)25-5	C8F16O	416.061	415.969	3				1
https://comptox.epa.gov/dashboard/chemical/details/DTXSID101034055	N-(14-Hydroxy-3,6,9,12-tetraoxatetradec-1-yl)perfluorooctanamide	89932-71-8	OWGDBHKKFTYMPA-UHFFFAOYSA-N		OCCOCCOCCOCCOCCNC(=O)C(F)(F)C(F)(F)C(F)(F)C(F)(F)C(F)(F)C(F)(F)C(F)(F)F	InChI=1S/C18H22F15NO6/c19-12(20,11(36)34-1-3-37-5-7-39-9-10-40-8-6-38-4-2-35)13(21,22)14(23,24)15(25,26)16(27,28)17(29,30)18(31,32)33/h35H,1-10H2,(H,34,36)	C18H22F15NO6	633.351	633.121	3				2
https://comptox.epa.gov/dashboard/chemical/details/DTXSID601023251	1-(3,3,4,4,4-Pentafluorobut-1-yn-1-yl)cyclohexan-1-ol	95540-96-8	FFIWNPIMUKNBOI-UHFFFAOYSA-N		OC1(CCCCC1)C#CC(F)(F)C(F)(F)F	InChI=1S/C10H11F5O/c11-9(12,10(13,14)15)7-6-8(16)4-2-1-3-5-8/h16H,1-5H2	C10H11F5O	242.189	242.073	3				2
https://comptox.epa.gov/dashboard/chemical/details/DTXSID50896490	1-Bromo-1,1,2,2,4,5,5,7,8,8,10,11,11,13,13,14,14,14-octadecafluoro-4,7,10-tris(trifluoromethyl)-3,6,9,12-tetraoxatetradecane	1482416-51-2	IWTUOKVDRWNISV-UHFFFAOYSA-N	1-Bromo-1,1,2,2,4,5,5,7,8,8,10,11,11,13,13,14,14,14-octadecafluoro-4,7,10-tris(trifluoromethyl)-3,6,9,12-tetraoxatetradecane	FC(F)(F)C(F)(F)OC(F)(F)C(F)(OC(F)(F)C(F)(OC(F)(F)C(F)(OC(F)(F)C(F)(F)Br)C(F)(F)F)C(F)(F)F)C(F)(F)F	InChI=1S/C13BrF27O4/c14-4(18,19)12(38,39)44-2(16,6(23,24)25)10(34,35)42-1(15,5(20,21)22)9(32,33)43-3(17,7(26,27)28)11(36,37)45-13(40,41)8(29,30)31	C13BrF27O4	813	811.855	14		3		5
https://comptox.epa.gov/dashboard/chemical/details/DTXSID00507044	1-(3,5-Dibromophenyl)-2,2,3,3,4,4,4-heptafluorobutan-1-one	79851-20-0	WYVCRFJVDBZRMR-UHFFFAOYSA-N	1-(3,5-Dibromophenyl)-2,2,3,3,4,4,4-heptafluorobutan-1-one	FC(F)(F)C(F)(F)C(F)(F)C(=O)C1=CC(Br)=CC(Br)=C1	InChI=1S/C10H3Br2F7O/c11-5-1-4(2-6(12)3-5)7(20)8(13,14)9(15,16)10(17,18)19/h1-3H	C10H3Br2F7O	431.93	429.844	15				5
https://comptox.epa.gov/dashboard/chemical/details/DTXSID20453498	3H-Perfluoro-2-butene	22692-37-1	ZBKIRWGFFLBFDX-UHFFFAOYSA-N	1,1,1,4,4,4-Hexafluoro-2-(trifluoromethyl)but-2-ene	FC(F)(F)C=C(C(F)(F)F)C(F)(F)F	InChI=1S/C5HF9/c6-3(7,8)1-2(4(9,10)11)5(12,13)14/h1H	C5HF9	232.049	231.993	5		26		2
https://comptox.epa.gov/dashboard/chemical/details/DTXSID20881974	Sodium, di(perfluoroalkyl(C4-18))sulfonatobutanedioic acid	160994-59-2			[Na+].[O-]S(=O)(=O)C(CC(=O)OC(F)(F)C(F)(F)F)C(=O)OC(F)(F)C(F)(F)F |lp:1:3,3:2,4:2,8:2,9:2,11:3,12:3,14:3,15:3,16:3,18:2,19:2,21:3,22:3,24:3,25:3,26:3,Sg:n:12,11,10:3-17:ht,Sg:n:22,21,20:3-17:ht|	InChI=1/C8H4F10O7S.Na/c9-5(10,11)7(15,16)24-3(19)1-2(26(21,22)23)4(20)25-8(17,18)6(12,13)14;/h2H,1H2,(H,21,22,23);/q;+1/p-1	(CF2)3-17(CF2)3-17C6H3F6NaO7S			13				2
https://comptox.epa.gov/dashboard/chemical/details/DTXSID401027069	3,3,4,4,5,5,6,6,7,7,8,8,9,9,10,10,11,11,12,12,13,13,14,14,14-Pentacosafluorotetradecan-1-amine	81313-57-7	YFJNJIBZJKDJEA-UHFFFAOYSA-N		NCCC(F)(F)C(F)(F)C(F)(F)C(F)(F)C(F)(F)C(F)(F)C(F)(F)C(F)(F)C(F)(F)C(F)(F)C(F)(F)C(F)(F)F	InChI=1S/C14H6F25N/c15-3(16,1-2-40)4(17,18)5(19,20)6(21,22)7(23,24)8(25,26)9(27,28)10(29,30)11(31,32)12(33,34)13(35,36)14(37,38)39/h1-2,40H2	C14H6F25N	663.169	663.01	3				2
https://comptox.epa.gov/dashboard/chemical/details/DTXSID30575054	3-[1,1,1,3,3,3-Hexafluoro-2-(trifluoromethyl)propane-2-sulfonyl]benzoic acid	88489-83-2	MSGZGBQJGLMIAC-UHFFFAOYSA-N	3-[1,1,1,3,3,3-Hexafluoro-2-(trifluoromethyl)propane-2-sulfonyl]benzoic acid	OC(=O)C1=CC(=CC=C1)S(=O)(=O)C(C(F)(F)F)(C(F)(F)F)C(F)(F)F	InChI=1S/C11H5F9O4S/c12-9(13,14)8(10(15,16)17,11(18,19)20)25(23,24)6-3-1-2-5(4-6)7(21)22/h1-4H,(H,21,22)	C11H5F9O4S	404.2	403.976	5		3		5
https://comptox.epa.gov/dashboard/chemical/details/DTXSID301023690	6,9,12,15-Tetraoxa-2-silaoctadecane, 2,2-dichloro-8,10,10,11,13,13,14,16,16,17,17,18,18,18-tetradecafluoro-8,11,14-tris(trifluoromethyl)-	122734-47-8	JXGZLJRHLHUJEH-UHFFFAOYNA-N		C[Si](Cl)(Cl)CCCOCC(F)(OC(F)(F)C(F)(OC(F)(F)C(F)(OC(F)(F)C(F)(F)C(F)(F)F)C(F)(F)F)C(F)(F)F)C(F)(F)F	InChI=1/C16H11Cl2F23O4Si/c1-46(17,18)4-2-3-42-5-6(19,10(24,25)26)43-15(38,39)8(22,12(30,31)32)45-16(40,41)9(23,13(33,34)35)44-14(36,37)7(20,21)11(27,28)29/h2-5H2,1H3	C16H11Cl2F23O4Si	803.21	801.944	5				1
https://comptox.epa.gov/dashboard/chemical/details/DTXSID70895748	2,2,3,3-Tetrafluoropropyl nonafluorobutane-1-sulfonate	66959-14-6	ATMKLIOVAVUSDM-UHFFFAOYSA-N	2,2,3,3-Tetrafluoropropyl nonafluorobutane-1-sulfonate	FC(F)C(F)(F)COS(=O)(=O)C(F)(F)C(F)(F)C(F)(F)C(F)(F)F	InChI=1S/C7H3F13O3S/c8-2(9)3(10,11)1-23-24(21,22)7(19,20)5(14,15)4(12,13)6(16,17)18/h2H,1H2	C7H3F13O3S	414.14	413.96	15		13		5
https://comptox.epa.gov/dashboard/chemical/details/DTXSID201026734	5-(1,2,3,3,4,4,5,5,6,6,7,7,8,8,9,9,9-Heptadecafluoronon-1-enoxy)-4-methylbenzene-1,3-diamine	NOCAS_1026734	KMZSFMWKWRYADP-UHFFFAOYSA-N		CC1=C(N)C=C(N)C=C1OC(F)=C(F)C(F)(F)C(F)(F)C(F)(F)C(F)(F)C(F)(F)C(F)(F)C(F)(F)F	InChI=1S/C16H9F17N2O/c1-4-6(35)2-5(34)3-7(4)36-9(18)8(17)10(19,20)11(21,22)12(23,24)13(25,26)14(27,28)15(29,30)16(31,32)33/h2-3H,34-35H2,1H3	C16H9F17N2O	568.234	568.044	3				2
https://comptox.epa.gov/dashboard/chemical/details/DTXSID701034746	2:2 Fluorotelomer sulfinate	NOCAS_1034746	JNGSBGMFYFGSHL-UHFFFAOYNA-N		OS(=O)CCC(F)(F)C(F)(F)F	InChI=1/C4H5F5O2S/c5-3(6,4(7,8)9)1-2-12(10)11/h1-2H2,(H,10,11)	C4H5F5O2S	212.13	211.993	4				2
https://comptox.epa.gov/dashboard/chemical/details/DTXSID20382118	3-chloro-2,2,3,3-tetrafluoropropanoyl chloride	24503-62-6	UTCWESKNHLBRDD-UHFFFAOYSA-N	3-Chloro-2,2,3,3-tetrafluoropropanoyl chloride	FC(F)(Cl)C(F)(F)C(Cl)=O	InChI=1S/C3Cl2F4O/c4-1(10)2(6,7)3(5,8)9	C3Cl2F4O	198.93	197.926	8		33		5
https://comptox.epa.gov/dashboard/chemical/details/DTXSID801026813	2,2,4,5-Tetrafluoro-4-(trifluoromethyl)thiolane 1,1-dioxide	NOCAS_1026813	CPAQWASFKXPBFE-UHFFFAOYNA-N		FC1C(F)(CC(F)(F)S1(=O)=O)C(F)(F)F	InChI=1/C5H3F7O2S/c6-2-3(7,5(10,11)12)1-4(8,9)15(2,13)14/h2H,1H2	C5H3F7O2S	260.13	259.974	3				2
https://comptox.epa.gov/dashboard/chemical/details/DTXSID70908903	1-[(1,1,1,3,3,3-Hexafluoropropan-2-yl)oxy]-3-(2-nitro-1H-imidazol-1-yl)propan-2-ol	104290-39-3	RWMNREHJLVXWRN-UHFFFAOYSA-N	1-[(1,1,1,3,3,3-Hexafluoropropan-2-yl)oxy]-3-(2-nitro-1H-imidazol-1-yl)propan-2-ol	OC(COC(C(F)(F)F)C(F)(F)F)CN1C=CN=C1N(=O)=O	InChI=1S/C9H9F6N3O4/c10-8(11,12)6(9(13,14)15)22-4-5(19)3-17-2-1-16-7(17)18(20)21/h1-2,5-6,19H,3-4H2	C9H9F6N3O4	337.178	337.05	11		15		5
https://comptox.epa.gov/dashboard/chemical/details/DTXSID30810457	S-Propan-2-yl pentafluoropropanethioate	62243-63-4	AXLMTIJVMVYITC-UHFFFAOYSA-N	S-Propan-2-yl pentafluoropropanethioate	CC(C)SC(=O)C(F)(F)C(F)(F)F	InChI=1S/C6H7F5OS/c1-3(2)13-4(12)5(7,8)6(9,10)11/h3H,1-2H3	C6H7F5OS	222.17	222.014	7		2		5
https://comptox.epa.gov/dashboard/chemical/details/DTXSID40436107	1-Decanol, 7,7,8,8,9,9,10,10,10-nonafluoro-5-iodo-	116486-78-3	WAKUXSKQHJFZNX-UHFFFAOYSA-N	7,7,8,8,9,9,10,10,10-Nonafluoro-5-iododecan-1-ol	OCCCCC(I)CC(F)(F)C(F)(F)C(F)(F)C(F)(F)F	InChI=1S/C10H12F9IO/c11-7(12,5-6(20)3-1-2-4-21)8(13,14)9(15,16)10(17,18)19/h6,21H,1-5H2	C10H12F9IO	446.095	445.979	8		12		5
https://comptox.epa.gov/dashboard/chemical/details/DTXSID60893354	Perfluoro-2-methylheptane	153273-32-6	CTUHKFIIVLKIOR-UHFFFAOYSA-N	1,1,1,2,2,3,3,4,4,5,5,6,7,7,7-Pentadecafluoro-6-(trifluoromethyl)heptane	FC(F)(F)C(F)(F)C(F)(F)C(F)(F)C(F)(F)C(F)(C(F)(F)F)C(F)(F)F	InChI=1S/C8F18/c9-1(6(18,19)20,7(21,22)23)2(10,11)3(12,13)4(14,15)5(16,17)8(24,25)26	C8F18	438.059	437.971	18		7		5
https://comptox.epa.gov/dashboard/chemical/details/DTXSID501009911	Perfluorohexadecanesulfonic acid	81735-29-7	QFAIDPCBDQJRJD-UHFFFAOYSA-N	Tritriacontafluorohexadecane-1-sulfonic acid	OS(=O)(=O)C(F)(F)C(F)(F)C(F)(F)C(F)(F)C(F)(F)C(F)(F)C(F)(F)C(F)(F)C(F)(F)C(F)(F)C(F)(F)C(F)(F)C(F)(F)C(F)(F)C(F)(F)C(F)(F)F	InChI=1S/C16HF33O3S/c17-1(18,3(21,22)5(25,26)7(29,30)9(33,34)11(37,38)13(41,42)15(45,46)47)2(19,20)4(23,24)6(27,28)8(31,32)10(35,36)12(39,40)14(43,44)16(48,49)53(50,51)52/h(H,50,51,52)	C16HF33O3S	900.19	899.912	9		5		1
https://comptox.epa.gov/dashboard/chemical/details/DTXSID10881069	10:2 Fluorotelomer diammonium dihydrogen phosphate	93857-45-5	FSJLLRNJLNPGBZ-UHFFFAOYSA-N	Diammonium 3,3,4,4,5,5,6,6,7,7,8,8,9,9,10,10,11,11,12,12,12-henicosafluorododecyl phosphate	[NH4+].[NH4+].[O-]P([O-])(=O)OCCC(F)(F)C(F)(F)C(F)(F)C(F)(F)C(F)(F)C(F)(F)C(F)(F)C(F)(F)C(F)(F)C(F)(F)F	InChI=1S/C12H6F21O4P.2H3N/c13-3(14,1-2-37-38(34,35)36)4(15,16)5(17,18)6(19,20)7(21,22)8(23,24)9(25,26)10(27,28)11(29,30)12(31,32)33;;/h1-2H2,(H2,34,35,36);2*1H3	C12H12F21N2O4P	678.178	678.02	21		5		1
https://comptox.epa.gov/dashboard/chemical/details/DTXSID8063204	N-Ethyl-N-[2-(phosphonooxy)ethyl]perfluorooctanesulfonamide	3820-83-5	JRSUJBJSUYPODE-UHFFFAOYSA-N	2-[Ethyl(1,1,2,2,3,3,4,4,5,5,6,6,7,7,8,8,8-heptadecafluorooctane-1-sulfonyl)amino]ethyl dihydrogen phosphate	CCN(CCOP(O)(O)=O)S(=O)(=O)C(F)(F)C(F)(F)C(F)(F)C(F)(F)C(F)(F)C(F)(F)C(F)(F)C(F)(F)F	InChI=1S/C12H11F17NO6PS/c1-2-30(3-4-36-37(31,32)33)38(34,35)12(28,29)10(23,24)8(19,20)6(15,16)5(13,14)7(17,18)9(21,22)11(25,26)27/h2-4H2,1H3,(H2,31,32,33)	C12H11F17NO6PS	651.23	650.977	41	1	18		1
https://comptox.epa.gov/dashboard/chemical/details/DTXSID901027602	Perfluoro-N-methyl-decahydroquinoline	86714-33-2	SCPDYEAXXZZBIC-UHFFFAOYNA-N		FC(F)(F)N1C(F)(F)C(F)(F)C(F)(F)C2(F)C(F)(F)C(F)(F)C(F)(F)C(F)(F)C12F	InChI=1/C10F19N/c11-1-2(12,13)4(16,17)5(18,19)6(20,21)8(1,24)30(10(27,28)29)9(25,26)7(22,23)3(1,14)15	C10F19N	495.087	494.973	3				1
https://comptox.epa.gov/dashboard/chemical/details/DTXSID70353999	2-methyl-1-(1,1,2,2-tetrafluoroethyl)benzimidazole	42379-52-2	FETWCNBXEUOTMI-UHFFFAOYSA-N	2-Methyl-1-(1,1,2,2-tetrafluoroethyl)-1H-benzimidazole	CC1=NC2=CC=CC=C2N1C(F)(F)C(F)F	InChI=1S/C10H8F4N2/c1-6-15-7-4-2-3-5-8(7)16(6)10(13,14)9(11)12/h2-5,9H,1H3	C10H8F4N2	232.182	232.062	5				5
https://comptox.epa.gov/dashboard/chemical/details/DTXSID60785169	1,1,1,2,2,3,3,4,4,5,5,6,6,8,8-Pentadecafluoro-10-iododecane	49676-71-3	MVOSMHMFUFQGRI-UHFFFAOYSA-N	1,1,1,2,2,3,3,4,4,5,5,6,6,8,8-Pentadecafluoro-10-iododecane	FC(F)(F)C(F)(F)C(F)(F)C(F)(F)C(F)(F)C(F)(F)CC(F)(F)CCI	InChI=1S/C10H6F15I/c11-4(12,1-2-26)3-5(13,14)6(15,16)7(17,18)8(19,20)9(21,22)10(23,24)25/h1-3H2	C10H6F15I	538.039	537.927	15		6		5
https://comptox.epa.gov/dashboard/chemical/details/DTXSID90882973	Poly[oxy(1,1,2,2-tetrafluoro-1,2-ethanediyl)], .alpha.-(1,1-difluoro-2-hydroxyethyl)-.omega.-(1,1-difluoro-2-hydroxyethoxy)	146222-54-0								17				5
https://comptox.epa.gov/dashboard/chemical/details/DTXSID80880564	Potassium perfluoro(2-(2-propoxypropoxy)propanoate)	67118-57-4	CIGILZLDPNHLAC-UHFFFAOYSA-M	Potassium 2,3,3,3-tetrafluoro-2-[1,1,2,3,3,3-hexafluoro-2-(heptafluoropropoxy)propoxy]propanoate	[K+].[O-]C(=O)C(F)(OC(F)(F)C(F)(OC(F)(F)C(F)(F)C(F)(F)F)C(F)(F)F)C(F)(F)F	InChI=1S/C9HF17O4.K/c10-2(1(27)28,5(14,15)16)29-9(25,26)4(13,7(20,21)22)30-8(23,24)3(11,12)6(17,18)19;/h(H,27,28);/q;+1/p-1	C9F17KO4	534.166	533.916	19		11		2
https://comptox.epa.gov/dashboard/chemical/details/DTXSID40892567	5:2 Fluorotelomer carboxylic acid	889944-77-8	KDHKNZMUAYFSHV-UHFFFAOYSA-N	3,3,4,4,5,5,6,6,7,7,7-Undecafluoroheptanoic acid	OC(=O)CC(F)(F)C(F)(F)C(F)(F)C(F)(F)C(F)(F)F	InChI=1S/C7H3F11O2/c8-3(9,1-2(19)20)4(10,11)5(12,13)6(14,15)7(16,17)18/h1H2,(H,19,20)	C7H3F11O2	328.081	327.996	16		9		1
https://comptox.epa.gov/dashboard/chemical/details/DTXSID20786773	Bis(2-chloro-2,3,3,3-tetrafluoro-1-oxopropyl)peroxide	422312-38-7	MFRYGNYAVOUOLY-UHFFFAOYSA-N		FC(F)(F)C(F)(Cl)C(=O)OOC(=O)C(F)(Cl)C(F)(F)F	InChI=1S/C6Cl2F8O4/c7-3(9,5(11,12)13)1(17)19-20-2(18)4(8,10)6(14,15)16	C6Cl2F8O4	358.95	357.905	7		2		1
https://comptox.epa.gov/dashboard/chemical/details/DTXSID50502827	3,3,3-Trifluoro-2-(trifluoromethyl)propanenitrile	382-17-2	IANDTBRACVZUHY-UHFFFAOYSA-N	3,3,3-Trifluoro-2-(trifluoromethyl)propanenitrile	FC(F)(F)C(C#N)C(F)(F)F	InChI=1S/C4HF6N/c5-3(6,7)2(1-11)4(8,9)10/h2H	C4HF6N	177.049	177.001	5				5
https://comptox.epa.gov/dashboard/chemical/details/DTXSID401026704	(1Z)-2,2,3,3,4,4,4-heptafluoro-N-(1,1,2,2,3,3,4,4,4-nonafluorobutyl)butanimidoyl fluoride	NOCAS_1026704	DVQXCHAOWHNHSQ-CYPCERQJSA-N		F\C(=N/C(F)(F)C(F)(F)C(F)(F)C(F)(F)F)C(F)(F)C(F)(F)C(F)(F)F	InChI=1S/C8F17N/c9-1(2(10,11)3(12,13)6(18,19)20)26-8(24,25)5(16,17)4(14,15)7(21,22)23/b26-1-	C8F17N	433.068	432.976	3				2
https://comptox.epa.gov/dashboard/chemical/details/DTXSID40882822	2-Propeonic acid, 3,3,4,4,5,5,6,6,7,7,8,8,9,9,10,10,10-Heptadecafluorodecyl-, polymer with .alpha.(1-oxo-2-propenyl).omega.hydroxypoly[oxy(methyl1,2ethanediyl)]	790697-52-8								12				5
https://comptox.epa.gov/dashboard/chemical/details/DTXSID10490115	N-[4-(Pentafluoroethoxy)phenyl]pyridine-4-carboxamide	62315-15-5	QHNJYSNKBFEDPQ-UHFFFAOYSA-N	N-[4-(Pentafluoroethoxy)phenyl]pyridine-4-carboxamide	FC(F)(F)C(F)(F)OC1=CC=C(NC(=O)C2=CC=NC=C2)C=C1	InChI=1S/C14H9F5N2O2/c15-13(16,17)14(18,19)23-11-3-1-10(2-4-11)21-12(22)9-5-7-20-8-6-9/h1-8H,(H,21,22)	C14H9F5N2O2	332.23	332.058	7				5
https://comptox.epa.gov/dashboard/chemical/details/DTXSID80458500	1,1,1,2,2,3,3,4,4-Nonafluoro-6-(methanesulfinyl)hexane	357604-65-0	WJDLEZALBASYOV-UHFFFAOYSA-N	1,1,1,2,2,3,3,4,4-Nonafluoro-6-(methanesulfinyl)hexane	CS(=O)CCC(F)(F)C(F)(F)C(F)(F)C(F)(F)F	InChI=1S/C7H7F9OS/c1-18(17)3-2-4(8,9)5(10,11)6(12,13)7(14,15)16/h2-3H2,1H3	C7H7F9OS	310.18	310.007	15		13		5
https://comptox.epa.gov/dashboard/chemical/details/DTXSID601019189	3,3,4,4,5,5,6,6,6-Nonafluorohexyl 3,3,4,4,5,5,6,6,7,7,8,8,8-tridecafluorooctyl hydrogen phosphate	1158182-59-2	RTWBXVKDNXSYBW-UHFFFAOYSA-N	3,3,4,4,5,5,6,6,6-Nonafluorohexyl 3,3,4,4,5,5,6,6,7,7,8,8,8-tridecafluorooctyl hydrogen phosphate	OP(=O)(OCCC(F)(F)C(F)(F)C(F)(F)C(F)(F)F)OCCC(F)(F)C(F)(F)C(F)(F)C(F)(F)C(F)(F)C(F)(F)F	InChI=1/C14H9F22O4P/c15-5(16,7(19,20)9(23,24)10(25,26)12(29,30)14(34,35)36)1-3-39-41(37,38)40-4-2-6(17,18)8(21,22)11(27,28)13(31,32)33/h1-4H2,(H,37,38)	C14H9F22O4P	690.161	689.989	9		1		2
https://comptox.epa.gov/dashboard/chemical/details/DTXSID901019188	1,1,1,2,2,3,3,4,4,5,5-undecafluoro-7-iodododecane	1980063-53-3	UOTHFHKVZHSSCN-UHFFFAOYSA-N	1,1,1,2,2,3,3,4,4,5,5-Undecafluoro-7-iodododecane	CCCCCC(I)CC(F)(F)C(F)(F)C(F)(F)C(F)(F)C(F)(F)F	InChI=1/C12H14F11I/c1-2-3-4-5-7(24)6-8(13,14)9(15,16)10(17,18)11(19,20)12(21,22)23/h7H,2-6H2,1H3	C12H14F11I	494.131	493.996	5		1		1
https://comptox.epa.gov/dashboard/chemical/details/DTXSID901035990	3‐{[3‐(Dimethylamino)propyl]carbamoyl}‐2‐[2-(perfluorotetradecyl)ethylsulfanyl]propanoic acid	NOCAS_1035990	GVTXLPXYERSICB-UHFFFAOYNA-N		CN(C)CCCNC(=O)CC(SCCC(F)(F)C(F)(F)C(F)(F)C(F)(F)C(F)(F)C(F)(F)C(F)(F)C(F)(F)C(F)(F)C(F)(F)C(F)(F)C(F)(F)C(F)(F)C(F)(F)F)C(O)=O	InChI=1/C25H21F29N2O3S/c1-56(2)6-3-5-55-10(57)8-9(11(58)59)60-7-4-12(26,27)13(28,29)14(30,31)15(32,33)16(34,35)17(36,37)18(38,39)19(40,41)20(42,43)21(44,45)22(46,47)23(48,49)24(50,51)25(52,53)54/h9H,3-8H2,1-2H3,(H,55,57)(H,58,59)	C25H21F29N2O3S	980.47	980.081	3				2
https://comptox.epa.gov/dashboard/chemical/details/DTXSID70895228	1,1,1,2,2,3,3,4,4-Nonafluoro-6-iodo-7,7-dimethyloctane	1464148-69-3	RZXNATDVPGMVHV-UHFFFAOYSA-N	1,1,1,2,2,3,3,4,4-Nonafluoro-6-iodo-7,7-dimethyloctane	CC(C)(C)C(I)CC(F)(F)C(F)(F)C(F)(F)C(F)(F)F	InChI=1S/C10H12F9I/c1-6(2,3)5(20)4-7(11,12)8(13,14)9(15,16)10(17,18)19/h5H,4H2,1-3H3	C10H12F9I	430.096	429.984	15		2		5
https://comptox.epa.gov/dashboard/chemical/details/DTXSID601037509	4-[(2-Chloro-4-nitrophenyl)diazenyl]-N-(2,2,3,3-tetrafluoropropyl)aniline	327972-10-1	HAZTYTWCSBOGJI-UHFFFAOYSA-N		[O-][N+](=O)C1=CC(Cl)=C(C=C1)N=NC1=CC=C(NCC(F)(F)C(F)F)C=C1	InChI=1S/C15H11ClF4N4O2/c16-12-7-11(24(25)26)5-6-13(12)23-22-10-3-1-9(2-4-10)21-8-15(19,20)14(17)18/h1-7,14,21H,8H2	C15H11ClF4N4O2	390.72	390.051	5				2
https://comptox.epa.gov/dashboard/chemical/details/DTXSID4074728	2,3,3,3-Tetrafluoropropene	754-12-1	FXRLMCRCYDHQFW-UHFFFAOYSA-N	2,3,3,3-Tetrafluoroprop-1-ene	FC(=C)C(F)(F)F	InChI=1S/C3H2F4/c1-2(4)3(5,6)7/h1H2	C3H2F4	114.043	114.009	57	12	50		1
https://comptox.epa.gov/dashboard/chemical/details/DTXSID80336758	Ethyl 2-acetyl-3,3,4,4,5,5,5-heptafluoropentanoate	189237-57-8	MVIFGNOCDBZRPJ-UHFFFAOYSA-N	Ethyl 2-acetyl-3,3,4,4,5,5,5-heptafluoropentanoate	CCOC(=O)C(C(C)=O)C(F)(F)C(F)(F)C(F)(F)F	InChI=1S/C9H9F7O3/c1-3-19-6(18)5(4(2)17)7(10,11)8(12,13)9(14,15)16/h5H,3H2,1-2H3	C9H9F7O3	298.157	298.044	16		9		5
https://comptox.epa.gov/dashboard/chemical/details/DTXSID10344962	(1E)-4,4,5,5,6,6,6-Heptafluoro-1-iodo-3,3-bis(trifluoromethyl)-1-hexene	126681-21-8	WSFZYWPCOFAVSE-OWOJBTEDSA-N	(1E)-4,4,5,5,6,6,6-Heptafluoro-1-iodo-3,3-bis(trifluoromethyl)hex-1-ene	FC(F)(F)C(F)(F)C(F)(F)C(\C=C\I)(C(F)(F)F)C(F)(F)F	InChI=1S/C8H2F13I/c9-4(10,5(11,12)8(19,20)21)3(1-2-22,6(13,14)15)7(16,17)18/h1-2H/b2-1+	C8H2F13I	471.988	471.899	15		18		1
https://comptox.epa.gov/dashboard/chemical/details/DTXSID9066209	1,1,2,2-Tetrahydroperfluorobutyl acrylate	17527-31-0	AVVYSSRKCWEPBH-UHFFFAOYSA-N	3,3,4,4,4-Pentafluorobutyl prop-2-enoate	FC(F)(F)C(F)(F)CCOC(=O)C=C	InChI=1S/C7H7F5O2/c1-2-5(13)14-4-3-6(8,9)7(10,11)12/h2H,1,3-4H2	C7H7F5O2	218.123	218.037	26		23		1
https://comptox.epa.gov/dashboard/chemical/details/DTXSID701026927	5-Chloro-6-(4-fluorophenyl)-2-(heptafluoropropyl)-1H-1,3-benzodiazole	NOCAS_1026927	FESLEGXCSCWJDI-UHFFFAOYSA-N		FC1=CC=C(C=C1)C1=CC2=C(NC(=N2)C(F)(F)C(F)(F)C(F)(F)F)C=C1Cl	InChI=1S/C16H7ClF8N2/c17-10-6-12-11(5-9(10)7-1-3-8(18)4-2-7)26-13(27-12)14(19,20)15(21,22)16(23,24)25/h1-6H,(H,26,27)	C16H7ClF8N2	414.68	414.017	3				2
https://comptox.epa.gov/dashboard/chemical/details/DTXSID70896311	1-(1,1,1,2,3,3,3-Heptafluoropropan-2-yl)-2-methylbenzene	51114-10-4	VSGMOFFVOMMCGS-UHFFFAOYSA-N	1-(1,1,1,2,3,3,3-Heptafluoropropan-2-yl)-2-methylbenzene	CC1=CC=CC=C1C(F)(C(F)(F)F)C(F)(F)F	InChI=1S/C10H7F7/c1-6-4-2-3-5-7(6)8(11,9(12,13)14)10(15,16)17/h2-5H,1H3	C10H7F7	260.155	260.044	14		10		5
https://comptox.epa.gov/dashboard/chemical/details/DTXSID70769031	1,3-Dinitro-5-{[(3,3,4,4,5,5,6,6,6-nonafluorohexyl)oxy]methyl}benzene	138528-18-4	LVRIAIQVLBUHAZ-UHFFFAOYSA-N	1,3-Dinitro-5-{[(3,3,4,4,5,5,6,6,6-nonafluorohexyl)oxy]methyl}benzene	[O-][N+](=O)C1=CC(=CC(COCCC(F)(F)C(F)(F)C(F)(F)C(F)(F)F)=C1)[N+]([O-])=O	InChI=1S/C13H9F9N2O5/c14-10(15,11(16,17)12(18,19)13(20,21)22)1-2-29-6-7-3-8(23(25)26)5-9(4-7)24(27)28/h3-5H,1-2,6H2	C13H9F9N2O5	444.21	444.037	8		3		5
https://comptox.epa.gov/dashboard/chemical/details/DTXSID201026203	1-[1,2,2,2-tetrafluoro-1-(heptafluoropropoxy)ethoxy]propan-2-one	851224-03-8	BAYFEEVSDGVBFJ-UHFFFAOYNA-N		CC(=O)COC(F)(OC(F)(F)C(F)(F)C(F)(F)F)C(F)(F)F	InChI=1/C8H5F11O3/c1-3(20)2-21-8(19,6(14,15)16)22-7(17,18)4(9,10)5(11,12)13/h2H2,1H3	C8H5F11O3	358.107	358.006	3				4
https://comptox.epa.gov/dashboard/chemical/details/DTXSID70884379	4,4,5-Trifluoro-2,5-bis(trifluoromethyl)- 1,3-Dioxolane-2-carbonyl fluoride	7385-65-1	IHZQVNJWZLTECJ-UHFFFAOYSA-N	4,4,5-Trifluoro-2,5-bis(trifluoromethyl)-1,3-dioxolane-2-carbonyl fluoride	FC(=O)C1(OC(F)(F)C(F)(O1)C(F)(F)F)C(F)(F)F	InChI=1/C6F10O3/c7-1(17)2(4(9,10)11)18-3(8,5(12,13)14)6(15,16)19-2	C6F10O3	310.047	309.969	24		19		1
https://comptox.epa.gov/dashboard/chemical/details/DTXSID80892485	Perfluorononanoate	72007-68-2	UZUFPBIDKMEQEQ-UHFFFAOYSA-M	Heptadecafluorononanoate	[O-]C(=O)C(F)(F)C(F)(F)C(F)(F)C(F)(F)C(F)(F)C(F)(F)C(F)(F)C(F)(F)F	InChI=1S/C9HF17O2/c10-2(11,1(27)28)3(12,13)4(14,15)5(16,17)6(18,19)7(20,21)8(22,23)9(24,25)26/h(H,27,28)/p-1	C9F17O2	463.07	462.963	16		8		1
https://comptox.epa.gov/dashboard/chemical/details/DTXSID80929381	4-{2-[3,4-Bis(methoxycarbonyl)phenyl]-1,1,1,3,3,3-hexafluoropropan-2-yl}benzene-1,2-dicarboxylic acid	136403-85-5	PMIUYQMWPLAFAK-UHFFFAOYSA-N	4-{2-[3,4-Bis(methoxycarbonyl)phenyl]-1,1,1,3,3,3-hexafluoropropan-2-yl}benzene-1,2-dicarboxylic acid	COC(=O)C1=C(C=C(C=C1)C(C1=CC(C(O)=O)=C(C=C1)C(O)=O)(C(F)(F)F)C(F)(F)F)C(=O)OC	InChI=1S/C21H14F6O8/c1-34-17(32)12-6-4-10(8-14(12)18(33)35-2)19(20(22,23)24,21(25,26)27)9-3-5-11(15(28)29)13(7-9)16(30)31/h3-8H,1-2H3,(H,28,29)(H,30,31)	C21H14F6O8	508.325	508.059	6		7		5
https://comptox.epa.gov/dashboard/chemical/details/DTXSID3026435	Chloropentafluoroethane	76-15-3	RFCAUADVODFSLZ-UHFFFAOYSA-N	1-Chloro-1,1,2,2,2-pentafluoroethane	FC(F)(F)C(F)(F)Cl	InChI=1S/C2ClF5/c3-1(4,5)2(6,7)8	C2ClF5	154.46	153.961	114	4	49	34	1
https://comptox.epa.gov/dashboard/chemical/details/DTXSID301032500	3-({4-[(2,3-Dihydroxypropyl)(dimethyl)azaniumyl]-1-hydroxy-2-butanyl}[(perfluoropentyl)sulfonyl]amino)-1-propanesulfonate	2089108-90-5	RVVWOEGMAPPRRS-UHFFFAOYNA-N		C[N+](C)(CCC(CO)N(CCCS([O-])(=O)=O)S(=O)(=O)C(F)(F)C(F)(F)C(F)(F)C(F)(F)C(F)(F)F)CC(O)CO	InChI=1/C17H27F11N2O8S2/c1-30(2,8-12(33)10-32)6-4-11(9-31)29(5-3-7-39(34,35)36)40(37,38)17(27,28)15(22,23)13(18,19)14(20,21)16(24,25)26/h11-12,31-33H,3-10H2,1-2H3	C17H27F11N2O8S2	660.51	660.103	3				1
https://comptox.epa.gov/dashboard/chemical/details/DTXSID80221458	p-((1,1,2,2-Tetrafluoroethyl)thio)aniline	713-63-3	ZAMCZVDZYLXPRW-UHFFFAOYSA-N	4-[(1,1,2,2-Tetrafluoroethyl)sulfanyl]aniline	NC1=CC=C(SC(F)(F)C(F)F)C=C1	InChI=1S/C8H7F4NS/c9-7(10)8(11,12)14-6-3-1-5(13)2-4-6/h1-4,7H,13H2	C8H7F4NS	225.2	225.024	7		12		2
https://comptox.epa.gov/dashboard/chemical/details/DTXSID40439436	3,3,4,4,5,5,6,6,7,7,8,8,8-Tridecafluorooctylamine	30556-86-6	LTTQRUMYWWXCQA-UHFFFAOYSA-N	3,3,4,4,5,5,6,6,7,7,8,8,8-Tridecafluorooctan-1-amine	NCCC(F)(F)C(F)(F)C(F)(F)C(F)(F)C(F)(F)C(F)(F)F	InChI=1S/C8H6F13N/c9-3(10,1-2-22)4(11,12)5(13,14)6(15,16)7(17,18)8(19,20)21/h1-2,22H2	C8H6F13N	363.122	363.029	15		17		5
https://comptox.epa.gov/dashboard/chemical/details/DTXSID30897187	Hexakis(2,2,3,3,4,4,4‐heptafluorobutoxy)‐ 1,3,5,2lambda5,4lambda5,6lambda5‐ triazatriphosphinine	470-73-5	XXIRTCLWEVPOML-UHFFFAOYSA-N	2,2,4,4,6,6-Hexakis(2,2,3,3,4,4,4-heptafluorobutoxy)-1,3,5,2lambda~5~,4lambda~5~,6lambda~5~-triazatriphosphinine	FC(F)(F)C(F)(F)C(F)(F)COP1(OCC(F)(F)C(F)(F)C(F)(F)F)=NP(OCC(F)(F)C(F)(F)C(F)(F)F)(OCC(F)(F)C(F)(F)C(F)(F)F)=NP(OCC(F)(F)C(F)(F)C(F)(F)F)(OCC(F)(F)C(F)(F)C(F)(F)F)=N1	InChI=1S/C24H12F42N3O6P3/c25-7(26,13(37,38)19(49,50)51)1-70-76(71-2-8(27,28)14(39,40)20(52,53)54)67-77(72-3-9(29,30)15(41,42)21(55,56)57,73-4-10(31,32)16(43,44)22(58,59)60)69-78(68-76,74-5-11(33,34)17(45,46)23(61,62)63)75-6-12(35,36)18(47,48)24(64,65)66/h1-6H2	C24H12F42N3O6P3	1329.23	1328.93	14		12		1
https://comptox.epa.gov/dashboard/chemical/details/DTXSID90764184	4,4,5,5,6,6,7,7,8,8,9,9,9-Tridecafluoro-2-methylnon-2-ene	112343-55-2	WLMWUGCBOKXRHR-UHFFFAOYSA-N	4,4,5,5,6,6,7,7,8,8,9,9,9-Tridecafluoro-2-methylnon-2-ene	CC(C)=CC(F)(F)C(F)(F)C(F)(F)C(F)(F)C(F)(F)C(F)(F)F	InChI=1S/C10H7F13/c1-4(2)3-5(11,12)6(13,14)7(15,16)8(17,18)9(19,20)10(21,22)23/h3H,1-2H3	C10H7F13	374.145	374.034	8		4		5
https://comptox.epa.gov/dashboard/chemical/details/DTXSID801032862	1,4-Bis(perfluoropropyl)butane	377-06-0	WETUCVORLRLGSH-UHFFFAOYSA-N		FC(F)(F)C(F)(F)C(F)(F)CCCCC(F)(F)C(F)(F)C(F)(F)F	InChI=1S/C10H8F14/c11-5(12,7(15,16)9(19,20)21)3-1-2-4-6(13,14)8(17,18)10(22,23)24/h1-4H2	C10H8F14	394.152	394.04	3				2
https://comptox.epa.gov/dashboard/chemical/details/DTXSID401033501	3,3,4,4,5,5,6,6,6‐Nonafluorohexanoic acid	70887-89-7	PMNVMTIBUIRJHZ-UHFFFAOYSA-N		OC(=O)CC(F)(F)C(F)(F)C(F)(F)C(F)(F)F	InChI=1S/C6H3F9O2/c7-3(8,1-2(16)17)4(9,10)5(11,12)6(13,14)15/h1H2,(H,16,17)	C6H3F9O2	278.074	277.999	7				1
https://comptox.epa.gov/dashboard/chemical/details/DTXSID50895241	1,1,1,2,2,3,3,4,4,5,5,6,6,7,7-Pentadecafluorotetradecane	38787-57-4	JEXYDNQJEDESGU-UHFFFAOYSA-N	1,1,1,2,2,3,3,4,4,5,5,6,6,7,7-Pentadecafluorotetradecane	CCCCCCCC(F)(F)C(F)(F)C(F)(F)C(F)(F)C(F)(F)C(F)(F)C(F)(F)F	InChI=1S/C14H15F15/c1-2-3-4-5-6-7-8(15,16)9(17,18)10(19,20)11(21,22)12(23,24)13(25,26)14(27,28)29/h2-7H2,1H3	C14H15F15	468.25	468.093	15		5		5
https://comptox.epa.gov/dashboard/chemical/details/DTXSID20577406	1,2,2,3,3,4-Hexafluorobutane	114810-02-5	ZMRWXABQZYPVTA-UHFFFAOYSA-N	1,2,2,3,3,4-Hexafluorobutane	FCC(F)(F)C(F)(F)CF	InChI=1S/C4H4F6/c5-1-3(7,8)4(9,10)2-6/h1-2H2	C4H4F6	166.066	166.022	7		8		5
https://comptox.epa.gov/dashboard/chemical/details/DTXSID10880138	Perfluorotridecyl iodide	376-04-5	DSXBFFPIBZRADQ-UHFFFAOYSA-N	1,1,1,2,2,3,3,4,4,5,5,6,6,7,7,8,8,9,9,10,10,11,11,12,12,13,13-Heptacosafluoro-13-iodotridecane	FC(F)(F)C(F)(F)C(F)(F)C(F)(F)C(F)(F)C(F)(F)C(F)(F)C(F)(F)C(F)(F)C(F)(F)C(F)(F)C(F)(F)C(F)(F)I	InChI=1S/C13F27I/c14-1(15,2(16,17)4(20,21)6(24,25)8(28,29)10(32,33)12(36,37)38)3(18,19)5(22,23)7(26,27)9(30,31)11(34,35)13(39,40)41	C13F27I	796.004	795.861	22		9		2
https://comptox.epa.gov/dashboard/chemical/details/DTXSID10882899	2-Propenoic acid, esters, 2-methyl-, cyclohexyl ester, polymers with glycidyl methacrylate and .gamma.-.omega.-perfluoro-C6-16-alkyl acrylate	511271-19-5								13				5
https://comptox.epa.gov/dashboard/chemical/details/DTXSID101035372	N-Ethyl-N,N-dimethyl-(11-(difluoromethyl)perfluoroundecyl)methan-1-aminium	NOCAS_1035372	NGXDZEUEAINSMT-UHFFFAOYSA-N		CC[N+](C)(C)CC(F)(F)C(F)(F)C(F)(F)C(F)(F)C(F)(F)C(F)(F)C(F)(F)C(F)(F)C(F)(F)C(F)(F)C(F)(F)C(F)F	InChI=1S/C17H14F24N/c1-4-42(2,3)5-7(20,21)9(24,25)11(28,29)13(32,33)15(36,37)17(40,41)16(38,39)14(34,35)12(30,31)10(26,27)8(22,23)6(18)19/h6H,4-5H2,1-3H3/q+1	C17H14F24N	688.267	688.074	3				2
https://comptox.epa.gov/dashboard/chemical/details/DTXSID101034974	N-(3-{(Carboxymethyl)[(perfluorodecyl)sulfonyl]amino}propyl)-2-hydroxy-N,N-dimethyl-3-sulfo-1-propanaminium	NOCAS_1034974	QGKAMOBAZXLIIV-UHFFFAOYNA-O		C[N+](C)(CCCN(CC(O)=O)S(=O)(=O)C(F)(F)C(F)(F)C(F)(F)C(F)(F)C(F)(F)C(F)(F)C(F)(F)C(F)(F)C(F)(F)C(F)(F)F)CC(O)CS(O)(=O)=O	InChI=1/C20H21F21N2O8S2/c1-43(2,7-9(44)8-52(47,48)49)5-3-4-42(6-10(45)46)53(50,51)20(40,41)18(35,36)16(31,32)14(27,28)12(23,24)11(21,22)13(25,26)15(29,30)17(33,34)19(37,38)39/h9,44H,3-8H2,1-2H3,(H-,45,46,47,48,49)/p+1	C20H22F21N2O8S2	881.49	881.048	4				2
https://comptox.epa.gov/dashboard/chemical/details/DTXSID20931584	3-[(12,12,13,13,14,14,15,15,15-Nonafluoropentadecanoyl)oxy]-4-(trimethylazaniumyl)butanoate	142674-37-1	RNMTZXRXLCKDRN-UHFFFAOYSA-N	3-[(12,12,13,13,14,14,15,15,15-Nonafluoropentadecanoyl)oxy]-4-(trimethylazaniumyl)butanoate	C[N+](C)(C)CC(CC([O-])=O)OC(=O)CCCCCCCCCCC(F)(F)C(F)(F)C(F)(F)C(F)(F)F	InChI=1S/C22H34F9NO4/c1-32(2,3)15-16(14-17(33)34)36-18(35)12-10-8-6-4-5-7-9-11-13-19(23,24)20(25,26)21(27,28)22(29,30)31/h16H,4-15H2,1-3H3	C22H34F9NO4	547.503	547.234	10		8		5
https://comptox.epa.gov/dashboard/chemical/details/DTXSID90897466	N-[(4-Bromophenyl)(perfluorobutyl)-λ4-sulfanylidene]acetamide	1178899-27-8	ALLMSMRJFZFUBB-UHFFFAOYSA-N	N-[(4-Bromophenyl)(nonafluorobutyl)-lambda~4~-sulfanylidene]acetamide	CC(=O)\N=S(/C1=CC=C(Br)C=C1)C(F)(F)C(F)(F)C(F)(F)C(F)(F)F	InChI=1S/C12H7BrF9NOS/c1-6(24)23-25(8-4-2-7(13)3-5-8)12(21,22)10(16,17)9(14,15)11(18,19)20/h2-5H,1H3	C12H7BrF9NOS	464.14	462.929	14		7		2
https://comptox.epa.gov/dashboard/chemical/details/DTXSID701032233	Perfluoro-8-methoxyoctanesulfonic acid	914070-83-0	TTYOXVQDDBIUHB-UHFFFAOYSA-N		OS(=O)(=O)C(F)(F)C(F)(F)C(F)(F)C(F)(F)C(F)(F)C(F)(F)C(F)(F)C(F)(F)OC(F)(F)F	InChI=1S/C9HF19O4S/c10-1(11,3(14,15)5(18,19)7(22,23)32-9(26,27)28)2(12,13)4(16,17)6(20,21)8(24,25)33(29,30)31/h(H,29,30,31)	C9HF19O4S	566.13	565.929	4				2
https://comptox.epa.gov/dashboard/chemical/details/DTXSID10191034	Perfluoronon-1-ene	376-22-7	UAFOIVDGAVVKTE-UHFFFAOYSA-N	1,1,2,3,3,4,4,5,5,6,6,7,7,8,8,9,9,9-Octadecafluoronon-1-ene	FC(F)=C(F)C(F)(F)C(F)(F)C(F)(F)C(F)(F)C(F)(F)C(F)(F)C(F)(F)F	InChI=1S/C9F18/c10-1(2(11)12)3(13,14)4(15,16)5(17,18)6(19,20)7(21,22)8(23,24)9(25,26)27	C9F18	450.07	449.971	25		18
https://comptox.epa.gov/dashboard/chemical/details/DTXSID90338344	3,3,4,4,5,5,6,6,7,7-Decafluoro-1,2-dithiepane	24345-54-8	ATAOCNOWBRUFGN-UHFFFAOYSA-N	3,3,4,4,5,5,6,6,7,7-Decafluoro-1,2-dithiepane	FC1(F)SSC(F)(F)C(F)(F)C(F)(F)C1(F)F	InChI=1S/C5F10S2/c6-1(7)2(8,9)4(12,13)16-17-5(14,15)3(1,10)11	C5F10S2	314.16	313.928	10		10		5
https://comptox.epa.gov/dashboard/chemical/details/DTXSID80896640	Triphenyl(3,3,4,4,5,5,6,6,7,7,8,8,8-tridecafluorooctyl)phosphanium iodide	94190-73-5	CIKIDDKPRJUVDC-UHFFFAOYSA-M	Triphenyl(3,3,4,4,5,5,6,6,7,7,8,8,8-tridecafluorooctyl)phosphanium iodide	[I-].FC(F)(F)C(F)(F)C(F)(F)C(F)(F)C(F)(F)C(F)(F)CC[P+](C1=CC=CC=C1)(C1=CC=CC=C1)C1=CC=CC=C1	InChI=1S/C26H19F13P.HI/c27-21(28,22(29,30)23(31,32)24(33,34)25(35,36)26(37,38)39)16-17-40(18-10-4-1-5-11-18,19-12-6-2-7-13-19)20-14-8-3-9-15-20;/h1-15H,16-17H2;1H/q+1;/p-1	C26H19F13IP	736.295	736.006	13		2		5
https://comptox.epa.gov/dashboard/chemical/details/DTXSID301036219	3‐[(4,4,5,5,5‐Pentafluoro‐1,3‐dihydroxypentan‐2‐yl)sulfanyl]propanoic acid	NOCAS_1036219	LGTFMAIAWWDMFM-UHFFFAOYNA-N		OCC(SCCC(O)=O)C(O)C(F)(F)C(F)(F)F	InChI=1/C8H11F5O4S/c9-7(10,8(11,12)13)6(17)4(3-14)18-2-1-5(15)16/h4,6,14,17H,1-3H2,(H,15,16)	C8H11F5O4S	298.22	298.03	3				2
https://comptox.epa.gov/dashboard/chemical/details/DTXSID70892611	10:2 Fluorotelomer sulfonamido N-monomethyl amine	NOCAS_892611	BUDNPAOPMOCASI-UHFFFAOYSA-N	3,3,4,4,5,5,6,6,7,7,8,8,9,9,10,10,11,11,12,12,12-Henicosafluoro-N-[3-(methylamino)propyl]dodecane-1-sulfonamide	[H]N(C)CCCN([H])S(=O)(=O)CCC(F)(F)C(F)(F)C(F)(F)C(F)(F)C(F)(F)C(F)(F)C(F)(F)C(F)(F)C(F)(F)C(F)(F)F	InChI=1S/C16H15F21N2O2S/c1-38-4-2-5-39-42(40,41)6-3-7(17,18)8(19,20)9(21,22)10(23,24)11(25,26)12(27,28)13(29,30)14(31,32)15(33,34)16(35,36)37/h38-39H,2-6H2,1H3	C16H15F21N2O2S	698.33	698.052	8		1		1
https://comptox.epa.gov/dashboard/chemical/details/DTXSID20896265	Bis(2,2,3,3,4,4,5,5,6,6,7,7,8,8,8-pentadecafluorooctyl) 3,4,5,6-tetrachlorobenzene-1,2-dicarboxylate	2212-77-3	MYYIQTVLQVKKEC-UHFFFAOYSA-N	Bis(2,2,3,3,4,4,5,5,6,6,7,7,8,8,8-pentadecafluorooctyl) 3,4,5,6-tetrachlorobenzene-1,2-dicarboxylate	FC(F)(F)C(F)(F)C(F)(F)C(F)(F)C(F)(F)C(F)(F)C(F)(F)COC(=O)C1=C(Cl)C(Cl)=C(Cl)C(Cl)=C1C(=O)OCC(F)(F)C(F)(F)C(F)(F)C(F)(F)C(F)(F)C(F)(F)C(F)(F)F	InChI=1S/C24H4Cl4F30O4/c25-5-3(9(59)61-1-11(29,30)13(33,34)15(37,38)17(41,42)19(45,46)21(49,50)23(53,54)55)4(6(26)8(28)7(5)27)10(60)62-2-12(31,32)14(35,36)16(39,40)18(43,44)20(47,48)22(51,52)24(56,57)58/h1-2H2	C24H4Cl4F30O4	1068.04	1065.84	15		2
https://comptox.epa.gov/dashboard/chemical/details/DTXSID20897712	Poly(oxy-1,2-ethanediyl), α-(3,3,4,4,5,5,6,6,7,7,8,8,8-tridecafluorooctyl)-ω-hydroxy-	52550-44-4								11				5
https://comptox.epa.gov/dashboard/chemical/details/DTXSID90797513	1-Chloro-1,1,2,3,3,4,4-heptafluoro-4-iodo-2-(trifluoromethyl)butane	677-90-7	AMGSJFYHMLWKDS-UHFFFAOYSA-N	1-Chloro-1,1,2,3,3,4,4-heptafluoro-4-iodo-2-(trifluoromethyl)butane	FC(F)(F)C(F)(C(F)(F)Cl)C(F)(F)C(F)(F)I	InChI=1S/C5ClF10I/c6-3(10,11)1(7,4(12,13)14)2(8,9)5(15,16)17	C5ClF10I	412.39	411.857	7		2		5
https://comptox.epa.gov/dashboard/chemical/details/DTXSID60896143	5-(Heptafluoropropyl)-3-methoxy-1-methyl-1H-1,2,4-triazole	714975-34-5	BVTBRNKSLKEXBL-UHFFFAOYSA-N	5-(Heptafluoropropyl)-3-methoxy-1-methyl-1H-1,2,4-triazole	COC1=NN(C)C(=N1)C(F)(F)C(F)(F)C(F)(F)F	InChI=1S/C7H6F7N3O/c1-17-3(15-4(16-17)18-2)5(8,9)6(10,11)7(12,13)14/h1-2H3	C7H6F7N3O	281.134	281.04	15		8		5
https://comptox.epa.gov/dashboard/chemical/details/DTXSID90379717	Nonafluoropentanoyl chloride	375-60-0	HRBNMYUNLLWPAX-UHFFFAOYSA-N	Nonafluoropentanoyl chloride	FC(F)(F)C(F)(F)C(F)(F)C(F)(F)C(Cl)=O	InChI=1S/C5ClF9O/c6-1(16)2(7,8)3(9,10)4(11,12)5(13,14)15	C5ClF9O	282.49	281.949	15				5
https://comptox.epa.gov/dashboard/chemical/details/DTXSID80147129	2-Propanone, hexafluoro-, hydrate	10543-95-0	HEBNOKIGWWEWCN-UHFFFAOYSA-N	Hexafluoropropan-2-one--water (1/1)	O.FC(F)(F)C(=O)C(F)(F)F	InChI=1S/C3F6O.H2O/c4-2(5,6)1(10)3(7,8)9;/h;1H2	C3H2F6O2	184.037	183.996	20	33	32
https://comptox.epa.gov/dashboard/chemical/details/DTXSID60557803	1-[4-(Heptafluoropropyl)-1H-pyrrol-3-yl]ethan-1-one	121103-97-7	BWOZUJHCNZSSLZ-UHFFFAOYSA-N	1-[4-(Heptafluoropropyl)-1H-pyrrol-3-yl]ethan-1-one	CC(=O)C1=CNC=C1C(F)(F)C(F)(F)C(F)(F)F	InChI=1S/C9H6F7NO/c1-4(18)5-2-17-3-6(5)7(10,11)8(12,13)9(14,15)16/h2-3,17H,1H3	C9H6F7NO	277.142	277.034	15				5
https://comptox.epa.gov/dashboard/chemical/details/DTXSID201036816	2‐[Dimethyl(3-(perfluorobutyl)‐2‐hydroxypropyl)azaniumyl]acetate	NOCAS_1036816	HVRIHZLPZJLNNQ-UHFFFAOYNA-N		C[N+](C)(CC(O)CC(F)(F)C(F)(F)C(F)(F)C(F)(F)F)CC([O-])=O	InChI=1/C11H14F9NO3/c1-21(2,5-7(23)24)4-6(22)3-8(12,13)9(14,15)10(16,17)11(18,19)20/h6,22H,3-5H2,1-2H3	C11H14F9NO3	379.223	379.083	3				2
https://comptox.epa.gov/dashboard/chemical/details/DTXSID10185115	1,1-Octanediol, 2,2,3,3,4,4,5,5,6,6,7,7,8,8,8-pentadecafluoro-	31185-69-0	AORZBMCWTIRHFH-UHFFFAOYSA-N	2,2,3,3,4,4,5,5,6,6,7,7,8,8,8-Pentadecafluorooctane-1,1-diol	OC(O)C(F)(F)C(F)(F)C(F)(F)C(F)(F)C(F)(F)C(F)(F)C(F)(F)F	InChI=1S/C8H3F15O2/c9-2(10,1(24)25)3(11,12)4(13,14)5(15,16)6(17,18)7(19,20)8(21,22)23/h1,24-25H	C8H3F15O2	416.086	415.989	18		17		4
https://comptox.epa.gov/dashboard/chemical/details/DTXSID00713527	Pentafluoropropanoic acid--piperazine (1/1)	1690-94-4	SZNGTZJSZVOIRG-UHFFFAOYSA-N	Pentafluoropropanoic acid--piperazine (1/1)	C1CNCCN1.OC(=O)C(F)(F)C(F)(F)F	InChI=1S/C4H10N2.C3HF5O2/c1-2-6-4-3-5-1;4-2(5,1(9)10)3(6,7)8/h5-6H,1-4H2;(H,9,10)	C7H11F5N2O2	250.169	250.074	9		2		5
https://comptox.epa.gov/dashboard/chemical/details/DTXSID50880475	Copolymer of fluoroethene, perfluoroethene and perfluoropropene	54733-33-4								11				2
https://comptox.epa.gov/dashboard/chemical/details/DTXSID10983214	1-Chloro-1,1,2,2-tetrafluoro-2-(pentafluoro-lambda~6~-sulfanyl)ethane	646-63-9	KUEFXXIVCUKGLZ-UHFFFAOYSA-N	1-Chloro-1,1,2,2-tetrafluoro-2-(pentafluoro-lambda~6~-sulfanyl)ethane	FC(F)(Cl)C(F)(F)S(F)(F)(F)(F)F	InChI=1S/C2ClF9S/c3-1(4,5)2(6,7)13(8,9,10,11)12	C2ClF9S	262.52	261.927	9		15		5
https://comptox.epa.gov/dashboard/chemical/details/DTXSID30510389	Methyl 3,3,4,4,5,5,6,6,6-nonafluoro-2-oxohexanoate	74067-16-6	ALAFITPQQICBPX-UHFFFAOYSA-N	Methyl 3,3,4,4,5,5,6,6,6-nonafluoro-2-oxohexanoate	COC(=O)C(=O)C(F)(F)C(F)(F)C(F)(F)C(F)(F)F	InChI=1S/C7H3F9O3/c1-19-3(18)2(17)4(8,9)5(10,11)6(12,13)7(14,15)16/h1H3	C7H3F9O3	306.084	305.994	15				5
https://comptox.epa.gov/dashboard/chemical/details/DTXSID501032732	1,1,1,2,2,3,3,4,5,6,6,6-Dodecafluorohexane	142347-11-3	CFFHSACFFDWUFU-UHFFFAOYNA-N		FC(C(F)C(F)(F)C(F)(F)C(F)(F)F)C(F)(F)F	InChI=1/C6H2F12/c7-1(2(8)4(11,12)13)3(9,10)5(14,15)6(16,17)18/h1-2H	C6H2F12	302.063	301.996	3				2
https://comptox.epa.gov/dashboard/chemical/details/DTXSID701035570	(Perfluorodecyl)methane-1-sulfonic acid	NOCAS_1035570	MVCGXNBDNUSMLQ-UHFFFAOYSA-N		OS(=O)(=O)CC(F)(F)C(F)(F)C(F)(F)C(F)(F)C(F)(F)C(F)(F)C(F)(F)C(F)(F)C(F)(F)C(F)(F)F	InChI=1S/C11H3F21O3S/c12-2(13,1-36(33,34)35)3(14,15)4(16,17)5(18,19)6(20,21)7(22,23)8(24,25)9(26,27)10(28,29)11(30,31)32/h1H2,(H,33,34,35)	C11H3F21O3S	614.17	613.947	3				2
https://comptox.epa.gov/dashboard/chemical/details/DTXSID10446177	Perfluoro-2-(trifluoromethoxy)ethanesulfonyl fluoride	139747-75-4	QSRRSGXFGOJSOO-UHFFFAOYSA-N	1,1,2,2-Tetrafluoro-2-(trifluoromethoxy)ethane-1-sulfonyl fluoride	FC(F)(F)OC(F)(F)C(F)(F)S(F)(=O)=O	InChI=1S/C3F8O3S/c4-1(5,14-3(8,9)10)2(6,7)15(11,12)13	C3F8O3S	268.08	267.944	7		13		2
https://comptox.epa.gov/dashboard/chemical/details/DTXSID00882747	Copolymer of 2,2,3,3,3-pentafluoropropyl methacrylate/methyl methacrylate/methacrylic acid (The contents of component having molecular weight less than 1,000 is not more than 1 percent)	90267-56-4								9				5
https://comptox.epa.gov/dashboard/chemical/details/DTXSID40381668	Perfluoro-2(1-propoxy)perfluoropropanamide	13140-35-7	VQHXSBVNMOZRLC-UHFFFAOYSA-N	2,3,3,3-Tetrafluoro-2-(heptafluoropropoxy)propanamide	NC(=O)C(F)(OC(F)(F)C(F)(F)C(F)(F)F)C(F)(F)F	InChI=1S/C6H2F11NO2/c7-2(1(18)19,4(10,11)12)20-6(16,17)3(8,9)5(13,14)15/h(H2,18,19)	C6H2F11NO2	329.069	328.991	15		20		2
https://comptox.epa.gov/dashboard/chemical/details/DTXSID20895753	1,2,3,4,5-Pentafluoro-6-(nonafluorobutyl)benzene	19108-38-4	MOMGZHIBLGUISR-UHFFFAOYSA-N	1,2,3,4,5-Pentafluoro-6-(nonafluorobutyl)benzene	FC1=C(F)C(F)=C(C(F)=C1F)C(F)(F)C(F)(F)C(F)(F)C(F)(F)F	InChI=1S/C10F14/c11-2-1(3(12)5(14)6(15)4(2)13)7(16,17)8(18,19)9(20,21)10(22,23)24	C10F14	386.088	385.978	15		4		5
https://comptox.epa.gov/dashboard/chemical/details/DTXSID40190398	Perfluorobutanesulfonic anhydride	36913-91-4	QKIHLPFZYGFMDK-UHFFFAOYSA-N		FC(F)(F)C(F)(F)C(F)(F)C(F)(F)S(=O)(=O)OS(=O)(=O)C(F)(F)C(F)(F)C(F)(F)C(F)(F)F	InChI=1S/C8F18O5S2/c9-1(10,5(17,18)19)3(13,14)7(23,24)32(27,28)31-33(29,30)8(25,26)4(15,16)2(11,12)6(20,21)22	C8F18O5S2	582.17	581.89	36		47		1
https://comptox.epa.gov/dashboard/chemical/details/DTXSID001033678	N-[3-(N,N-Dimethyl-N-oxidoamino)propyl]-3,3,4,4,5,5,6,6,7,7,8,8,8-tridecafluoro-N-methyloctanesulfonamide	80475-34-9	ZPXOJLSCGVAZNY-UHFFFAOYSA-N		CN(CCC[N+](C)(C)[O-])S(=O)(=O)CCC(F)(F)C(F)(F)C(F)(F)C(F)(F)C(F)(F)C(F)(F)F	InChI=1S/C14H19F13N2O3S/c1-28(6-4-7-29(2,3)30)33(31,32)8-5-9(15,16)10(17,18)11(19,20)12(21,22)13(23,24)14(25,26)27/h4-8H2,1-3H3	C14H19F13N2O3S	542.36	542.091	3				1
https://comptox.epa.gov/dashboard/chemical/details/DTXSID00634748	2-[4-(Bromomethyl)phenyl]-1,1,1,3,3,3-hexafluoropropan-2-ol	202134-57-4	LVLBRKWIJOFEHS-UHFFFAOYSA-N	2-[4-(Bromomethyl)phenyl]-1,1,1,3,3,3-hexafluoropropan-2-ol	OC(C1=CC=C(CBr)C=C1)(C(F)(F)F)C(F)(F)F	InChI=1S/C10H7BrF6O/c11-5-6-1-3-7(4-2-6)8(18,9(12,13)14)10(15,16)17/h1-4,18H,5H2	C10H7BrF6O	337.059	335.958	6		44		5
https://comptox.epa.gov/dashboard/chemical/details/DTXSID00893454	4-{[(2E)-1,1,2,3,4,4,5,5,6,6,6-Undecafluorohex-2-en-1-yl]oxy}benzene-1-sulfonic acid	NOCAS_893454	LLMRUPBRVSPFQG-BQYQJAHWSA-N	4-{[(2E)-1,1,2,3,4,4,5,5,6,6,6-Undecafluorohex-2-en-1-yl]oxy}benzene-1-sulfonic acid	OS(=O)(=O)C1=CC=C(OC(F)(F)C(\F)=C(/F)C(F)(F)C(F)(F)C(F)(F)F)C=C1	InChI=1S/C12H5F11O4S/c13-7(9(15,16)11(19,20)12(21,22)23)8(14)10(17,18)27-5-1-3-6(4-2-5)28(24,25)26/h1-4H,(H,24,25,26)/b8-7+	C12H5F11O4S	454.21	453.973	8		1		1
https://comptox.epa.gov/dashboard/chemical/details/DTXSID90837948	2,2-Difluoro-3-(nonafluorobutoxy)propanoic acid	824393-39-7	BZUBYGPFEBCZQY-UHFFFAOYSA-N	2,2-Difluoro-3-(nonafluorobutoxy)propanoic acid	OC(=O)C(F)(F)COC(F)(F)C(F)(F)C(F)(F)C(F)(F)F	InChI=1S/C7H3F11O3/c8-3(9,2(19)20)1-21-7(17,18)5(12,13)4(10,11)6(14,15)16/h1H2,(H,19,20)	C7H3F11O3	344.08	343.991	15		5		5
https://comptox.epa.gov/dashboard/chemical/details/DTXSID80882927	Propane, 1,1,2,2,3,3-hexafluoro-1-[(trifluoroethenyl)oxy]-3-(trifluoromethoxy)-, polymer with 1,1-difluoroethene and tetrafluoroethene	252846-11-0								14				5
https://comptox.epa.gov/dashboard/chemical/details/DTXSID9075246	1-Chloro-1,1,2,2,3,3,4,4,5,5,6,6,7,7,8,8-hexadecafluorooctane	423-53-0	GGRHPDUABIVHSS-UHFFFAOYSA-N	1-Chloro-1,1,2,2,3,3,4,4,5,5,6,6,7,7,8,8-hexadecafluorooctane	FC(F)C(F)(F)C(F)(F)C(F)(F)C(F)(F)C(F)(F)C(F)(F)C(F)(F)Cl	InChI=1S/C8HClF16/c9-8(24,25)7(22,23)6(20,21)5(18,19)4(16,17)3(14,15)2(12,13)1(10)11/h1H	C8HClF16	436.52	435.951	12		27		2
https://comptox.epa.gov/dashboard/chemical/details/DTXSID70882951	Poly(oxy-1,2-ethanediyl), .alpha.-methyl-.omega.-hydroxy-, 2-hydroxy-3-[(.gamma.-.omega.-perfluoro-C6-20-alkyl)thio]propyl ethers	70983-59-4			COCCOCCC(O)CSCCC(F)(F)F |lp:1:2,4:2,8:2,10:2,14:3,15:3,16:3,Sg:n:3,2,1::ht,Sg:n:16,15,13:4-18:ht|	InChI=1/C10H19F3O3S/c1-15-5-6-16-4-2-9(14)8-17-7-3-10(11,12)13/h9,14H,2-8H2,1H3	(CF2)4-18(C2H4O)nC7H15FO2S			32				1
https://comptox.epa.gov/dashboard/chemical/details/DTXSID20892929	7-H-Perfluoroheptanoate	69681-35-2	JZHDEEOTEUVLHR-UHFFFAOYSA-M	2,2,3,3,4,4,5,5,6,6,7,7-Dodecafluoroheptanoate	[H]C(F)(F)C(F)(F)C(F)(F)C(F)(F)C(F)(F)C(F)(F)C([O-])=O	InChI=1S/C7H2F12O2/c8-1(9)3(10,11)5(14,15)7(18,19)6(16,17)4(12,13)2(20)21/h1H,(H,20,21)/p-1	C7HF12O2	345.064	344.979	7		9		1
https://comptox.epa.gov/dashboard/chemical/details/DTXSID20883039	1,2-Ethanediamine, compounds, reaction products with Me esters of reduced polymd. oxidized tetrafluoroethylene	161075-06-5								14				5
https://comptox.epa.gov/dashboard/chemical/details/DTXSID101023218	1,3-Dibromo-2-chloro-1,1,2,3,3-pentafluoropropane	422-79-7	ZWFXZHUDDBCKGL-UHFFFAOYSA-N		FC(F)(Br)C(F)(Cl)C(F)(F)Br	InChI=1S/C3Br2ClF5/c4-2(8,9)1(6,7)3(5,10)11	C3Br2ClF5	326.28	323.798	3				2
https://comptox.epa.gov/dashboard/chemical/details/DTXSID00648744	Sodium tris(1,1,1,3,3,3-hexafluoropropan-2-olato-kappaO)(hydrido)borate(1-)	139494-68-1	FRRJTMMEYJQWIY-UHFFFAOYSA-N	Sodium tris(1,1,1,3,3,3-hexafluoropropan-2-olato-kappaO)(hydrido)borate(1-)	[Na+].FC(F)(F)C(O[B-](OC(C(F)(F)F)C(F)(F)F)OC(C(F)(F)F)C(F)(F)F)C(F)(F)F	InChI=1S/C9H3BF18O3.Na/c11-4(12,13)1(5(14,15)16)29-10(30-2(6(17,18)19)7(20,21)22)31-3(8(23,24)25)9(26,27)28;/h1-3H;/q-1;+1	C9H3BF18NaO3	534.89	534.979	7		7		5
https://comptox.epa.gov/dashboard/chemical/details/DTXSID40574699	1,1,1,2,3,3-Hexafluoropentane	57915-69-2	ZFLGZRKZAAHFBI-UHFFFAOYSA-N	1,1,1,2,3,3-Hexafluoropentane	CCC(F)(F)C(F)C(F)(F)F	InChI=1S/C5H6F6/c1-2-4(7,8)3(6)5(9,10)11/h3H,2H2,1H3	C5H6F6	180.093	180.037	5		11		5
https://comptox.epa.gov/dashboard/chemical/details/DTXSID90882594	68555-90-8 (name too long)	68555-90-8								19				5
https://comptox.epa.gov/dashboard/chemical/details/DTXSID80831379	Acetic acid--2,2,3,3,4,4,5,5,6,6,7,7-dodecafluoroheptan-1-ol (1/1)	87925-96-0	ZVOHRTUESLBIAI-UHFFFAOYSA-N	Acetic acid--2,2,3,3,4,4,5,5,6,6,7,7-dodecafluoroheptan-1-ol (1/1)	CC(O)=O.OCC(F)(F)C(F)(F)C(F)(F)C(F)(F)C(F)(F)C(F)F	InChI=1S/C7H4F12O.C2H4O2/c8-2(9)4(12,13)6(16,17)7(18,19)5(14,15)3(10,11)1-20;1-2(3)4/h2,20H,1H2;1H3,(H,3,4)	C9H8F12O3	392.141	392.028	8		2		5
https://comptox.epa.gov/dashboard/chemical/details/DTXSID701035049	{(Carboxymethyl)[(perfluorobutyl)sulfonyl]amino}-3-betaine	NOCAS_1035049	DGXSKNFQKVNKMH-UHFFFAOYSA-N		C[N+](C)(CCCN(CC(O)=O)S(=O)(=O)C(F)(F)C(F)(F)C(F)(F)C(F)(F)F)CC([O-])=O	InChI=1S/C13H17F9N2O6S/c1-24(2,7-9(27)28)5-3-4-23(6-8(25)26)31(29,30)13(21,22)11(16,17)10(14,15)12(18,19)20/h3-7H2,1-2H3,(H-,25,26,27,28)	C13H17F9N2O6S	500.33	500.066	3				2
https://comptox.epa.gov/dashboard/chemical/details/DTXSID40896505	2-Methoxyethyl 2,3,3,3-tetrafluoro-2-(heptafluoropropoxy)propanoate	340034-67-5	QADFBNKJQJPIGV-UHFFFAOYSA-N	2-Methoxyethyl 2,3,3,3-tetrafluoro-2-(heptafluoropropoxy)propanoate	COCCOC(=O)C(F)(OC(F)(F)C(F)(F)C(F)(F)F)C(F)(F)F	InChI=1S/C9H7F11O4/c1-22-2-3-23-4(21)5(10,7(13,14)15)24-9(19,20)6(11,12)8(16,17)18/h2-3H2,1H3	C9H7F11O4	388.133	388.017	15		2
https://comptox.epa.gov/dashboard/chemical/details/DTXSID30710923	4-[(1,2,3,3,4,4,5,5,6,6,7,7,8,8,9,9,9-Heptadecafluoronon-1-en-1-yl)oxy]benzoyl chloride	59432-83-6	UVONTIRIRIODSR-UHFFFAOYSA-N	4-[(1,2,3,3,4,4,5,5,6,6,7,7,8,8,9,9,9-Heptadecafluoronon-1-en-1-yl)oxy]benzoyl chloride	FC(OC1=CC=C(C=C1)C(Cl)=O)=C(F)C(F)(F)C(F)(F)C(F)(F)C(F)(F)C(F)(F)C(F)(F)C(F)(F)F	InChI=1S/C16H4ClF17O2/c17-8(35)5-1-3-6(4-2-5)36-9(19)7(18)10(20,21)11(22,23)12(24,25)13(26,27)14(28,29)15(30,31)16(32,33)34/h1-4H	C16H4ClF17O2	586.63	585.963	8		5		5
https://comptox.epa.gov/dashboard/chemical/details/DTXSID701033667	2‐{[2‐(Acetyloxy)‐3-(perfluorohexyl)propyl]dimethylazaniumyl}acetate	80234-02-2	BHELWQYUDBSDSY-UHFFFAOYNA-N		CC(=O)OC(CC(F)(F)C(F)(F)C(F)(F)C(F)(F)C(F)(F)C(F)(F)F)C[N+](C)(C)CC([O-])=O	InChI=1/C15H16F13NO4/c1-7(30)33-8(5-29(2,3)6-9(31)32)4-10(16,17)11(18,19)12(20,21)13(22,23)14(24,25)15(26,27)28/h8H,4-6H2,1-3H3	C15H16F13NO4	521.275	521.087	3				2
https://comptox.epa.gov/dashboard/chemical/details/DTXSID40896606	1,1,1,3,3,4,4,4-Octafluoro-2-(trifluoromethyl)butan-2-yl 2-methylprop-2-enoate	101061-05-6	ZYEKBRZVGPYUIW-UHFFFAOYSA-N	1,1,1,3,3,4,4,4-Octafluoro-2-(trifluoromethyl)butan-2-yl 2-methylprop-2-enoate	CC(=C)C(=O)OC(C(F)(F)F)(C(F)(F)F)C(F)(F)C(F)(F)F	InChI=1S/C9H5F11O2/c1-3(2)4(21)22-5(7(12,13)14,8(15,16)17)6(10,11)9(18,19)20/h1H2,2H3	C9H5F11O2	354.119	354.011	14		5		5
https://comptox.epa.gov/dashboard/chemical/details/DTXSID50896071	2,4,6-Tris(undecafluoropentyl)-1,3,5-triazine	23790-50-3	MHDMAFIFHRRKPR-UHFFFAOYSA-N	2,4,6-Tris(undecafluoropentyl)-1,3,5-triazine	FC(F)(F)C(F)(F)C(F)(F)C(F)(F)C(F)(F)C1=NC(=NC(=N1)C(F)(F)C(F)(F)C(F)(F)C(F)(F)C(F)(F)F)C(F)(F)C(F)(F)C(F)(F)C(F)(F)C(F)(F)F	InChI=1S/C18F33N3/c19-4(20,7(25,26)10(31,32)13(37,38)16(43,44)45)1-52-2(5(21,22)8(27,28)11(33,34)14(39,40)17(46,47)48)54-3(53-1)6(23,24)9(29,30)12(35,36)15(41,42)18(49,50)51	C18F33N3	885.166	884.957	15		13		5
https://comptox.epa.gov/dashboard/chemical/details/DTXSID501035229	2:1 Fluorotelomer amino ethyl trimethyl ammonium	NOCAS_1035229	JJRUFSTYFRRVFN-UHFFFAOYSA-N		C[N+](C)(C)CCNCC(F)(F)C(F)(F)F	InChI=1S/C8H16F5N2/c1-15(2,3)5-4-14-6-7(9,10)8(11,12)13/h14H,4-6H2,1-3H3/q+1	C8H16F5N2	235.221	235.123	3				2
https://comptox.epa.gov/dashboard/chemical/details/DTXSID80380256	4,4-bis(Trifluoromethyl)-4-fluoropropanoic acid	243139-62-0	ZKMKCYOZMOVHGJ-UHFFFAOYSA-N	4,5,5,5-Tetrafluoro-4-(trifluoromethyl)pentanoic acid	OC(=O)CCC(F)(C(F)(F)F)C(F)(F)F	InChI=1S/C6H5F7O2/c7-4(5(8,9)10,6(11,12)13)2-1-3(14)15/h1-2H2,(H,14,15)	C6H5F7O2	242.093	242.018	20		41		1	10/298	3	298
https://comptox.epa.gov/dashboard/chemical/details/DTXSID1072559	2-[Methyl[(perfluorohexadecyl)ethylsulfonyl]amino]ethyl 2-propenoate	72276-08-5	VYFGRTSCBLVROZ-UHFFFAOYSA-N	2-[Methyl(3,3,4,4,5,5,6,6,7,7,8,8,9,9,10,10,11,11,12,12,13,13,14,14,15,15,16,16,17,17,18,18,18-tritriacontafluorooctadecane-1-sulfonyl)amino]ethyl prop-2-enoate	CN(CCOC(=O)C=C)S(=O)(=O)CCC(F)(F)C(F)(F)C(F)(F)C(F)(F)C(F)(F)C(F)(F)C(F)(F)C(F)(F)C(F)(F)C(F)(F)C(F)(F)C(F)(F)C(F)(F)C(F)(F)C(F)(F)C(F)(F)F	InChI=1S/C24H14F33NO4S/c1-3-8(59)62-6-5-58(2)63(60,61)7-4-9(25,26)10(27,28)11(29,30)12(31,32)13(33,34)14(35,36)15(37,38)16(39,40)17(41,42)18(43,44)19(45,46)20(47,48)21(49,50)22(51,52)23(53,54)24(55,56)57/h3H,1,4-7H2,2H3	C24H14F33NO4S	1039.39	1039.01	31		10		1
https://comptox.epa.gov/dashboard/chemical/details/DTXSID40337468	1,1,2,2-Tetrafluoro-3-iodopropane	679-87-8	VOUMUNAZCCDSHT-UHFFFAOYSA-N	1,1,2,2-Tetrafluoro-3-iodopropane	FC(F)C(F)(F)CI	InChI=1S/C3H3F4I/c4-2(5)3(6,7)1-8/h2H,1H2	C3H3F4I	241.955	241.922	24		58		1
https://comptox.epa.gov/dashboard/chemical/details/DTXSID301022266	4,4'-[(3,3,4,4,5,5-Hexafluoro-1-cyclopentene-1,2-diyl)bis(5-methyl-4,2-thienediyl)]diphenol	156686-73-6	PYENAKSKLDUTNE-UHFFFAOYSA-N		CC1=C(C=C(S1)C1=CC=C(O)C=C1)C1=C(C2=C(C)SC(=C2)C2=CC=C(O)C=C2)C(F)(F)C(F)(F)C1(F)F	InChI=1S/C27H18F6O2S2/c1-13-19(11-21(36-13)15-3-7-17(34)8-4-15)23-24(26(30,31)27(32,33)25(23,28)29)20-12-22(37-14(20)2)16-5-9-18(35)10-6-16/h3-12,34-35H,1-2H3	C27H18F6O2S2	552.55	552.065	3				2
https://comptox.epa.gov/dashboard/chemical/details/DTXSID00561101	1,1,1,4,5,5,5-Heptafluoro-2,3,4-tris(trifluoromethyl)pent-2-ene	90141-43-8	USKCEDUXVCXJLJ-UHFFFAOYSA-N	1,1,1,4,5,5,5-Heptafluoro-2,3,4-tris(trifluoromethyl)pent-2-ene	FC(F)(F)C(=C(C(F)(F)F)C(F)(C(F)(F)F)C(F)(F)F)C(F)(F)F	InChI=1S/C8F16/c9-3(7(19,20)21,8(22,23)24)1(4(10,11)12)2(5(13,14)15)6(16,17)18	C8F16	400.062	399.974	7				5
https://comptox.epa.gov/dashboard/chemical/details/DTXSID80892526	12:2 Fluorotelomer sulfonamido betaine	278598-45-1	YXAFVGLROFTRER-UHFFFAOYSA-N	(Dimethyl{3-[(3,3,4,4,5,5,6,6,7,7,8,8,9,9,10,10,11,11,12,12,13,13,14,14,14-pentacosafluorotetradecane-1-sulfonyl)amino]propyl}azaniumyl)acetate	[H]N(CCC[N+](C)(C)CC([O-])=O)S(=O)(=O)CCC(F)(F)C(F)(F)C(F)(F)C(F)(F)C(F)(F)C(F)(F)C(F)(F)C(F)(F)C(F)(F)C(F)(F)C(F)(F)C(F)(F)F	InChI=1S/C21H19F25N2O4S/c1-48(2,8-9(49)50)6-3-5-47-53(51,52)7-4-10(22,23)11(24,25)12(26,27)13(28,29)14(30,31)15(32,33)16(34,35)17(36,37)18(38,39)19(40,41)20(42,43)21(44,45)46/h47H,3-8H2,1-2H3	C21H19F25N2O4S	870.41	870.067	13		1		1
https://comptox.epa.gov/dashboard/chemical/details/DTXSID10897029	N,N'-bis(Perfluorobutanoyl)1,6-hexanediamine	123665-83-8	PFBTUZNXHWKDNA-UHFFFAOYSA-N	N,N'-(Hexane-1,6-diyl)bis(2,2,3,3,4,4,4-heptafluorobutanamide)	FC(F)(F)C(F)(F)C(F)(F)C(=O)NCCCCCCNC(=O)C(F)(F)C(F)(F)C(F)(F)F	InChI=1S/C14H14F14N2O2/c15-9(16,11(19,20)13(23,24)25)7(31)29-5-3-1-2-4-6-30-8(32)10(17,18)12(21,22)14(26,27)28/h1-6H2,(H,29,31)(H,30,32)	C14H14F14N2O2	508.256	508.083	14		7		2
https://comptox.epa.gov/dashboard/chemical/details/DTXSID70776866	3-Amino-2,4,4,5,5,6,6-heptafluorocyclohex-2-en-1-one	1551-64-0	VKYJUUSPMMVCMY-UHFFFAOYSA-N	3-Amino-2,4,4,5,5,6,6-heptafluorocyclohex-2-en-1-one	NC1=C(F)C(=O)C(F)(F)C(F)(F)C1(F)F	InChI=1S/C6H2F7NO/c7-1-2(14)4(8,9)6(12,13)5(10,11)3(1)15/h14H2	C6H2F7NO	237.077	237.002	8		2		5
https://comptox.epa.gov/dashboard/chemical/details/DTXSID20897616	2-Propenoic acid, 2-methyl-, 2-hydroxyethyl ester, polymer with α-fluoro-ω-[2-[(2-methyl-1-oxo-2-propen-1-yl)oxy]ethyl]poly(difluoromethylene), N-(hydroxymethyl)-2-propenamide and methyl 2-propenoate	65605-72-3								14				5
https://comptox.epa.gov/dashboard/chemical/details/DTXSID50453587	2-[2,2,2-Trifluoro-1-(trifluoromethyl)ethyl]benzothiazole	66172-01-8	ICQSBRFDHDJZSC-UHFFFAOYSA-N	2-(1,1,1,3,3,3-Hexafluoropropan-2-yl)-1,3-benzothiazole	FC(F)(F)C(C1=NC2=CC=CC=C2S1)C(F)(F)F	InChI=1S/C10H5F6NS/c11-9(12,13)7(10(14,15)16)8-17-5-3-1-2-4-6(5)18-8/h1-4,7H	C10H5F6NS	285.21	285.005	5		7		2
https://comptox.epa.gov/dashboard/chemical/details/DTXSID00895418	2-[(3,3,4,4,5,5,6,6,6-Nonafluorohexyl)oxy]ethan-1-ol	54949-99-4	INSNDRBNHLKUKX-UHFFFAOYSA-N	2-[(3,3,4,4,5,5,6,6,6-Nonafluorohexyl)oxy]ethan-1-ol	OCCOCCC(F)(F)C(F)(F)C(F)(F)C(F)(F)F	InChI=1S/C8H9F9O2/c9-5(10,1-3-19-4-2-18)6(11,12)7(13,14)8(15,16)17/h18H,1-4H2	C8H9F9O2	308.144	308.046	15		9
https://comptox.epa.gov/dashboard/chemical/details/DTXSID101036225	3‐[(1,3‐Dihydroxy-3-(perfluorooctyl)propan‐2‐yl)sulfanyl]propanoic acid	NOCAS_1036225	BBRWKGUXAUXNKA-UHFFFAOYNA-N		OCC(SCCC(O)=O)C(O)C(F)(F)C(F)(F)C(F)(F)C(F)(F)C(F)(F)C(F)(F)C(F)(F)C(F)(F)F	InChI=1/C14H11F17O4S/c15-7(16,6(35)4(3-32)36-2-1-5(33)34)8(17,18)9(19,20)10(21,22)11(23,24)12(25,26)13(27,28)14(29,30)31/h4,6,32,35H,1-3H2,(H,33,34)	C14H11F17O4S	598.27	598.011	3				2
https://comptox.epa.gov/dashboard/chemical/details/DTXSID301035885	{3‐[2‐(2-(Perfluorooctyl)ethanesulfonyl)acetamido]propyl}trimethylazanium	NOCAS_1035885	NVCUJVIHOKZMPB-UHFFFAOYSA-O		C[N+](C)(C)CCCNC(=O)CS(=O)(=O)CCC(F)(F)C(F)(F)C(F)(F)C(F)(F)C(F)(F)C(F)(F)C(F)(F)C(F)(F)F	InChI=1S/C18H21F17N2O3S/c1-37(2,3)7-4-6-36-10(38)9-41(39,40)8-5-11(19,20)12(21,22)13(23,24)14(25,26)15(27,28)16(29,30)17(31,32)18(33,34)35/h4-9H2,1-3H3/p+1	C18H22F17N2O3S	669.42	669.107	3				2
https://comptox.epa.gov/dashboard/chemical/details/DTXSID40381269	3-(Perfluorobutyl)-1-propanol	83310-97-8	OVBNEUIFHDEQHD-UHFFFAOYSA-N	4,4,5,5,6,6,7,7,7-Nonafluoroheptan-1-ol	OCCCC(F)(F)C(F)(F)C(F)(F)C(F)(F)F	InChI=1S/C7H7F9O/c8-4(9,2-1-3-17)5(10,11)6(12,13)7(14,15)16/h17H,1-3H2	C7H7F9O	278.118	278.035	25				2
https://comptox.epa.gov/dashboard/chemical/details/DTXSID40882685	Sulfonamides, C7-8-alkane, perfluoro, N-methyl-N-[2-[(1-oxo-2-propenyl)oxy]ethyl], polymers with 2-ethoxyethyl acrylate, glycidyl methacrylate and N,N,N-trimethyl-2-[(2-methyl-1-oxo-2-propenyl)oxy]ethanaminium chloride	98999-57-6								18				5
https://comptox.epa.gov/dashboard/chemical/details/DTXSID70348047	2-(2-Iodoethyl)perfluoropropane	99324-96-6	NRVDKMYDLZBFEH-UHFFFAOYSA-N	1,1,1,2-Tetrafluoro-4-iodo-2-(trifluoromethyl)butane	FC(F)(F)C(F)(CCI)C(F)(F)F	InChI=1S/C5H4F7I/c6-3(1-2-13,4(7,8)9)5(10,11)12/h1-2H2	C5H4F7I	323.98	323.925	27		43		2
https://comptox.epa.gov/dashboard/chemical/details/DTXSID90880454	Trimethyl-3-(perfluorohexyl)sulphonylaminopropylammonium chloride	52166-82-2	RMPHRYCBGYJIDS-UHFFFAOYSA-M	N,N,N-Trimethyl-3-[(1,1,2,2,3,3,4,4,5,5,6,6,6-tridecafluorohexane-1-sulfonyl)amino]propan-1-aminium chloride	[Cl-].[H]N(CCC[N+](C)(C)C)S(=O)(=O)C(F)(F)C(F)(F)C(F)(F)C(F)(F)C(F)(F)C(F)(F)F	InChI=1S/C12H16F13N2O2S.ClH/c1-27(2,3)6-4-5-26-30(28,29)12(24,25)10(19,20)8(15,16)7(13,14)9(17,18)11(21,22)23;/h26H,4-6H2,1-3H3;1H/q+1;/p-1	C12H16ClF13N2O2S	534.76	534.041	39		11		1
https://comptox.epa.gov/dashboard/chemical/details/DTXSID30897480	1,1'-Plumbanediylbis(6,6,7,7,8,8,8-heptafluoro-2,2-dimethyloctane-3,5-dione)	21600-78-2	LUJAMSUEXKCMDE-SJGYQHGCSA-L		[Pb++].CC(C)(C)C(\[O-])=C\C(=O)C(F)(F)C(F)(F)C(F)(F)F.CC(C)(C)C(\[O-])=C\C(=O)C(F)(F)C(F)(F)C(F)(F)F	InChI=1S/2C10H11F7O2.Pb/c2*1-7(2,3)5(18)4-6(19)8(11,12)9(13,14)10(15,16)17;/h2*4,18H,1-3H3;/q;;+2/p-2/b2*5-4-;	C20H20F14O4Pb	797.6	798.09	12		2		2
https://comptox.epa.gov/dashboard/chemical/details/DTXSID40881234	1-((3-(Dimethylamino)propyl)amino)-3-(perfluoro-7-methyloctyl)propan-2-ol	73353-26-1	GCGAKPKICKLLED-UHFFFAOYSA-N	1-{[3-(Dimethylamino)propyl]amino}-4,4,5,5,6,6,7,7,8,8,9,9,10,11,11,11-hexadecafluoro-10-(trifluoromethyl)undecan-2-ol	CN(C)CCCNCC(O)CC(F)(F)C(F)(F)C(F)(F)C(F)(F)C(F)(F)C(F)(F)C(F)(C(F)(F)F)C(F)(F)F	InChI=1S/C17H19F19N2O/c1-38(2)5-3-4-37-7-8(39)6-9(18,19)11(21,22)13(25,26)15(29,30)14(27,28)12(23,24)10(20,16(31,32)33)17(34,35)36/h8,37,39H,3-7H2,1-2H3	C17H19F19N2O	628.322	628.119	24		10		1
https://comptox.epa.gov/dashboard/chemical/details/DTXSID101022989	1,1,2,2-Tetrafluoro-1,2-dihydroacenaphthylene	21846-40-2	VHONCCUFZDSAGM-UHFFFAOYSA-N		FC1(F)C2=CC=CC3=CC=CC(=C23)C1(F)F	InChI=1S/C12H6F4/c13-11(14)8-5-1-3-7-4-2-6-9(10(7)8)12(11,15)16/h1-6H	C12H6F4	226.174	226.041	3				2
https://comptox.epa.gov/dashboard/chemical/details/DTXSID90895568	N,N,N-Trimethyloctan-1-aminium pentadecafluorooctanoate	927835-01-6	AOVKXYRLTUFQHK-UHFFFAOYSA-M	N,N,N-Trimethyloctan-1-aminium pentadecafluorooctanoate	CCCCCCCC[N+](C)(C)C.[O-]C(=O)C(F)(F)C(F)(F)C(F)(F)C(F)(F)C(F)(F)C(F)(F)C(F)(F)F	InChI=1S/C11H26N.C8HF15O2/c1-5-6-7-8-9-10-11-12(2,3)4;9-2(10,1(24)25)3(11,12)4(13,14)5(15,16)6(17,18)7(19,20)8(21,22)23/h5-11H2,1-4H3;(H,24,25)/q+1;/p-1	C19H26F15NO2	585.398	585.172	13		2		5
https://comptox.epa.gov/dashboard/chemical/details/DTXSID00896501	4,5,5,5-Tetrafluoro-4-(heptafluoropropoxy)pentanoic acid	243128-40-7	PBCSXNBWNQQSMF-UHFFFAOYSA-N	4,5,5,5-Tetrafluoro-4-(heptafluoropropoxy)pentanoic acid	OC(=O)CCC(F)(OC(F)(F)C(F)(F)C(F)(F)F)C(F)(F)F	InChI=1S/C8H5F11O3/c9-4(6(12,13)14,2-1-3(20)21)22-8(18,19)5(10,11)7(15,16)17/h1-2H2,(H,20,21)	C8H5F11O3	358.107	358.006	15		19		5
https://comptox.epa.gov/dashboard/chemical/details/DTXSID401035533	N-Carboxymethyl-N,N-dimethyl-2-(perfluoroheptyl)-2-fluoroethan-1-aminium	NOCAS_1035533	UAEDUMHCPNDRTN-UHFFFAOYNA-O		C[N+](C)(CC(F)C(F)(F)C(F)(F)C(F)(F)C(F)(F)C(F)(F)C(F)(F)C(F)(F)F)CC(O)=O	InChI=1/C13H11F16NO2/c1-30(2,4-6(31)32)3-5(14)7(15,16)8(17,18)9(19,20)10(21,22)11(23,24)12(25,26)13(27,28)29/h5H,3-4H2,1-2H3/p+1	C13H12F16NO2	518.218	518.061	3				2
https://comptox.epa.gov/dashboard/chemical/details/DTXSID70771210	5-[1,2,2,2-Tetrafluoro-1-(heptafluoropropoxy)ethyl]furan-2(5H)-one	143327-96-2	JCOVXPWNXHDSGU-UHFFFAOYSA-N	5-[1,2,2,2-Tetrafluoro-1-(heptafluoropropoxy)ethyl]furan-2(5H)-one	FC(F)(F)C(F)(F)C(F)(F)OC(F)(C1OC(=O)C=C1)C(F)(F)F	InChI=1S/C9H3F11O3/c10-5(7(13,14)15,3-1-2-4(21)22-3)23-9(19,20)6(11,12)8(16,17)18/h1-3H	C9H3F11O3	368.102	367.991	8		3		5
https://comptox.epa.gov/dashboard/chemical/details/DTXSID70881863	Poly(difluoromethylene), .alpha.-fluoro-.omega.-[2-(phosphonooxy)ethyl]-, monoammonium salt	65530-71-4			[NH4+].OP([O-])(=O)OCCC(F)(F)F |lp:1:2,3:3,4:2,5:2,9:3,10:3,11:3,Sg:n:11,10,8::ht|	InChI=1S/C3H6F3O4P.H3N/c4-3(5,6)1-2-10-11(7,8)9;/h1-2H2,(H2,7,8,9);1H3	(CF2)nC2H9FNO4P			38				1
https://comptox.epa.gov/dashboard/chemical/details/DTXSID8073265	2-(Chlorodifluoromethyl)-1,1,1,3,3,3-hexafluoropropane	1559-48-4	CEDICJGZCAKHTA-UHFFFAOYSA-N	1-Chloro-1,1,3,3,3-pentafluoro-2-(trifluoromethyl)propane	FC(F)(F)C(C(F)(F)F)C(F)(F)Cl	InChI=1S/C4HClF8/c5-2(6,7)1(3(8,9)10)4(11,12)13/h1H	C4HClF8	236.49	235.964	9		14		2
https://comptox.epa.gov/dashboard/chemical/details/DTXSID0027141	Perfluorotributylamine	311-89-7	RVZRBWKZFJCCIB-UHFFFAOYSA-N	1,1,2,2,3,3,4,4,4-Nonafluoro-N,N-bis(nonafluorobutyl)butan-1-amine	FC(F)(F)C(F)(F)C(F)(F)C(F)(F)N(C(F)(F)C(F)(F)C(F)(F)C(F)(F)F)C(F)(F)C(F)(F)C(F)(F)C(F)(F)F	InChI=1S/C12F27N/c13-1(14,7(25,26)27)4(19,20)10(34,35)40(11(36,37)5(21,22)2(15,16)8(28,29)30)12(38,39)6(23,24)3(17,18)9(31,32)33	C12F27N	671.096	670.96	105	235	107	2	1
https://comptox.epa.gov/dashboard/chemical/details/DTXSID40960275	1,1,2,2,3,3,4,4-Octafluoropentan-1-ol	39660-55-4	KUGBQWBWWNPMIT-UHFFFAOYSA-N	1,1,2,2,3,3,4,4-Octafluoropentan-1-ol	CC(F)(F)C(F)(F)C(F)(F)C(O)(F)F	InChI=1S/C5H4F8O/c1-2(6,7)3(8,9)4(10,11)5(12,13)14/h14H,1H3	C5H4F8O	232.073	232.013	14		22		5
https://comptox.epa.gov/dashboard/chemical/details/DTXSID20790991	1-(Prop-1-en-2-yl)-2-(2,2,3,3,4,4,5,5,6,6,6-undecafluorohexyl)benzene	676273-93-1	JLLDPXIYNZLZMO-UHFFFAOYSA-N	1-(Prop-1-en-2-yl)-2-(2,2,3,3,4,4,5,5,6,6,6-undecafluorohexyl)benzene	CC(=C)C1=CC=CC=C1CC(F)(F)C(F)(F)C(F)(F)C(F)(F)C(F)(F)F	InChI=1S/C15H11F11/c1-8(2)10-6-4-3-5-9(10)7-11(16,17)12(18,19)13(20,21)14(22,23)15(24,25)26/h3-6H,1,7H2,2H3	C15H11F11	400.235	400.069	8				5
https://comptox.epa.gov/dashboard/chemical/details/DTXSID30771731	2-{[4-(Heptafluoropropyl)phenyl]methyl}oxirane	144006-68-8	CEXDSECOBNBQNX-UHFFFAOYSA-N	2-{[4-(Heptafluoropropyl)phenyl]methyl}oxirane	FC(F)(F)C(F)(F)C(F)(F)C1=CC=C(CC2CO2)C=C1	InChI=1S/C12H9F7O/c13-10(14,11(15,16)12(17,18)19)8-3-1-7(2-4-8)5-9-6-20-9/h1-4,9H,5-6H2	C12H9F7O	302.192	302.054	15		5		5
https://comptox.epa.gov/dashboard/chemical/details/DTXSID30896599	Perfluoro-3,5-dimethylhexanoic acid	1144512-35-5	RCVKPKVLBNNSMW-UHFFFAOYSA-N	2,2,3,4,4,5,6,6,6-Nonafluoro-3,5-bis(trifluoromethyl)hexanoic acid	OC(=O)C(F)(F)C(F)(C(F)(F)F)C(F)(F)C(F)(C(F)(F)F)C(F)(F)F	InChI=1/C8HF15O2/c9-2(10,1(24)25)3(11,6(15,16)17)5(13,14)4(12,7(18,19)20)8(21,22)23/h(H,24,25)	C8HF15O2	414.07	413.974	15		2		2
https://comptox.epa.gov/dashboard/chemical/details/DTXSID701036459	3-(Perfluoropentyl)‐1‐[(2‐hydroxyacetyl)sulfanyl]propan‐1‐one	NOCAS_1036459	XJMOHDJKPKAXLF-UHFFFAOYSA-N		OCC(=O)SC(=O)CCC(F)(F)C(F)(F)C(F)(F)C(F)(F)C(F)(F)F	InChI=1S/C10H7F11O3S/c11-6(12,2-1-4(23)25-5(24)3-22)7(13,14)8(15,16)9(17,18)10(19,20)21/h22H,1-3H2	C10H7F11O3S	416.21	415.994	3				2
https://comptox.epa.gov/dashboard/chemical/details/DTXSID901035245	2-Chloro-perfluoropentanoic acid	NOCAS_1035245	HYLJOWPWZWWART-UHFFFAOYNA-N		OC(=O)C(F)(Cl)C(F)(F)C(F)(F)C(F)(F)F	InChI=1/C5HClF8O2/c6-2(7,1(15)16)3(8,9)4(10,11)5(12,13)14/h(H,15,16)	C5HClF8O2	280.5	279.954	3				2
https://comptox.epa.gov/dashboard/chemical/details/DTXSID80897016	(Perfluoropropyl)chloromethyl-2,4-difluorophenylmethanol	92737-03-6	KXUZRJPEPYHDCB-UHFFFAOYSA-N	1-Chloro-2-(2,4-difluorophenyl)-3,3,4,4,5,5,5-heptafluoropentan-2-ol	OC(CCl)(C1=C(F)C=C(F)C=C1)C(F)(F)C(F)(F)C(F)(F)F	InChI=1S/C11H6ClF9O/c12-4-8(22,6-2-1-5(13)3-7(6)14)9(15,16)10(17,18)11(19,20)21/h1-3,22H,4H2	C11H6ClF9O	360.6	359.996	14		2		1
https://comptox.epa.gov/dashboard/chemical/details/DTXSID90886557	(1R,4S)-3-(2,2,3,3,4,4,4-Heptafluoro-1-hydroxybutylidene)-1,7,7-trimethylbicyclo[2.2.1]heptan-2-one	63180-06-3	KAYHPSDEMCKVKU-KBUNVGBDSA-N	(1R,4S)-3-(2,2,3,3,4,4,4-Heptafluoro-1-hydroxybutylidene)-1,7,7-trimethylbicyclo[2.2.1]heptan-2-one	CC1(C)[C@@H]2CC[C@@]1(C)C(=O)C2=C(O)C(F)(F)C(F)(F)C(F)(F)F	InChI=1S/C14H15F7O2/c1-10(2)6-4-5-11(10,3)8(22)7(6)9(23)12(15,16)13(17,18)14(19,20)21/h6,23H,4-5H2,1-3H3/t6-,11+/m1/s1	C14H15F7O2	348.261	348.096	21		3		1
https://comptox.epa.gov/dashboard/chemical/details/DTXSID701022068	3-[(3,3,4,4,5,5,6,6,7,7,8,8,9,9,10,10,10-Heptadecafluorodecyl)sulfonyl]propanoic acid	54207-74-8	WWVKFEADLJWCEW-UHFFFAOYSA-N		OC(=O)CCS(=O)(=O)CCC(F)(F)C(F)(F)C(F)(F)C(F)(F)C(F)(F)C(F)(F)C(F)(F)C(F)(F)F	InChI=1S/C13H9F17O4S/c14-6(15,2-4-35(33,34)3-1-5(31)32)7(16,17)8(18,19)9(20,21)10(22,23)11(24,25)12(26,27)13(28,29)30/h1-4H2,(H,31,32)	C13H9F17O4S	584.24	583.995	3		2		1
https://comptox.epa.gov/dashboard/chemical/details/DTXSID30292734	n-(2-chloroethyl)-2,2,3,3,4,4,4-heptafluorobutanamide	4314-29-8	ORSKKCUOGCUQSI-UHFFFAOYSA-N	N-(2-Chloroethyl)-2,2,3,3,4,4,4-heptafluorobutanamide	FC(F)(F)C(F)(F)C(F)(F)C(=O)NCCCl	InChI=1S/C6H5ClF7NO/c7-1-2-15-3(16)4(8,9)5(10,11)6(12,13)14/h1-2H2,(H,15,16)	C6H5ClF7NO	275.55	274.995	16		13		5
https://comptox.epa.gov/dashboard/chemical/details/DTXSID60556977	1,1,1,3,4,4,4-Heptafluoro-3-(trifluoromethyl)butan-2-one	756-12-7	ABQIAHFCJGVSDJ-UHFFFAOYSA-N	1,1,1,3,4,4,4-Heptafluoro-3-(trifluoromethyl)butan-2-one	FC(F)(F)C(=O)C(F)(C(F)(F)F)C(F)(F)F	InChI=1S/C5F10O/c6-2(4(10,11)12,5(13,14)15)1(16)3(7,8)9	C5F10O	266.038	265.979	43		30		1
https://comptox.epa.gov/dashboard/chemical/details/DTXSID70236733	N-Ethenyl-heptadecafluoro-N-methyl-1-octanesulfonamide	87988-66-7	AWCABHKPIJKFGY-UHFFFAOYSA-N	N-Ethenyl-1,1,2,2,3,3,4,4,5,5,6,6,7,7,8,8,8-heptadecafluoro-N-methyloctane-1-sulfonamide	CN(C=C)S(=O)(=O)C(F)(F)C(F)(F)C(F)(F)C(F)(F)C(F)(F)C(F)(F)C(F)(F)C(F)(F)F	InChI=1S/C11H6F17NO2S/c1-3-29(2)32(30,31)11(27,28)9(22,23)7(18,19)5(14,15)4(12,13)6(16,17)8(20,21)10(24,25)26/h3H,1H2,2H3	C11H6F17NO2S	539.21	538.985	10		8		1
https://comptox.epa.gov/dashboard/chemical/details/DTXSID10895348	1,1,1,2,2,3,3,4,4,5,5,6,6,7,7,8,8,9,9,10,10-Henicosafluoro-12-iodoheptadecane	129838-39-7	ARVPOVRKBXQPNT-UHFFFAOYSA-N	1,1,1,2,2,3,3,4,4,5,5,6,6,7,7,8,8,9,9,10,10-Henicosafluoro-12-iodoheptadecane	CCCCCC(I)CC(F)(F)C(F)(F)C(F)(F)C(F)(F)C(F)(F)C(F)(F)C(F)(F)C(F)(F)C(F)(F)C(F)(F)F	InChI=1S/C17H14F21I/c1-2-3-4-5-7(39)6-8(18,19)9(20,21)10(22,23)11(24,25)12(26,27)13(28,29)14(30,31)15(32,33)16(34,35)17(36,37)38/h7H,2-6H2,1H3	C17H14F21I	744.17	743.98	15		2		5
https://comptox.epa.gov/dashboard/chemical/details/DTXSID10834373	3-Chloro-4-[4-(1,1,2,3,3,3-hexafluoropropoxy)phenoxy]aniline	83660-69-9	PFRDEWSCUYFYAA-UHFFFAOYSA-N	3-Chloro-4-[4-(1,1,2,3,3,3-hexafluoropropoxy)phenoxy]aniline	NC1=CC(Cl)=C(OC2=CC=C(OC(F)(F)C(F)C(F)(F)F)C=C2)C=C1	InChI=1S/C15H10ClF6NO2/c16-11-7-8(23)1-6-12(11)24-9-2-4-10(5-3-9)25-15(21,22)13(17)14(18,19)20/h1-7,13H,23H2	C15H10ClF6NO2	385.69	385.03	5		2		5
https://comptox.epa.gov/dashboard/chemical/details/DTXSID90373472	Benzyl (1,1,1,3,3,3-hexafluoropropan-2-ylidene)carbamate	128229-95-8	BKXNRESBGIPTGF-UHFFFAOYSA-N	Benzyl (1,1,1,3,3,3-hexafluoropropan-2-ylidene)carbamate	FC(F)(F)C(=NC(=O)OCC1=CC=CC=C1)C(F)(F)F	InChI=1S/C11H7F6NO2/c12-10(13,14)8(11(15,16)17)18-9(19)20-6-7-4-2-1-3-5-7/h1-5H,6H2	C11H7F6NO2	299.172	299.038	6		32		5
https://comptox.epa.gov/dashboard/chemical/details/DTXSID70377817	4H,4H-Decafluoroheptane-3,5-dione	38007-33-9	GYQLGOFXHBMNRM-UHFFFAOYSA-N	1,1,1,2,2,6,6,7,7,7-Decafluoroheptane-3,5-dione	FC(F)(F)C(F)(F)C(=O)CC(=O)C(F)(F)C(F)(F)F	InChI=1S/C7H2F10O2/c8-4(9,6(12,13)14)2(18)1-3(19)5(10,11)7(15,16)17/h1H2	C7H2F10O2	308.075	307.99	7				2
https://comptox.epa.gov/dashboard/chemical/details/DTXSID101033138	N-[3-(Dimethylamino)propyl]perfluoro-4-(methyl)cyclohexanecarboxamide N-oxide	200636-86-8	PPTPQIXUCODWMY-UHFFFAOYSA-N		C[N+](C)([O-])CCCNC(=O)C1(F)C(F)(F)C(F)(F)C(F)(C(F)(F)F)C(F)(F)C1(F)F	InChI=1S/C13H13F13N2O2/c1-28(2,30)5-3-4-27-6(29)7(14)9(16,17)11(20,21)8(15,13(24,25)26)12(22,23)10(7,18)19/h3-5H2,1-2H3,(H,27,29)	C13H13F13N2O2	476.238	476.077	3				2
https://comptox.epa.gov/dashboard/chemical/details/DTXSID20883014	2-Propenoic acid, esters, butyl ester, polymers with 2-[methyl[(perfluoro-C4-8-alkyl)sulfonyl]amino]ethyl acrylate	160336-17-4								13				5
https://comptox.epa.gov/dashboard/chemical/details/DTXSID101026717	1,1,3,3,4,4,5,6,6,6-Decafluoro-5-(trifluoromethyl)hex-1-ene	NOCAS_1026717	IJDNGURDROLMKU-UHFFFAOYSA-N		FC(F)=CC(F)(F)C(F)(F)C(F)(C(F)(F)F)C(F)(F)F	InChI=1S/C7HF13/c8-2(9)1-3(10,11)5(13,14)4(12,6(15,16)17)7(18,19)20/h1H	C7HF13	332.064	331.987	3				2
https://comptox.epa.gov/dashboard/chemical/details/DTXSID601026493	Polyperfluoroethoxymethoxy difluoroethyl peg phosphate	NOCAS_1026493								5				4
https://comptox.epa.gov/dashboard/chemical/details/DTXSID30554647	1,1'-(1,1,1,3,3,3-Hexafluoropropane-2,2-diyl)bis(3-nitrobenzene)	64465-34-5	YETXOTPYXAYEMI-UHFFFAOYSA-N	1,1'-(1,1,1,3,3,3-Hexafluoropropane-2,2-diyl)bis(3-nitrobenzene)	[O-][N+](=O)C1=CC=CC(=C1)C(C1=CC(=CC=C1)[N+]([O-])=O)(C(F)(F)F)C(F)(F)F	InChI=1S/C15H8F6N2O4/c16-14(17,18)13(15(19,20)21,9-3-1-5-11(7-9)22(24)25)10-4-2-6-12(8-10)23(26)27/h1-8H	C15H8F6N2O4	394.229	394.039	5		26		5
https://comptox.epa.gov/dashboard/chemical/details/DTXSID10896532	Benzyl 2,3,3,3-tetrafluoro-2-(heptafluoropropoxy)propanoate	147224-19-9	LEVIEIRQHLCBDF-UHFFFAOYSA-N	Benzyl 2,3,3,3-tetrafluoro-2-(heptafluoropropoxy)propanoate	FC(F)(F)C(F)(F)C(F)(F)OC(F)(C(=O)OCC1=CC=CC=C1)C(F)(F)F	InChI=1S/C13H7F11O3/c14-9(11(17,18)19,8(25)26-6-7-4-2-1-3-5-7)27-13(23,24)10(15,16)12(20,21)22/h1-5H,6H2	C13H7F11O3	420.178	420.022	15		2		5
https://comptox.epa.gov/dashboard/chemical/details/DTXSID50770327	1,1,2,2,3,3,4,4,5,5,6,6-Dodecafluoro-N~1~,N~1~,N~8~,N~8~-tetrakis(trifluoromethyl)octane-1,8-diamine	141496-31-3	YWFHPEPXPRKHQS-UHFFFAOYSA-N	1,1,2,2,3,3,4,4,5,5,6,6-Dodecafluoro-N~1~,N~1~,N~8~,N~8~-tetrakis(trifluoromethyl)octane-1,8-diamine	FC(F)(F)N(CCC(F)(F)C(F)(F)C(F)(F)C(F)(F)C(F)(F)C(F)(F)N(C(F)(F)F)C(F)(F)F)C(F)(F)F	InChI=1S/C12H4F24N2/c13-3(14,1-2-37(9(25,26)27)10(28,29)30)4(15,16)5(17,18)6(19,20)7(21,22)8(23,24)38(11(31,32)33)12(34,35)36/h1-2H2	C12H4F24N2	632.14	631.999	8		3		5
https://comptox.epa.gov/dashboard/chemical/details/DTXSID20546556	7,7,8,8,9,9,10,10,10-Nonafluoro-5-iododecan-2-one	109574-82-5	XVSQUSCOJDPVCZ-UHFFFAOYSA-N	7,7,8,8,9,9,10,10,10-Nonafluoro-5-iododecan-2-one	CC(=O)CCC(I)CC(F)(F)C(F)(F)C(F)(F)C(F)(F)F	InChI=1S/C10H10F9IO/c1-5(21)2-3-6(20)4-7(11,12)8(13,14)9(15,16)10(17,18)19/h6H,2-4H2,1H3	C10H10F9IO	444.079	443.963	8		3
https://comptox.epa.gov/dashboard/chemical/details/DTXSID00379561	Methyl perfluorooctadecanoate	16753-33-6	YUFOZPVITJRTPY-UHFFFAOYSA-N	Methyl pentatriacontafluorooctadecanoate	COC(=O)C(F)(F)C(F)(F)C(F)(F)C(F)(F)C(F)(F)C(F)(F)C(F)(F)C(F)(F)C(F)(F)C(F)(F)C(F)(F)C(F)(F)C(F)(F)C(F)(F)C(F)(F)C(F)(F)C(F)(F)F	InChI=1S/C19H3F35O2/c1-56-2(55)3(20,21)4(22,23)5(24,25)6(26,27)7(28,29)8(30,31)9(32,33)10(34,35)11(36,37)12(38,39)13(40,41)14(42,43)15(44,45)16(46,47)17(48,49)18(50,51)19(52,53)54/h1H3	C19H3F35O2	928.175	927.957	14		32		5
https://comptox.epa.gov/dashboard/chemical/details/DTXSID701023228	Ethyl 2,2,3,4,4,4-hexafluorobutanoate	5200-38-4	NRYRDKRQQXUDBX-UHFFFAOYNA-N		CCOC(=O)C(F)(F)C(F)C(F)(F)F	InChI=1/C6H6F6O2/c1-2-14-4(13)5(8,9)3(7)6(10,11)12/h3H,2H2,1H3	C6H6F6O2	224.102	224.027	3				2
https://comptox.epa.gov/dashboard/chemical/details/DTXSID60880941	Copolymer of ethene, tetrafluoroethene, 3,3,4,4,5,5,6,6,7,7,8,8,8-tridecafluorooct-1-ene	69288-57-9								11				2
https://comptox.epa.gov/dashboard/chemical/details/DTXSID20276407	Perfluoropropanamine	105579-92-8	JWHXMVCSSSOAHL-UHFFFAOYSA-N	Heptafluoropropan-1-amine	NC(F)(F)C(F)(F)C(F)(F)F	InChI=1S/C3H2F7N/c4-1(5,2(6,7)8)3(9,10)11/h11H2	C3H2F7N	185.045	185.008	8		12		2
https://comptox.epa.gov/dashboard/chemical/details/DTXSID00873413	3,3,4,4,5,5,6,6,6-Nonafluorohexyl 3,3,4,4,5,5,6,6,7,7,8,8,8-tridecafluorooctyl phosphate	1411713-84-2	RTWBXVKDNXSYBW-UHFFFAOYSA-M	3,3,4,4,5,5,6,6,6-Nonafluorohexyl 3,3,4,4,5,5,6,6,7,7,8,8,8-tridecafluorooctyl phosphate	[O-]P(=O)(OCCC(F)(F)C(F)(F)C(F)(F)C(F)(F)F)OCCC(F)(F)C(F)(F)C(F)(F)C(F)(F)C(F)(F)C(F)(F)F	InChI=1S/C14H9F22O4P/c15-5(16,7(19,20)9(23,24)10(25,26)12(29,30)14(34,35)36)1-3-39-41(37,38)40-4-2-6(17,18)8(21,22)11(27,28)13(31,32)33/h1-4H2,(H,37,38)/p-1	C14H8F22O4P	689.153	688.981	7		1		1
https://comptox.epa.gov/dashboard/chemical/details/DTXSID70881929	Ethene, tetrafluoro-, oxidized, polymd., reduced, Me esters, hydrolysed	161075-03-2								14				5
https://comptox.epa.gov/dashboard/chemical/details/DTXSID301026832	4-(2,2,3,3,4,4,5,5,6,6,7,7,8,8,8-Pentadecafluorooctanoylamino)benzenesulfonic acid	NOCAS_1026832	VDIDFTGDTSFTGT-UHFFFAOYSA-N		OS(=O)(=O)C1=CC=C(NC(=O)C(F)(F)C(F)(F)C(F)(F)C(F)(F)C(F)(F)C(F)(F)C(F)(F)F)C=C1	InChI=1S/C14H6F15NO4S/c15-8(16,7(31)30-5-1-3-6(4-2-5)35(32,33)34)9(17,18)10(19,20)11(21,22)12(23,24)13(25,26)14(27,28)29/h1-4H,(H,30,31)(H,32,33,34)	C14H6F15NO4S	569.24	568.978	3				2
https://comptox.epa.gov/dashboard/chemical/details/DTXSID60331105	5,5,6,6,7,7,8,8,9,9,10,10,10-tridecafluoro-2-methyldec-3-yn-2-ol	82721-70-8	QKCPSNHEDGQGDH-UHFFFAOYSA-N	5,5,6,6,7,7,8,8,9,9,10,10,10-Tridecafluoro-2-methyldec-3-yn-2-ol	CC(C)(O)C#CC(F)(F)C(F)(F)C(F)(F)C(F)(F)C(F)(F)C(F)(F)F	InChI=1S/C11H7F13O/c1-5(2,25)3-4-6(12,13)7(14,15)8(16,17)9(18,19)10(20,21)11(22,23)24/h25H,1-2H3	C11H7F13O	402.155	402.029	9		11		5
https://comptox.epa.gov/dashboard/chemical/details/DTXSID401037284	1‐Bromo‐1‐chloro‐2‐(difluoromethoxy)‐1,2,2‐trifluoroethane	31702-61-1	LEJQBKHOBYIZMF-UHFFFAOYNA-N		FC(F)OC(F)(F)C(F)(Cl)Br	InChI=1/C3HBrClF5O/c4-2(5,8)3(9,10)11-1(6)7/h1H	C3HBrClF5O	263.39	261.882	4				2
https://comptox.epa.gov/dashboard/chemical/details/DTXSID60895494	2-[(3,3,4,4,5,5,6,6,6-Nonafluorohexyl)sulfanyl]ethan-1-ol	104568-28-7	BZEGSOOPSLUPSS-UHFFFAOYSA-N	2-[(3,3,4,4,5,5,6,6,6-Nonafluorohexyl)sulfanyl]ethan-1-ol	OCCSCCC(F)(F)C(F)(F)C(F)(F)C(F)(F)F	InChI=1S/C8H9F9OS/c9-5(10,1-3-19-4-2-18)6(11,12)7(13,14)8(15,16)17/h18H,1-4H2	C8H9F9OS	324.2	324.023	15		8		5
https://comptox.epa.gov/dashboard/chemical/details/DTXSID30881905	Perfluoroalkyl(C4-10)ethyl mercaptan	68140-20-5			FC(F)(F)C(F)(F)CCS |lp:0:3,2:3,3:3,5:3,6:3,9:2,Sg:n:6,5,4:3-9:ht|	InChI=1S/C4H5F5S/c5-3(6,1-2-10)4(7,8)9/h10H,1-2H2	(CF2)3-9C3H5F3S			36		41		1
https://comptox.epa.gov/dashboard/chemical/details/DTXSID80438564	2-Pentynoic acid, 4,4,5,5,5-pentafluoro-, ethyl ester	129922-54-9	BPNVIQXAKVAZMC-UHFFFAOYSA-N	Ethyl 4,4,5,5,5-pentafluoropent-2-ynoate	CCOC(=O)C#CC(F)(F)C(F)(F)F	InChI=1S/C7H5F5O2/c1-2-14-5(13)3-4-6(8,9)7(10,11)12/h2H2,1H3	C7H5F5O2	216.107	216.021	7				5
https://comptox.epa.gov/dashboard/chemical/details/DTXSID20565621	2,3,5,6-Tetrafluoro-4-[(pentafluoroethyl)sulfanyl]pyridine	162147-73-1	NFHDSQVNRSFHMC-UHFFFAOYSA-N	2,3,5,6-Tetrafluoro-4-[(pentafluoroethyl)sulfanyl]pyridine	FC1=NC(F)=C(F)C(SC(F)(F)C(F)(F)F)=C1F	InChI=1S/C7F9NS/c8-1-3(2(9)5(11)17-4(1)10)18-7(15,16)6(12,13)14	C7F9NS	301.13	300.961	7		3		5
https://comptox.epa.gov/dashboard/chemical/details/DTXSID101026862	1-(1,1,2,2,3,3,3-Heptafluoropropyl)cyclohexa-3,5-diene-1,3-diamine	NOCAS_1026862	BBHKJYQVKZWEDW-UHFFFAOYNA-N		NC1=CC=CC(N)(C1)C(F)(F)C(F)(F)C(F)(F)F	InChI=1/C9H9F7N2/c10-7(11,8(12,13)9(14,15)16)6(18)3-1-2-5(17)4-6/h1-3H,4,17-18H2	C9H9F7N2	278.174	278.065	3				2
https://comptox.epa.gov/dashboard/chemical/details/DTXSID10170041	Cyclopentene, 1-methoxyheptafluoro-	1759-60-0	HCVGDVYOISIYKY-UHFFFAOYSA-N	1,3,3,4,4,5,5-Heptafluoro-2-methoxycyclopent-1-ene	COC1=C(F)C(F)(F)C(F)(F)C1(F)F	InChI=1S/C6H3F7O/c1-14-3-2(7)4(8,9)6(12,13)5(3,10)11/h1H3	C6H3F7O	224.078	224.007	11		28
https://comptox.epa.gov/dashboard/chemical/details/DTXSID60276961	bis(2,2,3,3,4,4,5,5-octafluoropentyl) 3-methylpentanedioate	376-94-3	NZAPULLMMSPBKX-UHFFFAOYSA-N	Bis(2,2,3,3,4,4,5,5-octafluoropentyl) 3-methylpentanedioate	CC(CC(=O)OCC(F)(F)C(F)(F)C(F)(F)C(F)F)CC(=O)OCC(F)(F)C(F)(F)C(F)(F)C(F)F	InChI=1S/C16H14F16O4/c1-6(2-7(33)35-4-11(21,22)15(29,30)13(25,26)9(17)18)3-8(34)36-5-12(23,24)16(31,32)14(27,28)10(19)20/h6,9-10H,2-5H2,1H3	C16H14F16O4	574.258	574.064	9		12		5
https://comptox.epa.gov/dashboard/chemical/details/DTXSID3059927	Hexafluoroamylene glycol	376-90-9	IELVMUPSWDZWSD-UHFFFAOYSA-N	2,2,3,3,4,4-Hexafluoropentane-1,5-diol	OCC(F)(F)C(F)(F)C(F)(F)CO	InChI=1S/C5H6F6O2/c6-3(7,1-12)5(10,11)4(8,9)2-13/h12-13H,1-2H2	C5H6F6O2	212.091	212.027	61		74		1	8/496	2	496
https://comptox.epa.gov/dashboard/chemical/details/DTXSID40567687	3,3,4,4,5,5,6,6-Octafluorooctane-1,8-diamine	94403-06-2	YIRGAJMKHDSMQU-UHFFFAOYSA-N	3,3,4,4,5,5,6,6-Octafluorooctane-1,8-diamine	NCCC(F)(F)C(F)(F)C(F)(F)C(F)(F)CCN	InChI=1S/C8H12F8N2/c9-5(10,1-3-17)7(13,14)8(15,16)6(11,12)2-4-18/h1-4,17-18H2	C8H12F8N2	288.185	288.087	8		9		5
https://comptox.epa.gov/dashboard/chemical/details/DTXSID2062747	Bis(2-{ethyl[(perfluorooctyl)sulfonyl]amino}ethyl) hydrogen phosphate	2965-52-8	BZZAKKWGRKFWJJ-UHFFFAOYSA-N	Bis{2-[ethyl(1,1,2,2,3,3,4,4,5,5,6,6,7,7,8,8,8-heptadecafluorooctane-1-sulfonyl)amino]ethyl} hydrogen phosphate	CCN(CCOP(O)(=O)OCCN(CC)S(=O)(=O)C(F)(F)C(F)(F)C(F)(F)C(F)(F)C(F)(F)C(F)(F)C(F)(F)C(F)(F)F)S(=O)(=O)C(F)(F)C(F)(F)C(F)(F)C(F)(F)C(F)(F)C(F)(F)C(F)(F)C(F)(F)F	InChI=1S/C24H19F34N2O8PS2/c1-3-59(70(63,64)23(55,56)19(45,46)15(37,38)11(29,30)9(25,26)13(33,34)17(41,42)21(49,50)51)5-7-67-69(61,62)68-8-6-60(4-2)71(65,66)24(57,58)20(47,48)16(39,40)12(31,32)10(27,28)14(35,36)18(43,44)22(52,53)54/h3-8H2,1-2H3,(H,61,62)	C24H19F34N2O8PS2	1204.46	1203.98	34		16		1
https://comptox.epa.gov/dashboard/chemical/details/DTXSID501035362	N-Ethyl-N,N-dimethyl-(6-(difluoromethyl)perfluorohexyl)methan-1-aminium	NOCAS_1035362	LRHIPDFJDRBSNS-UHFFFAOYSA-N		CC[N+](C)(C)CC(F)(F)C(F)(F)C(F)(F)C(F)(F)C(F)(F)C(F)(F)C(F)F	InChI=1S/C12H14F14N/c1-4-27(2,3)5-7(15,16)9(19,20)11(23,24)12(25,26)10(21,22)8(17,18)6(13)14/h6H,4-5H2,1-3H3/q+1	C12H14F14N	438.228	438.09	3				2
https://comptox.epa.gov/dashboard/chemical/details/DTXSID60830502	Triethoxy{3-[(heptadecafluorooctyl)oxy]propyl}silane	88101-78-4	UQFRFCKVSYASLV-UHFFFAOYSA-N	Triethoxy{3-[(heptadecafluorooctyl)oxy]propyl}silane	CCO[Si](CCCOC(F)(F)C(F)(F)C(F)(F)C(F)(F)C(F)(F)C(F)(F)C(F)(F)C(F)(F)F)(OCC)OCC	InChI=1S/C17H21F17O4Si/c1-4-36-39(37-5-2,38-6-3)9-7-8-35-17(33,34)15(28,29)13(24,25)11(20,21)10(18,19)12(22,23)14(26,27)16(30,31)32/h4-9H2,1-3H3	C17H21F17O4Si	640.409	640.094	8		5		5
https://comptox.epa.gov/dashboard/chemical/details/DTXSID601035822	Perfluoro-13-(pentafluoro-lambda6-sulfanyl)-1-tridecanesulfonic acid	NOCAS_1035822	NVQAJQYCFCGGQL-UHFFFAOYSA-N		OS(=O)(=O)C(F)(F)C(F)(F)C(F)(F)C(F)(F)C(F)(F)C(F)(F)C(F)(F)C(F)(F)C(F)(F)C(F)(F)C(F)(F)C(F)(F)C(F)(F)S(F)(F)(F)(F)F	InChI=1S/C13HF31O3S2/c14-1(15,2(16,17)4(20,21)6(24,25)8(28,29)10(32,33)12(36,37)48(45,46)47)3(18,19)5(22,23)7(26,27)9(30,31)11(34,35)13(38,39)49(40,41,42,43)44/h(H,45,46,47)	C13HF31O3S2	858.22	857.887	3				2
https://comptox.epa.gov/dashboard/chemical/details/DTXSID7042302	Poly(difluoromethylene), alpha-fluoro-omega-[2-[(2-methyl-1-oxo-2-propenyl)oxy]ethyl]-	65530-66-7		alpha-{2-[(2-Methylprop-2-enoyl)oxy]ethyl}-omega-fluoropoly(difluoromethylene)	CC(=C)C(=O)OCCC(F)(F)F |lp:4:2,5:2,9:3,10:3,11:3,Sg:n:11,10,8::ht|	InChI=1S/C7H9F3O2/c1-5(2)6(11)12-4-3-7(8,9)10/h1,3-4H2,2H3	(CF2)nC6H9FO2			42				1
https://comptox.epa.gov/dashboard/chemical/details/DTXSID40412769	4-(2-Ethoxyphenyl)-5-[3-(1,1,2,2-tetrafluoroethoxy)phenyl]-2,4-dihydro-3H-1,2,4-triazole-3-thione	7168-26-5	OYHKBWLMBSKHSN-UHFFFAOYSA-N	4-(2-Ethoxyphenyl)-5-[3-(1,1,2,2-tetrafluoroethoxy)phenyl]-2,4-dihydro-3H-1,2,4-triazole-3-thione	CCOC1=CC=CC=C1N1C(=S)NN=C1C1=CC(OC(F)(F)C(F)F)=CC=C1	InChI=1S/C18H15F4N3O2S/c1-2-26-14-9-4-3-8-13(14)25-15(23-24-17(25)28)11-6-5-7-12(10-11)27-18(21,22)16(19)20/h3-10,16H,2H2,1H3,(H,24,28)	C18H15F4N3O2S	413.39	413.082	6		12		5
https://comptox.epa.gov/dashboard/chemical/details/DTXSID70275965	Perfluoro-p-ethylcyclohexylsulfonic acid	646-83-3	ICKAEAFPESRWOT-UHFFFAOYSA-N	1,2,2,3,3,4,5,5,6,6-Decafluoro-4-(pentafluoroethyl)cyclohexane-1-sulfonic acid	OS(=O)(=O)C1(F)C(F)(F)C(F)(F)C(F)(C(F)(F)C(F)(F)F)C(F)(F)C1(F)F	InChI=1S/C8HF15O3S/c9-1(4(14,15)8(21,22)23)2(10,11)5(16,17)7(20,27(24,25)26)6(18,19)3(1,12)13/h(H,24,25,26)	C8HF15O3S	462.13	461.941	15		12		1
https://comptox.epa.gov/dashboard/chemical/details/DTXSID70897565	2-[2,4-Bis(1,1-dimethylpropyl)phenoxy]-N-[3-hydroxy-4-[(octafluoro-1-oxopentyl)amino]phenyl]-hexanamide	83003-52-5	PTQKCGQHJQSDEQ-UHFFFAOYSA-N	2-[2,4-Bis(2-methylbutan-2-yl)phenoxy]-N-{3-hydroxy-4-[(2,2,3,3,4,5,5,5-octafluoropentanoyl)amino]phenyl}hexanamide	CCCCC(OC1=C(C=C(C=C1)C(C)(C)CC)C(C)(C)CC)C(=O)NC1=CC(O)=C(NC(=O)C(F)(F)C(F)(F)C(F)C(F)(F)F)C=C1	InChI=1S/C33H42F8N2O4/c1-8-11-12-25(47-24-16-13-19(29(4,5)9-2)17-21(24)30(6,7)10-3)26(45)42-20-14-15-22(23(44)18-20)43-28(46)32(37,38)31(35,36)27(34)33(39,40)41/h13-18,25,27,44H,8-12H2,1-7H3,(H,42,45)(H,43,46)	C33H42F8N2O4	682.696	682.302	13		2		1
https://comptox.epa.gov/dashboard/chemical/details/DTXSID10883063	N-(2-Hydroxyethoxy)ethyl-N-propylperfluorooctanesulfonamide	102579-26-0	DTIJQLFRKLLKHX-UHFFFAOYSA-N		CCCN(CCOCCO)S(=O)(=O)C(F)(F)C(F)(F)C(F)(F)C(F)(F)C(F)(F)C(F)(F)C(F)(F)C(F)(F)F	InChI=1S/C15H16F17NO4S/c1-2-3-33(4-6-37-7-5-34)38(35,36)15(31,32)13(26,27)11(22,23)9(18,19)8(16,17)10(20,21)12(24,25)14(28,29)30/h34H,2-7H2,1H3	C15H16F17NO4S	629.33	629.053	10				1
https://comptox.epa.gov/dashboard/chemical/details/DTXSID10108728	1-Propene, 1,1,2,3,3,3-hexafluoro-, polymer with 1,1-difluoroethene, 1,1,2,2-tetrafluoroethene and 1,1,2-trifluoro-2-(trifluoromethoxy)ethene	57570-64-6								26				3
https://comptox.epa.gov/dashboard/chemical/details/DTXSID30298796	1-(ethoxymethyl)-3-(2,2,3,3,4,4,5,5,6,6,7,7,8,8,8-pentadecafluorooctyl)urea	27942-17-2	FLKRFUOBDIGGOU-UHFFFAOYSA-N	N-(Ethoxymethyl)-N'-(2,2,3,3,4,4,5,5,6,6,7,7,8,8,8-pentadecafluorooctyl)urea	CCOCNC(=O)NCC(F)(F)C(F)(F)C(F)(F)C(F)(F)C(F)(F)C(F)(F)C(F)(F)F	InChI=1S/C12H11F15N2O2/c1-2-31-4-29-5(30)28-3-6(13,14)7(15,16)8(17,18)9(19,20)10(21,22)11(23,24)12(25,26)27/h2-4H2,1H3,(H2,28,29,30)	C12H11F15N2O2	500.208	500.058	9		12		5
https://comptox.epa.gov/dashboard/chemical/details/DTXSID1074046	1,1,2,2-Tetrafluoropropane	40723-63-5	XWUSALIIUZARQE-UHFFFAOYSA-N	1,1,2,2-Tetrafluoropropane	CC(F)(F)C(F)F	InChI=1S/C3H4F4/c1-3(6,7)2(4)5/h2H,1H3	C3H4F4	116.059	116.025	17		50		3
https://comptox.epa.gov/dashboard/chemical/details/DTXSID90839967	1-(Anthracen-2-yl)-4,4,5,5,5-pentafluoropentane-1,3-dione	819060-51-0	TXDJDUNLEPOSRO-UHFFFAOYSA-N	1-(Anthracen-2-yl)-4,4,5,5,5-pentafluoropentane-1,3-dione	FC(F)(F)C(F)(F)C(=O)CC(=O)C1=CC2=CC3=CC=CC=C3C=C2C=C1	InChI=1S/C19H11F5O2/c20-18(21,19(22,23)24)17(26)10-16(25)14-6-5-13-7-11-3-1-2-4-12(11)8-15(13)9-14/h1-9H,10H2	C19H11F5O2	366.287	366.068	7		2		5
https://comptox.epa.gov/dashboard/chemical/details/DTXSID80343649	4-(1,1,1,3,3,3-hexafluoro-2-hydroxypropan-2-yl)benzoic acid	16261-80-6	DLJNNINHDYILFL-UHFFFAOYSA-N	4-(1,1,1,3,3,3-Hexafluoro-2-hydroxypropan-2-yl)benzoic acid	OC(=O)C1=CC=C(C=C1)C(O)(C(F)(F)F)C(F)(F)F	InChI=1S/C10H6F6O3/c11-9(12,13)8(19,10(14,15)16)6-3-1-5(2-4-6)7(17)18/h1-4,19H,(H,17,18)	C10H6F6O3	288.145	288.022	11				5
https://comptox.epa.gov/dashboard/chemical/details/DTXSID10896653	Sodium perfluoro-2-ethylhexanoate	1195164-59-0	UJQUPNIPLJTIOV-UHFFFAOYSA-M	Sodium 2,3,3,4,4,5,5,6,6,6-decafluoro-2-(pentafluoroethyl)hexanoate	[Na+].[O-]C(=O)C(F)(C(F)(F)C(F)(F)F)C(F)(F)C(F)(F)C(F)(F)C(F)(F)F	InChI=1/C8HF15O2.Na/c9-2(1(24)25,4(12,13)7(18,19)20)3(10,11)5(14,15)6(16,17)8(21,22)23;/h(H,24,25);/q;+1/p-1	C8F15NaO2	436.052	435.956	14		2		2
https://comptox.epa.gov/dashboard/chemical/details/DTXSID201026522	2-(Methyl((nonafluorobutyl)sulfonyl)amino)ethyl octacosanoate	NOCAS_1026522	GFLGDZYLXGAOAZ-UHFFFAOYSA-N		CCCCCCCCCCCCCCCCCCCCCCCCCCCC(=O)OCCN(C)S(=O)(=O)C(F)(F)C(F)(F)C(F)(F)C(F)(F)F	InChI=1S/C35H62F9NO4S/c1-3-4-5-6-7-8-9-10-11-12-13-14-15-16-17-18-19-20-21-22-23-24-25-26-27-28-31(46)49-30-29-45(2)50(47,48)35(43,44)33(38,39)32(36,37)34(40,41)42/h3-30H2,1-2H3	C35H62F9NO4S	763.93	763.426	3				1
https://comptox.epa.gov/dashboard/chemical/details/DTXSID70771497	N-(2-Bromo-4,4,5,5-tetrafluoro-3-oxo-1-phenylpent-1-en-1-yl)hypobromous amide	143674-86-6	XIVBXKBRJKKXCA-UHFFFAOYSA-N	N-(2-Bromo-4,4,5,5-tetrafluoro-3-oxo-1-phenylpent-1-en-1-yl)hypobromous amide	FC(F)C(F)(F)C(=O)C(Br)=C(NBr)C1=CC=CC=C1	InChI=1S/C11H7Br2F4NO/c12-7(9(19)11(16,17)10(14)15)8(18-13)6-4-2-1-3-5-6/h1-5,10,18H	C11H7Br2F4NO	404.985	402.883	5		3		5
https://comptox.epa.gov/dashboard/chemical/details/DTXSID101023006	3,4,4,4-Tetrafluoro-1-iodo-3-(trifluoromethyl)-1-butene	243139-61-9	YSIHFHRTEHLZRU-UHFFFAOYSA-N		FC(F)(F)C(F)(C=CI)C(F)(F)F	InChI=1S/C5H2F7I/c6-3(1-2-13,4(7,8)9)5(10,11)12/h1-2H	C5H2F7I	321.964	321.909	4				1
https://comptox.epa.gov/dashboard/chemical/details/DTXSID50895544	Pentadecafluorooctanoyl bromide	222037-87-8	WQELDDKOSOQCBX-UHFFFAOYSA-N	Pentadecafluorooctanoyl bromide	FC(F)(F)C(F)(F)C(F)(F)C(F)(F)C(F)(F)C(F)(F)C(F)(F)C(Br)=O	InChI=1S/C8BrF15O/c9-1(25)2(10,11)3(12,13)4(14,15)5(16,17)6(18,19)7(20,21)8(22,23)24	C8BrF15O	476.967	475.889	15		8		5
https://comptox.epa.gov/dashboard/chemical/details/DTXSID50299442	1,1,1,3,3,3-hexafluoro-2-(3-nitrophenyl)propan-2-ol	2402-65-5	RAABHVDDVYONFB-UHFFFAOYSA-N	1,1,1,3,3,3-Hexafluoro-2-(3-nitrophenyl)propan-2-ol	OC(C1=CC(=CC=C1)[N+]([O-])=O)(C(F)(F)F)C(F)(F)F	InChI=1S/C9H5F6NO3/c10-8(11,12)7(17,9(13,14)15)5-2-1-3-6(4-5)16(18)19/h1-4,17H	C9H5F6NO3	289.133	289.017	6		21		5
https://comptox.epa.gov/dashboard/chemical/details/DTXSID70795830	2,2,3,3-Tetrafluoropropyl 3,3,3-trifluoropropanoate	63296-99-1	FHDLIOQEDAAYPZ-UHFFFAOYSA-N	2,2,3,3-Tetrafluoropropyl 3,3,3-trifluoropropanoate	FC(F)C(F)(F)COC(=O)CC(F)(F)F	InChI=1S/C6H5F7O2/c7-4(8)5(9,10)2-15-3(14)1-6(11,12)13/h4H,1-2H2	C6H5F7O2	242.093	242.018	5		2		5
https://comptox.epa.gov/dashboard/chemical/details/DTXSID60895939	4,6-Dichloro-2-(heptafluoropropyl)pyrimidine	1023815-51-1	XFNPSUTZEAJYGZ-UHFFFAOYSA-N	4,6-Dichloro-2-(heptafluoropropyl)pyrimidine	FC(F)(F)C(F)(F)C(F)(F)C1=NC(Cl)=CC(Cl)=N1	InChI=1S/C7HCl2F7N2/c8-2-1-3(9)18-4(17-2)5(10,11)6(12,13)7(14,15)16/h1H	C7HCl2F7N2	316.99	315.941	15		3		5
https://comptox.epa.gov/dashboard/chemical/details/DTXSID301033065	Perfluoro-2-[2-[(ethenyl)oxy]propoxy]ethanesulfinic acid sodium	187480-43-9	ZDGDORSAGNVAOT-UHFFFAOYNA-M		[Na+].[O-]S(=O)C(F)(F)C(F)(F)OC(F)(F)C(F)(OC(F)=C(F)F)C(F)(F)F	InChI=1/C7HF13O4S.Na/c8-1(9)2(10)23-3(11,4(12,13)14)5(15,16)24-6(17,18)7(19,20)25(21)22;/h(H,21,22);/q;+1/p-1	C7F13NaO4S	450.1	449.921	3				2
https://comptox.epa.gov/dashboard/chemical/details/DTXSID40880141	Sodium perfluoropropanoate	378-77-8	SCWLIHXXYXFUFV-UHFFFAOYSA-M	Sodium pentafluoropropanoate	[Na+].[O-]C(=O)C(F)(F)C(F)(F)F	InChI=1S/C3HF5O2.Na/c4-2(5,1(9)10)3(6,7)8;/h(H,9,10);/q;+1/p-1	C3F5NaO2	186.013	185.972	21		55		1
https://comptox.epa.gov/dashboard/chemical/details/DTXSID70897025	[N(E),S(S)]-N-(4-methylphenyl)methyleneperfluorobutanesulfinamide	1612778-39-8	BJMMKNXYPAYRHL-SNWFQCDXSA-N	(S~1~S)-1,1,2,2,3,3,4,4,4-Nonafluoro-N-[(E)-(4-methylphenyl)methylidene]butane-1-sulfinamide	[H]\C(=N/[S@@](=O)C(F)(F)C(F)(F)C(F)(F)C(F)(F)F)C1=CC=C(C)C=C1	InChI=1S/C12H8F9NOS/c1-7-2-4-8(5-3-7)6-22-24(23)12(20,21)10(15,16)9(13,14)11(17,18)19/h2-6H,1H3/b22-6+/t24-/m0/s1	C12H8F9NOS	385.25	385.018	13		2		2
https://comptox.epa.gov/dashboard/chemical/details/DTXSID10893889	Perfluoro diacyl amides	NOCAS_893889			FC(F)(F)C(=O)NC(=O)C(F)(F)F |lp:0:3,2:3,3:3,5:2,6:1,8:2,10:3,11:3,12:3,Sg:n:3,2,1:p:ht,Sg:n:12,11,9::ht|					5		51		2
https://comptox.epa.gov/dashboard/chemical/details/DTXSID401036824	1‐(Dimethylamino)‐4,5,5,5‐tetrafluoropent‐3‐en‐2‐ol	NOCAS_1036824	FUIOXIGBXDNUPW-UHFFFAOYNA-N		CN(C)CC(O)C=C(F)C(F)(F)F	InChI=1/C7H11F4NO/c1-12(2)4-5(13)3-6(8)7(9,10)11/h3,5,13H,4H2,1-2H3	C7H11F4NO	201.165	201.078	3				2
https://comptox.epa.gov/dashboard/chemical/details/DTXSID00766654	4-(Difluoromethyl)-1,2,3,3,4,5,5,6,6-nonafluorocyclohex-1-ene	116487-62-8	BRPSNPWUFXNQOL-UHFFFAOYSA-N	4-(Difluoromethyl)-1,2,3,3,4,5,5,6,6-nonafluorocyclohex-1-ene	FC(F)C1(F)C(F)(F)C(F)=C(F)C(F)(F)C1(F)F	InChI=1S/C7HF11/c8-1-2(9)6(15,16)7(17,18)4(12,3(10)11)5(1,13)14/h3H	C7HF11	294.067	293.99	7		4		5
https://comptox.epa.gov/dashboard/chemical/details/DTXSID40584192	(3S)-1,1,1,2,2-Pentafluorododecan-3-ol	307531-78-8	YFCKZQQCWZNEFP-JTQLQIEISA-N	(3S)-1,1,1,2,2-Pentafluorododecan-3-ol	CCCCCCCCC[C@H](O)C(F)(F)C(F)(F)F	InChI=1S/C12H21F5O/c1-2-3-4-5-6-7-8-9-10(18)11(13,14)12(15,16)17/h10,18H,2-9H2,1H3/t10-/m0/s1	C12H21F5O	276.291	276.151	8		18
https://comptox.epa.gov/dashboard/chemical/details/DTXSID301019223	1,1,2,2,3,3,4,4,5,5,6,6,7,7,8,8,9,9,10,10-icosafluorodecane-1-sulfonic acid	2274731-07-4	BNRPVUYKVDQCOI-UHFFFAOYSA-N	1,1,2,2,3,3,4,4,5,5,6,6,7,7,8,8,9,9,10,10-Icosafluorodecane-1-sulfonic acid	[H]C(F)(F)C(F)(F)C(F)(F)C(F)(F)C(F)(F)C(F)(F)C(F)(F)C(F)(F)C(F)(F)C(F)(F)S(O)(=O)=O	InChI=1S/C10H2F20O3S/c11-1(12)2(13,14)3(15,16)4(17,18)5(19,20)6(21,22)7(23,24)8(25,26)9(27,28)10(29,30)34(31,32)33/h1H,(H,31,32,33)	C10H2F20O3S	582.15	581.941	5		4		1
https://comptox.epa.gov/dashboard/chemical/details/DTXSID50500702	1,1,2,2-Tetrafluorononane-3,5-dione	59857-64-6	LAYNKEMPGXORBP-UHFFFAOYSA-N	1,1,2,2-Tetrafluorononane-3,5-dione	CCCCC(=O)CC(=O)C(F)(F)C(F)F	InChI=1S/C9H12F4O2/c1-2-3-4-6(14)5-7(15)9(12,13)8(10)11/h8H,2-5H2,1H3	C9H12F4O2	228.187	228.077	5				5
https://comptox.epa.gov/dashboard/chemical/details/DTXSID00896708	Diethyl (3,3,4,4,5,5,6,6,7,7,8,8,9,9,10,10,11,11,12,12,12-henicosafluorododecyl)phosphonate	854095-13-9	IUUVQAYNLGBYHS-UHFFFAOYSA-N	Diethyl (3,3,4,4,5,5,6,6,7,7,8,8,9,9,10,10,11,11,12,12,12-henicosafluorododecyl)phosphonate	CCOP(=O)(CCC(F)(F)C(F)(F)C(F)(F)C(F)(F)C(F)(F)C(F)(F)C(F)(F)C(F)(F)C(F)(F)C(F)(F)F)OCC	InChI=1S/C16H14F21O3P/c1-3-39-41(38,40-4-2)6-5-7(17,18)8(19,20)9(21,22)10(23,24)11(25,26)12(27,28)13(29,30)14(31,32)15(33,34)16(35,36)37/h3-6H2,1-2H3	C16H14F21O3P	684.225	684.035	15		3		5
https://comptox.epa.gov/dashboard/chemical/details/DTXSID301022692	1-Bromo-4-(2,2,3,3,4,4,4-heptafluorobutoxy)benzene	1365808-49-6	UNAMITOBDAYPBG-UHFFFAOYSA-N		FC(F)(F)C(F)(F)C(F)(F)COC1=CC=C(Br)C=C1	InChI=1S/C10H6BrF7O/c11-6-1-3-7(4-2-6)19-5-8(12,13)9(14,15)10(16,17)18/h1-4H,5H2	C10H6BrF7O	355.05	353.949	3				2
https://comptox.epa.gov/dashboard/chemical/details/DTXSID401022938	6-(2,2,3,3-Tetrafluoropropoxy)-1,3-benzothiazol-2-amine	1855907-41-3	ACSYUJZPWRUVEE-UHFFFAOYSA-N		NC1=NC2=C(S1)C=C(OCC(F)(F)C(F)F)C=C2	InChI=1S/C10H8F4N2OS/c11-8(12)10(13,14)4-17-5-1-2-6-7(3-5)18-9(15)16-6/h1-3,8H,4H2,(H2,15,16)	C10H8F4N2OS	280.24	280.029	3				2
https://comptox.epa.gov/dashboard/chemical/details/DTXSID80895431	4,4,5,5,6,6,7,7,8,8,9,9,10,10,11,11,11-Heptadecafluoroundecanenitrile	26649-26-3	XDVOHXVWJNEFGQ-UHFFFAOYSA-N	4,4,5,5,6,6,7,7,8,8,9,9,10,10,11,11,11-Heptadecafluoroundecanenitrile	FC(F)(F)C(F)(F)C(F)(F)C(F)(F)C(F)(F)C(F)(F)C(F)(F)C(F)(F)CCC#N	InChI=1S/C11H4F17N/c12-4(13,2-1-3-29)5(14,15)6(16,17)7(18,19)8(20,21)9(22,23)10(24,25)11(26,27)28/h1-2H2	C11H4F17N	473.133	473.007	15		17		5
https://comptox.epa.gov/dashboard/chemical/details/DTXSID30896958	(Perfluoropropyl)phenylmethanol	785-93-3	RFRUXTGWFVPKQB-UHFFFAOYSA-N	2,2,3,3,4,4,4-Heptafluoro-1-phenylbutan-1-ol	OC(C1=CC=CC=C1)C(F)(F)C(F)(F)C(F)(F)F	InChI=1S/C10H7F7O/c11-8(12,9(13,14)10(15,16)17)7(18)6-4-2-1-3-5-6/h1-5,7,18H	C10H7F7O	276.154	276.039	14		13		2
https://comptox.epa.gov/dashboard/chemical/details/DTXSID40571648	6:2 Fluorotelomer thioether propanoic acid	149339-57-1	XAZKWGLYRRMFFE-UHFFFAOYSA-N	3-[(3,3,4,4,5,5,6,6,7,7,8,8,8-Tridecafluorooctyl)sulfanyl]propanoic acid	OC(=O)CCSCCC(F)(F)C(F)(F)C(F)(F)C(F)(F)C(F)(F)C(F)(F)F	InChI=1S/C11H9F13O2S/c12-6(13,2-4-27-3-1-5(25)26)7(14,15)8(16,17)9(18,19)10(20,21)11(22,23)24/h1-4H2,(H,25,26)	C11H9F13O2S	452.23	452.012	22		5		1
https://comptox.epa.gov/dashboard/chemical/details/DTXSID401035171	3-{(Perfluoropentanesulfonyl)[3-(trimethylazaniumyl)propyl]amino}propanoate	NOCAS_1035171	YIXDWVZQHRVKRT-UHFFFAOYSA-N		C[N+](C)(C)CCCN(CCC([O-])=O)S(=O)(=O)C(F)(F)C(F)(F)C(F)(F)C(F)(F)C(F)(F)F	InChI=1S/C14H19F11N2O4S/c1-27(2,3)8-4-6-26(7-5-9(28)29)32(30,31)14(24,25)12(19,20)10(15,16)11(17,18)13(21,22)23/h4-8H2,1-3H3	C14H19F11N2O4S	520.36	520.089	3				2
https://comptox.epa.gov/dashboard/chemical/details/DTXSID90893362	Perfluoro-N-[(trifluoromethyl)sulfonyl]butanesulfonamide sodium salt	176719-69-0	QHCVGZBUAFIWPB-UHFFFAOYSA-N	Sodium (1,1,2,2,3,3,4,4,4-nonafluorobutane-1-sulfonyl)(trifluoromethanesulfonyl)azanide	[Na+].FC(F)(F)C(F)(F)C(F)(F)C(F)(F)S(=O)(=O)[N-]S(=O)(=O)C(F)(F)F	InChI=1S/C5F12NO4S2.Na/c6-1(7,3(10,11)12)2(8,9)4(13,14)23(19,20)18-24(21,22)5(15,16)17;/q-1;+1	C5F12NNaO4S2	453.15	452.897	16		2		5
https://comptox.epa.gov/dashboard/chemical/details/DTXSID701034239	Perfluoro-2-[3-(methoxy)propoxy]acetic acid	919005-51-9	PPLSBOFDIUXJMA-UHFFFAOYSA-N		OC(=O)C(F)(F)OC(F)(F)C(F)(F)C(F)(F)OC(F)(F)F	InChI=1S/C6HF11O4/c7-2(8,1(18)19)20-4(11,12)3(9,10)5(13,14)21-6(15,16)17/h(H,18,19)	C6HF11O4	346.052	345.97	3				2
https://comptox.epa.gov/dashboard/chemical/details/DTXSID801022211	Phosphonic acid, mono[2,2-bis[[(3,3,4,4,5,5,6,6,7,7,8,8,9,9,10,10,10-heptadecafluorodecyl)thio]methyl]-3-hydroxypropyl] ester	138655-68-2	MHUDXYFILMVITR-UHFFFAOYSA-N		OCC(COP(O)(O)=O)(CSCCC(F)(F)C(F)(F)C(F)(F)C(F)(F)C(F)(F)C(F)(F)C(F)(F)C(F)(F)F)CSCCC(F)(F)C(F)(F)C(F)(F)C(F)(F)C(F)(F)C(F)(F)C(F)(F)C(F)(F)F	InChI=1S/C25H19F34O5PS2/c26-10(27,12(30,31)14(34,35)16(38,39)18(42,43)20(46,47)22(50,51)24(54,55)56)1-3-66-7-9(5-60,6-64-65(61,62)63)8-67-4-2-11(28,29)13(32,33)15(36,37)17(40,41)19(44,45)21(48,49)23(52,53)25(57,58)59/h60H,1-8H2,(H2,61,62,63)	C25H19F34O5PS2	1140.46	1139.99	3				1
https://comptox.epa.gov/dashboard/chemical/details/DTXSID30882811	2-Butenedioic acid (2Z)-, bis(2-ethylhexyl) ester, polymers with N-(hydroxymethyl)-2-propenamide, .gamma.-.omega.-perfluoro-C8-18-alkyl acrylate and vinyl chloride	502135-45-7								13				5
https://comptox.epa.gov/dashboard/chemical/details/DTXSID60896385	2-Chloro-6-(difluoromethoxy)-4-(1,1,1,2,3,3,3-heptafluoropropan-2-yl)aniline	1262665-50-8	RHQBQSSQBXDLAT-UHFFFAOYSA-N	2-Chloro-6-(difluoromethoxy)-4-(1,1,1,2,3,3,3-heptafluoropropan-2-yl)aniline	NC1=C(OC(F)F)C=C(C=C1Cl)C(F)(C(F)(F)F)C(F)(F)F	InChI=1S/C10H5ClF9NO/c11-4-1-3(2-5(6(4)21)22-7(12)13)8(14,9(15,16)17)10(18,19)20/h1-2,7H,21H2	C10H5ClF9NO	361.59	360.992	14		5		5
https://comptox.epa.gov/dashboard/chemical/details/DTXSID80229474	Bis(2-(perfluoro-7-methyloctyl)ethyl) hydrogen phosphate	78974-41-1	HWYXDLNPCZITLD-UHFFFAOYSA-N	Bis[3,3,4,4,5,5,6,6,7,7,8,8,9,10,10,10-hexadecafluoro-9-(trifluoromethyl)decyl] hydrogen phosphate	OP(=O)(OCCC(F)(F)C(F)(F)C(F)(F)C(F)(F)C(F)(F)C(F)(F)C(F)(C(F)(F)F)C(F)(F)F)OCCC(F)(F)C(F)(F)C(F)(F)C(F)(F)C(F)(F)C(F)(F)C(F)(C(F)(F)F)C(F)(F)F	InChI=1S/C22H9F38O4P/c23-5(24,9(29,30)13(37,38)17(45,46)15(41,42)11(33,34)7(27,19(49,50)51)20(52,53)54)1-3-63-65(61,62)64-4-2-6(25,26)10(31,32)14(39,40)18(47,48)16(43,44)12(35,36)8(28,21(55,56)57)22(58,59)60/h1-4H2,(H,61,62)	C22H9F38O4P	1090.22	1089.96	26		12
https://comptox.epa.gov/dashboard/chemical/details/DTXSID40229475	8:2 Fluorotelomer 9-(trifluoromethyl)-dihydrogen phosphate	78974-42-2	DEHQJCVMUMYUMH-UHFFFAOYSA-N	3,3,4,4,5,5,6,6,7,7,8,8,9,10,10,10-Hexadecafluoro-9-(trifluoromethyl)decyl dihydrogen phosphate	OP(O)(=O)OCCC(F)(F)C(F)(F)C(F)(F)C(F)(F)C(F)(F)C(F)(F)C(F)(C(F)(F)F)C(F)(F)F	InChI=1S/C11H6F19O4P/c12-3(13,1-2-34-35(31,32)33)5(15,16)7(19,20)9(23,24)8(21,22)6(17,18)4(14,10(25,26)27)11(28,29)30/h1-2H2,(H2,31,32,33)	C11H6F19O4P	594.108	593.97	26		9		1
https://comptox.epa.gov/dashboard/chemical/details/DTXSID50575056	3-[(1,1,1,2,3,3,3-Heptafluoropropan-2-yl)sulfanyl]benzoic acid	88489-75-2	HBRQYGXBPMKMHH-UHFFFAOYSA-N	3-[(1,1,1,2,3,3,3-Heptafluoropropan-2-yl)sulfanyl]benzoic acid	OC(=O)C1=CC(SC(F)(C(F)(F)F)C(F)(F)F)=CC=C1	InChI=1S/C10H5F7O2S/c11-8(9(12,13)14,10(15,16)17)20-6-3-1-2-5(4-6)7(18)19/h1-4H,(H,18,19)	C10H5F7O2S	322.2	321.99	7		8		5
https://comptox.epa.gov/dashboard/chemical/details/DTXSID50505595	2,2,3,3,3-Pentafluoro-N-propylpropanamide	62243-62-3	IRIQFSKCRVNDSA-UHFFFAOYSA-N	2,2,3,3,3-Pentafluoro-N-propylpropanamide	CCCNC(=O)C(F)(F)C(F)(F)F	InChI=1S/C6H8F5NO/c1-2-3-12-4(13)5(7,8)6(9,10)11/h2-3H2,1H3,(H,12,13)	C6H8F5NO	205.128	205.053	7				5
https://comptox.epa.gov/dashboard/chemical/details/DTXSID10303695	1-(3-chlorophenyl)-4,4,4-trifluoro-3-(trifluoromethyl)but-2-en-1-one	35443-98-2	LVVJIORQKVVAAF-UHFFFAOYSA-N	1-(3-Chlorophenyl)-4,4,4-trifluoro-3-(trifluoromethyl)but-2-en-1-one	FC(F)(F)C(=CC(=O)C1=CC(Cl)=CC=C1)C(F)(F)F	InChI=1S/C11H5ClF6O/c12-7-3-1-2-6(4-7)8(19)5-9(10(13,14)15)11(16,17)18/h1-5H	C11H5ClF6O	302.6	301.993	6		13		5
https://comptox.epa.gov/dashboard/chemical/details/DTXSID60190951	1-H-Perfluorodecane	375-97-3	DSNMEFYRPYNWJJ-UHFFFAOYSA-N	1,1,1,2,2,3,3,4,4,5,5,6,6,7,7,8,8,9,9,10,10-Henicosafluorodecane	FC(F)C(F)(F)C(F)(F)C(F)(F)C(F)(F)C(F)(F)C(F)(F)C(F)(F)C(F)(F)C(F)(F)F	InChI=1S/C10HF21/c11-1(12)2(13,14)3(15,16)4(17,18)5(19,20)6(21,22)7(23,24)8(25,26)9(27,28)10(29,30)31/h1H	C10HF21	520.084	519.974	33		41		1
https://comptox.epa.gov/dashboard/chemical/details/DTXSID50561292	1,1,2,2-Tetrafluoroethan-1-ol	130953-44-5	KGUDSELBPWEAKU-UHFFFAOYSA-N	1,1,2,2-Tetrafluoroethan-1-ol	OC(F)(F)C(F)F	InChI=1S/C2H2F4O/c3-1(4)2(5,6)7/h1,7H	C2H2F4O	118.031	118.004	5		17		5
https://comptox.epa.gov/dashboard/chemical/details/DTXSID20552157	4,5,6-Tris(1,1,1,2,3,3,3-heptafluoropropan-2-yl)-1,2,3-triazine	116392-95-1	FYIWWOHRUAGGEW-UHFFFAOYSA-N	4,5,6-Tris(1,1,1,2,3,3,3-heptafluoropropan-2-yl)-1,2,3-triazine	FC(F)(F)C(F)(C1=NN=NC(=C1C(F)(C(F)(F)F)C(F)(F)F)C(F)(C(F)(F)F)C(F)(F)F)C(F)(F)F	InChI=1S/C12F21N3/c13-4(7(16,17)18,8(19,20)21)1-2(5(14,9(22,23)24)10(25,26)27)34-36-35-3(1)6(15,11(28,29)30)12(31,32)33	C12F21N3	585.119	584.976	7		4		5
https://comptox.epa.gov/dashboard/chemical/details/DTXSID60895292	2-(Heptafluoropropyl)oxirane	51035-20-2	LTJNLPWVUOGYDI-UHFFFAOYSA-N	2-(Heptafluoropropyl)oxirane	FC(F)(F)C(F)(F)C(F)(F)C1CO1	InChI=1S/C5H3F7O/c6-3(7,2-1-13-2)4(8,9)5(10,11)12/h2H,1H2	C5H3F7O	212.067	212.007	15		18		5
https://comptox.epa.gov/dashboard/chemical/details/DTXSID40729844	1,1,1,5,5,5-Hexafluoro-2,4-bis(trifluoromethyl)pentane-2,4-diol	503169-49-1	ZXXAYTLNJUZPGL-UHFFFAOYSA-N	1,1,1,5,5,5-Hexafluoro-2,4-bis(trifluoromethyl)pentane-2,4-diol	OC(CC(O)(C(F)(F)F)C(F)(F)F)(C(F)(F)F)C(F)(F)F	InChI=1S/C7H4F12O2/c8-4(9,10)2(20,5(11,12)13)1-3(21,6(14,15)16)7(17,18)19/h20-21H,1H2	C7H4F12O2	348.088	348.002	5		8		5
https://comptox.epa.gov/dashboard/chemical/details/DTXSID30775956	4,4,5,5,6,6,7,7,8,8,9,9,9-Tridecafluoro-1-(thiophen-2-yl)nonane-1,3-dione	171520-40-4	XGJGEOQSZFVKEU-UHFFFAOYSA-N	4,4,5,5,6,6,7,7,8,8,9,9,9-Tridecafluoro-1-(thiophen-2-yl)nonane-1,3-dione	FC(F)(F)C(F)(F)C(F)(F)C(F)(F)C(F)(F)C(F)(F)C(=O)CC(=O)C1=CC=CS1	InChI=1S/C13H5F13O2S/c14-8(15,7(28)4-5(27)6-2-1-3-29-6)9(16,17)10(18,19)11(20,21)12(22,23)13(24,25)26/h1-3H,4H2	C13H5F13O2S	472.22	471.98	8		3		5
https://comptox.epa.gov/dashboard/chemical/details/DTXSID101035796	Trimethyl({3‐[2‐(3,3,4,4,5,5,6,6,6‐ nonafluorohexanesulfinyl)acetamido]propyl})azanium	NOCAS_1035796	JZEBEOOOTZEKAO-UHFFFAOYNA-O		C[N+](C)(C)CCCNC(=O)CS(=O)CCC(F)(F)C(F)(F)C(F)(F)C(F)(F)F	InChI=1/C14H21F9N2O2S/c1-25(2,3)7-4-6-24-10(26)9-28(27)8-5-11(15,16)12(17,18)13(19,20)14(21,22)23/h4-9H2,1-3H3/p+1	C14H22F9N2O2S	453.39	453.125	3				2
https://comptox.epa.gov/dashboard/chemical/details/DTXSID701028830	2,2-Bis[[(.gamma.-.omega.-perfluoro-C10-20-alkyl)thio]methyl]-1,3-propanediol	NOCAS_1028830			OCC(CO)(CSCCC(F)(F)F)CSCCC(F)(F)F |lp:0:2,4:2,6:2,10:3,11:3,12:3,14:2,18:3,19:3,20:3,Sg:n:11,10,9::ht,Sg:n:19,18,17::ht|	InChI=1S/C11H18F6O2S2/c12-10(13,14)1-3-20-7-9(5-18,6-19)8-21-4-2-11(15,16)17/h18-19H,1-8H2	(CF2)n(CF2)nC9H18F2O2S2			3				2
https://comptox.epa.gov/dashboard/chemical/details/DTXSID901005547	1,6-Dibromo-2,3,5-trichloro-1,1,2,3,4,4,5,6,6-nonafluorohexane	85131-86-8	RKKGNUHLABLELO-UHFFFAOYSA-N	1,6-Dibromo-2,3,5-trichloro-1,1,2,3,4,4,5,6,6-nonafluorohexane	FC(F)(Br)C(F)(Cl)C(F)(F)C(F)(Cl)C(F)(Cl)C(F)(F)Br	InChI=1S/C6Br2Cl3F9/c7-5(17,18)2(10,13)1(9,12)4(15,16)3(11,14)6(8,19)20	C6Br2Cl3F9	509.21	505.729	9		16		5
https://comptox.epa.gov/dashboard/chemical/details/DTXSID401032658	Tetramethylammonium perfluorobutane sulfonate	25628-17-5	CTSUDZFWVQIOHC-UHFFFAOYSA-M		C[N+](C)(C)C.[O-]S(=O)(=O)C(F)(F)C(F)(F)C(F)(F)C(F)(F)F	InChI=1S/C4HF9O3S.C4H12N/c5-1(6,3(9,10)11)2(7,8)4(12,13)17(14,15)16;1-5(2,3)4/h(H,14,15,16);1-4H3/q;+1/p-1	C8H12F9NO3S	373.23	373.039	3				2
https://comptox.epa.gov/dashboard/chemical/details/DTXSID90371094	Bis(heptafluoroisopropyl)mercury	756-88-7	HWWMRIRERNSEIZ-UHFFFAOYSA-N	Bis(1,1,1,2,3,3,3-heptafluoropropan-2-yl)mercury	FC(F)(F)C(F)([Hg]C(F)(C(F)(F)F)C(F)(F)F)C(F)(F)F	InChI=1S/2C3F7.Hg/c2*4-1(2(5,6)7)3(8,9)10;	C6F14Hg	538.63	539.948	7				5
https://comptox.epa.gov/dashboard/chemical/details/DTXSID00762252	3-(3,3,4,4,5,5,6,6,7,7,8,8,8-Tridecafluorooctane-1-sulfonyl)propan-1-ol	106104-73-8	CLFGHHCTMSOZID-UHFFFAOYSA-N	3-(3,3,4,4,5,5,6,6,7,7,8,8,8-Tridecafluorooctane-1-sulfonyl)propan-1-ol	OCCCS(=O)(=O)CCC(F)(F)C(F)(F)C(F)(F)C(F)(F)C(F)(F)C(F)(F)F	InChI=1S/C11H11F13O3S/c12-6(13,2-5-28(26,27)4-1-3-25)7(14,15)8(16,17)9(18,19)10(20,21)11(22,23)24/h25H,1-5H2	C11H11F13O3S	470.25	470.022	8		3		5
https://comptox.epa.gov/dashboard/chemical/details/DTXSID901035269	N-Butyl-N,N-dimethyl-(3-(difluoromethyl)perfluoropropyl)methan-1-aminium	NOCAS_1035269	AKJJRMNJFNUCBX-UHFFFAOYSA-N		CCCC[N+](C)(C)CC(F)(F)C(F)(F)C(F)(F)C(F)F	InChI=1S/C11H18F8N/c1-4-5-6-20(2,3)7-9(14,15)11(18,19)10(16,17)8(12)13/h8H,4-7H2,1-3H3/q+1	C11H18F8N	316.259	316.131	3				2
https://comptox.epa.gov/dashboard/chemical/details/DTXSID50448610	(1,1,2,2-Tetrafluoro-1,2-ethanediyl)bis[dimethylphenylsilane	79035-75-9	QVWBKKPHRQYLHC-UHFFFAOYSA-N	(1,1,2,2-Tetrafluoroethane-1,2-diyl)bis[dimethyl(phenyl)silane]	C[Si](C)(C1=CC=CC=C1)C(F)(F)C(F)(F)[Si](C)(C)C1=CC=CC=C1	InChI=1S/C18H22F4Si2/c1-23(2,15-11-7-5-8-12-15)17(19,20)18(21,22)24(3,4)16-13-9-6-10-14-16/h5-14H,1-4H3	C18H22F4Si2	370.538	370.12	7		6		2
https://comptox.epa.gov/dashboard/chemical/details/DTXSID00524736	3-(Nonafluorobutyl)quinoxalin-2(1H)-one	89995-30-2	VQBBBEAXIATMNP-UHFFFAOYSA-N	3-(Nonafluorobutyl)quinoxalin-2(1H)-one	FC(F)(F)C(F)(F)C(F)(F)C(F)(F)C1=NC2=CC=CC=C2NC1=O	InChI=1S/C12H5F9N2O/c13-9(14,10(15,16)11(17,18)12(19,20)21)7-8(24)23-6-4-2-1-3-5(6)22-7/h1-4H,(H,23,24)	C12H5F9N2O	364.171	364.026	8		3		5
https://comptox.epa.gov/dashboard/chemical/details/DTXSID80290780	(1z,6z)-2,2,3,3,4,4,5,5-octafluorohexanediimidamide	678-57-9	XSYPRMVGGUKPRU-UHFFFAOYSA-N	2,2,3,3,4,4,5,5-Octafluorohexanediimidamide	NC(=N)C(F)(F)C(F)(F)C(F)(F)C(F)(F)C(N)=N	InChI=1S/C6H6F8N4/c7-3(8,1(15)16)5(11,12)6(13,14)4(9,10)2(17)18/h(H3,15,16)(H3,17,18)	C6H6F8N4	286.129	286.046	9		18		5
https://comptox.epa.gov/dashboard/chemical/details/DTXSID80218808	5-Chloro-2-(heptafluoropropyl)benzimidazole	6866-58-6	RVOKGYWHSLJNQR-UHFFFAOYSA-N	6-Chloro-2-(heptafluoropropyl)-1H-benzimidazole	FC(F)(F)C(F)(F)C(F)(F)C1=NC2=C(N1)C=C(Cl)C=C2	InChI=1S/C10H4ClF7N2/c11-4-1-2-5-6(3-4)20-7(19-5)8(12,13)9(14,15)10(16,17)18/h1-3H,(H,19,20)	C10H4ClF7N2	320.59	319.995	17		12		1
https://comptox.epa.gov/dashboard/chemical/details/DTXSID701035194	N,N,N-Trimethyl-3-[methyl(perfluorooctanesulfonyl)amino]propan-1-aminium	NOCAS_1035194	CZLOVMCKXAUUND-UHFFFAOYSA-N		CN(CCC[N+](C)(C)C)S(=O)(=O)C(F)(F)C(F)(F)C(F)(F)C(F)(F)C(F)(F)C(F)(F)C(F)(F)C(F)(F)F	InChI=1S/C15H18F17N2O2S/c1-33(6-5-7-34(2,3)4)37(35,36)15(31,32)13(26,27)11(22,23)9(18,19)8(16,17)10(20,21)12(24,25)14(28,29)30/h5-7H2,1-4H3/q+1	C15H18F17N2O2S	613.35	613.081	3				2
https://comptox.epa.gov/dashboard/chemical/details/DTXSID2073649	2,4-Dinitro-N-[4-(1,1,2,2-tetrafluoroethoxy)phenyl]-6-(trifluoromethyl)-benzenamine	79930-77-1	WPXFYBKMJQLQMD-UHFFFAOYSA-N	2,4-Dinitro-N-[4-(1,1,2,2-tetrafluoroethoxy)phenyl]-6-(trifluoromethyl)aniline	[O-][N+](=O)C1=CC(=C(NC2=CC=C(OC(F)(F)C(F)F)C=C2)C(=C1)C(F)(F)F)[N+]([O-])=O	InChI=1S/C15H8F7N3O5/c16-13(17)15(21,22)30-9-3-1-7(2-4-9)23-12-10(14(18,19)20)5-8(24(26)27)6-11(12)25(28)29/h1-6,13,23H	C15H8F7N3O5	443.234	443.035	11	2	17		2
https://comptox.epa.gov/dashboard/chemical/details/DTXSID40882605	1-Propene, 1,1,2,3,3,3-hexafluoro-, polymer with (2-bromo-1,1,2,2-tetrafluoroethoxy)trifluoroethene, 1,1-difluoroethene, ethene, tetrafluoroethene and trifluoro(trifluoromethoxy)ethene (9CI)	149935-00-2								11				5
https://comptox.epa.gov/dashboard/chemical/details/DTXSID90370986	1-[3-Methylidene-4-(2,2,3,3,4,4,5,5,5-nonafluoropentyl)pyrrolidin-1-yl]ethan-1-one	31164-13-3	CFZPILZXWJKGJJ-UHFFFAOYSA-N	1-[3-Methylidene-4-(2,2,3,3,4,4,5,5,5-nonafluoropentyl)pyrrolidin-1-yl]ethan-1-one	CC(=O)N1CC(CC(F)(F)C(F)(F)C(F)(F)C(F)(F)F)C(=C)C1	InChI=1S/C12H12F9NO/c1-6-4-22(7(2)23)5-8(6)3-9(13,14)10(15,16)11(17,18)12(19,20)21/h8H,1,3-5H2,2H3	C12H12F9NO	357.22	357.078	14		26		5
https://comptox.epa.gov/dashboard/chemical/details/DTXSID40750734	4-Cyanophenyl 4-(undecafluoropentyl)benzoate	88951-06-8	IBHYZTMFKNNMTQ-UHFFFAOYSA-N	4-Cyanophenyl 4-(undecafluoropentyl)benzoate	FC(F)(F)C(F)(F)C(F)(F)C(F)(F)C(F)(F)C1=CC=C(C=C1)C(=O)OC1=CC=C(C=C1)C#N	InChI=1S/C19H8F11NO2/c20-15(21,16(22,23)17(24,25)18(26,27)19(28,29)30)12-5-3-11(4-6-12)14(32)33-13-7-1-10(9-31)2-8-13/h1-8H	C19H8F11NO2	491.26	491.038	8		3		5
https://comptox.epa.gov/dashboard/chemical/details/DTXSID30883080	2-Butenedioic acid(Z)-, mono(2,2,3,3-tetrafluoropropyl)ester, sodium salt, polymer with ethenylbenzene	51343-70-5								11				5
https://comptox.epa.gov/dashboard/chemical/details/DTXSID401026792	1,1,1,2,2,3,3,4,4,5,5,6,6-Tridecafluoro-9-(tripropoxymethyl)heptadecane	NOCAS_1026792	OBAFZLREFOZRGS-UHFFFAOYNA-N		CCCCCCCCC(CCC(F)(F)C(F)(F)C(F)(F)C(F)(F)C(F)(F)C(F)(F)F)C(OCCC)(OCCC)OCCC	InChI=1/C27H43F13O3/c1-5-9-10-11-12-13-14-20(22(41-17-6-2,42-18-7-3)43-19-8-4)15-16-21(28,29)23(30,31)24(32,33)25(34,35)26(36,37)27(38,39)40/h20H,5-19H2,1-4H3	C27H43F13O3	662.617	662.3	3				2
https://comptox.epa.gov/dashboard/chemical/details/DTXSID30904582	Perfluorotetradecanesulfonate	343629-46-9	APTHHQMMNKGQCK-UHFFFAOYSA-M	Nonacosafluorotetradecane-1-sulfonate	[O-]S(=O)(=O)C(F)(F)C(F)(F)C(F)(F)C(F)(F)C(F)(F)C(F)(F)C(F)(F)C(F)(F)C(F)(F)C(F)(F)C(F)(F)C(F)(F)C(F)(F)C(F)(F)F	InChI=1S/C14HF29O3S/c15-1(16,3(19,20)5(23,24)7(27,28)9(31,32)11(35,36)13(39,40)41)2(17,18)4(21,22)6(25,26)8(29,30)10(33,34)12(37,38)14(42,43)47(44,45)46/h(H,44,45,46)/p-1	C14F29O3S	799.17	798.911	7		2		1
https://comptox.epa.gov/dashboard/chemical/details/DTXSID20556913	Octafluoro-4-(heptafluoropropyl)morpholine	1704-69-4	JSCNNFNZCLWGRW-UHFFFAOYSA-N	2,2,3,3,5,5,6,6-Octafluoro-4-(heptafluoropropyl)morpholine	FC(F)(F)C(F)(F)C(F)(F)N1C(F)(F)C(F)(F)OC(F)(F)C1(F)F	InChI=1S/C7F15NO/c8-1(9,2(10,11)12)3(13,14)23-4(15,16)6(19,20)24-7(21,22)5(23,17)18	C7F15NO	399.059	398.974	8		6		2
https://comptox.epa.gov/dashboard/chemical/details/DTXSID70544764	Pentafluoroethyl trifluoromethanesulfonate	74501-94-3	NUSBIGCBVMIYKA-UHFFFAOYSA-N	Pentafluoroethyl trifluoromethanesulfonate	FC(F)(F)C(F)(F)OS(=O)(=O)C(F)(F)F	InChI=1S/C3F8O3S/c4-1(5,6)2(7,8)14-15(12,13)3(9,10)11	C3F8O3S	268.08	267.944	7		5		5
https://comptox.epa.gov/dashboard/chemical/details/DTXSID60895934	1-(Heptafluoropropyl)-4-methylisoquinoline	70414-16-3	AVOIPCNIYXAITQ-UHFFFAOYSA-N	1-(Heptafluoropropyl)-4-methylisoquinoline	CC1=C2C=CC=CC2=C(N=C1)C(F)(F)C(F)(F)C(F)(F)F	InChI=1S/C13H8F7N/c1-7-6-21-10(9-5-3-2-4-8(7)9)11(14,15)12(16,17)13(18,19)20/h2-6H,1H3	C13H8F7N	311.203	311.054	15		5		5
https://comptox.epa.gov/dashboard/chemical/details/DTXSID60474900	3,6-Octanediol, 1,2,2,7,7,8-hexafluoro-1,8-bis(heptafluoropropoxy)-	185697-78-3	OLOCBVGDAWUTQX-UHFFFAOYSA-N	1,2,2,7,7,8-Hexafluoro-1,8-bis(heptafluoropropoxy)octane-3,6-diol	OC(CCC(O)C(F)(F)C(F)OC(F)(F)C(F)(F)C(F)(F)F)C(F)(F)C(F)OC(F)(F)C(F)(F)C(F)(F)F	InChI=1S/C14H10F20O4/c15-5(37-13(31,32)9(21,22)11(25,26)27)7(17,18)3(35)1-2-4(36)8(19,20)6(16)38-14(33,34)10(23,24)12(28,29)30/h3-6,35-36H,1-2H2	C14H10F20O4	622.198	622.026	8		7		5
https://comptox.epa.gov/dashboard/chemical/details/DTXSID60381009	1-bromo-3-(1,1,2,2-tetrafluoroethoxy)benzene	527751-45-7	ALQQXORYKLCHJY-UHFFFAOYSA-N	1-Bromo-3-(1,1,2,2-tetrafluoroethoxy)benzene	FC(F)C(F)(F)OC1=CC(Br)=CC=C1	InChI=1S/C8H5BrF4O/c9-5-2-1-3-6(4-5)14-8(12,13)7(10)11/h1-4,7H	C8H5BrF4O	273.025	271.946	5		52
https://comptox.epa.gov/dashboard/chemical/details/DTXSID90617580	1-(4-Methylphenyl)-2,2-bis(trifluoromethyl)aziridine	64030-45-1	CCHFWDLFKRJBDF-UHFFFAOYSA-N	1-(4-Methylphenyl)-2,2-bis(trifluoromethyl)aziridine	CC1=CC=C(C=C1)N1CC1(C(F)(F)F)C(F)(F)F	InChI=1S/C11H9F6N/c1-7-2-4-8(5-3-7)18-6-9(18,10(12,13)14)11(15,16)17/h2-5H,6H2,1H3	C11H9F6N	269.19	269.064	5		5
https://comptox.epa.gov/dashboard/chemical/details/DTXSID501036346	3-Fluoro-3-(perfluorotridecyl)prop‐2‐ene‐1‐sulfonic acid	NOCAS_1036346	OSNZIKPAMSEUAP-UHFFFAOYSA-N		OS(=O)(=O)CC=C(F)C(F)(F)C(F)(F)C(F)(F)C(F)(F)C(F)(F)C(F)(F)C(F)(F)C(F)(F)C(F)(F)C(F)(F)C(F)(F)C(F)(F)C(F)(F)F	InChI=1S/C16H4F28O3S/c17-3(1-2-48(45,46)47)4(18,19)5(20,21)6(22,23)7(24,25)8(26,27)9(28,29)10(30,31)11(32,33)12(34,35)13(36,37)14(38,39)15(40,41)16(42,43)44/h1H,2H2,(H,45,46,47)	C16H4F28O3S	808.22	807.943	3				2
https://comptox.epa.gov/dashboard/chemical/details/DTXSID30896039	2,2,3,3,4,4,4-Heptafluoro-N-(1-phenylpropan-2-yl)butanamide	90582-01-7	WRXHKYHBKGCSAA-UHFFFAOYSA-N	2,2,3,3,4,4,4-Heptafluoro-N-(1-phenylpropan-2-yl)butanamide	CC(CC1=CC=CC=C1)NC(=O)C(F)(F)C(F)(F)C(F)(F)F	InChI=1S/C13H12F7NO/c1-8(7-9-5-3-2-4-6-9)21-10(22)11(14,15)12(16,17)13(18,19)20/h2-6,8H,7H2,1H3,(H,21,22)	C13H12F7NO	331.234	331.081	15		10		5
https://comptox.epa.gov/dashboard/chemical/details/DTXSID20896068	N-(4-Bromophenyl)-2,2,3,3,4,4,4-heptafluorobutanamide	308-67-8	GZPNVRALAPIZMQ-UHFFFAOYSA-N	N-(4-Bromophenyl)-2,2,3,3,4,4,4-heptafluorobutanamide	FC(F)(F)C(F)(F)C(F)(F)C(=O)NC1=CC=C(Br)C=C1	InChI=1S/C10H5BrF7NO/c11-5-1-3-6(4-2-5)19-7(20)8(12,13)9(14,15)10(16,17)18/h1-4H,(H,19,20)	C10H5BrF7NO	368.049	366.944	16		10		5
https://comptox.epa.gov/dashboard/chemical/details/DTXSID70895208	2-Bromo-3,3,4,4,5,5,6,6,6-nonafluorohex-1-ene	59665-23-5	KSQRGPQLCIXCCL-UHFFFAOYSA-N	2-Bromo-3,3,4,4,5,5,6,6,6-nonafluorohex-1-ene	FC(F)(F)C(F)(F)C(F)(F)C(F)(F)C(Br)=C	InChI=1S/C6H2BrF9/c1-2(7)3(8,9)4(10,11)5(12,13)6(14,15)16/h1H2	C6H2BrF9	324.972	323.92	15		20		5
https://comptox.epa.gov/dashboard/chemical/details/DTXSID90221580	1-Bromo-2,2,3,3,4,4-hexafluorocyclobutyl acetate	714-43-2	NMUNKBKHIKDCMV-UHFFFAOYSA-N	1-Bromo-2,2,3,3,4,4-hexafluorocyclobutyl acetate	CC(=O)OC1(Br)C(F)(F)C(F)(F)C1(F)F	InChI=1S/C6H3BrF6O2/c1-2(14)15-3(7)4(8,9)6(12,13)5(3,10)11/h1H3	C6H3BrF6O2	300.982	299.922	10		4		2
https://comptox.epa.gov/dashboard/chemical/details/DTXSID70896957	Perfluoro-1-(tetrafluoroiodo)-1-octyne	1424379-21-4	YQFCZNFNVSOIRK-UHFFFAOYSA-N	Tetrafluoro(3,3,4,4,5,5,6,6,7,7,8,8,8-tridecafluorooct-1-yn-1-yl)-lambda~5~-iodane	FC(F)(F)C(F)(F)C(F)(F)C(F)(F)C(F)(F)C(F)(F)C#C[I](F)(F)(F)F	InChI=1S/C8F17I/c9-3(10,1-2-26(22,23,24)25)4(11,12)5(13,14)6(15,16)7(17,18)8(19,20)21	C8F17I	545.965	545.877	14		2		2
https://comptox.epa.gov/dashboard/chemical/details/DTXSID10561137	1,1,1,2,4,4,5,5,6,6,7,7-Dodecafluoro-2-(trifluoromethyl)heptan-3-one	680-07-9	NIXGHTWZTKCHDS-UHFFFAOYSA-N	1,1,1,2,4,4,5,5,6,6,7,7-Dodecafluoro-2-(trifluoromethyl)heptan-3-one	FC(F)C(F)(F)C(F)(F)C(F)(F)C(=O)C(F)(C(F)(F)F)C(F)(F)F	InChI=1S/C8HF15O/c9-2(10)5(14,15)6(16,17)4(12,13)1(24)3(11,7(18,19)20)8(21,22)23/h2H	C8HF15O	398.071	397.979	8		5		5
https://comptox.epa.gov/dashboard/chemical/details/DTXSID101033283	Bis(perfluorooctyl) phosphinic acid methyl ester	610800-37-8	BDYGKMZRVZSLFC-UHFFFAOYSA-N		COP(=O)(C(F)(F)C(F)(F)C(F)(F)C(F)(F)C(F)(F)C(F)(F)C(F)(F)C(F)(F)F)C(F)(F)C(F)(F)C(F)(F)C(F)(F)C(F)(F)C(F)(F)C(F)(F)C(F)(F)F	InChI=1S/C17H3F34O2P/c1-53-54(52,16(48,49)12(38,39)8(30,31)4(22,23)2(18,19)6(26,27)10(34,35)14(42,43)44)17(50,51)13(40,41)9(32,33)5(24,25)3(20,21)7(28,29)11(36,37)15(45,46)47/h1H3	C17H3F34O2P	916.128	915.933	3				2
https://comptox.epa.gov/dashboard/chemical/details/DTXSID20371481	1-Chloro-8-iodoperfluorooctane	16486-98-9	UUDAHXKFALCGJQ-UHFFFAOYSA-N	1-Chloro-1,1,2,2,3,3,4,4,5,5,6,6,7,7,8,8-hexadecafluoro-8-iodooctane	FC(F)(Cl)C(F)(F)C(F)(F)C(F)(F)C(F)(F)C(F)(F)C(F)(F)C(F)(F)I	InChI=1S/C8ClF16I/c9-7(22,23)5(18,19)3(14,15)1(10,11)2(12,13)4(16,17)6(20,21)8(24,25)26	C8ClF16I	562.42	561.848	23		39		1
https://comptox.epa.gov/dashboard/chemical/details/DTXSID70790800	2-Bromo-3,3,3-trifluoro-2-(trifluoromethyl)propanoyl bromide	677-79-2	UWIZMESWEMUDIR-UHFFFAOYSA-N	2-Bromo-3,3,3-trifluoro-2-(trifluoromethyl)propanoyl bromide	FC(F)(F)C(Br)(C(Br)=O)C(F)(F)F	InChI=1S/C4Br2F6O/c5-1(13)2(6,3(7,8)9)4(10,11)12	C4Br2F6O	337.841	335.822	5		9		5
https://comptox.epa.gov/dashboard/chemical/details/DTXSID90703694	Trichloro[4-(perfluorooctyl)phenyl]silane	753025-21-7	UAEYHUAYUMSDJJ-UHFFFAOYSA-N	Trichloro[4-(heptadecafluorooctyl)phenyl]silane	FC(F)(F)C(F)(F)C(F)(F)C(F)(F)C(F)(F)C(F)(F)C(F)(F)C(F)(F)C1=CC=C(C=C1)[Si](Cl)(Cl)Cl	InChI=1S/C14H4Cl3F17Si/c15-35(16,17)6-3-1-5(2-4-6)7(18,19)8(20,21)9(22,23)10(24,25)11(26,27)12(28,29)13(30,31)14(32,33)34/h1-4H	C14H4Cl3F17Si	629.59	627.888	15		3		1
https://comptox.epa.gov/dashboard/chemical/details/DTXSID5072355	Phosphonic acid, [3-[ethyl[(heptadecafluorooctyl)sulfonyl]amino]propyl]-, diethyl ester	71463-80-4	CGWCDHWSHVIYSL-UHFFFAOYSA-N	Diethyl {3-[ethyl(1,1,2,2,3,3,4,4,5,5,6,6,7,7,8,8,8-heptadecafluorooctane-1-sulfonyl)amino]propyl}phosphonate	CCOP(=O)(CCCN(CC)S(=O)(=O)C(F)(F)C(F)(F)C(F)(F)C(F)(F)C(F)(F)C(F)(F)C(F)(F)C(F)(F)F)OCC	InChI=1S/C17H21F17NO5PS/c1-4-35(8-7-9-41(36,39-5-2)40-6-3)42(37,38)17(33,34)15(28,29)13(24,25)11(20,21)10(18,19)12(22,23)14(26,27)16(30,31)32/h4-9H2,1-3H3	C17H21F17NO5PS	705.36	705.061	27		11		1
https://comptox.epa.gov/dashboard/chemical/details/DTXSID30881920	1-Butene, 1,1,2,3,3,4,4-heptafluoro-4-[(trifluoroethenyl)oxy]-, homopolymer	101182-89-2								13				5
https://comptox.epa.gov/dashboard/chemical/details/DTXSID40896227	{4-[(4,4,5,5,6,6,7,7,8,8,9,9,10,10,11,11,11-Heptadecafluoroundecyl)oxy]-5-methoxy-2-nitrophenyl}methanol	853929-03-0	QKLWGHXFCGPZDZ-UHFFFAOYSA-N	{4-[(4,4,5,5,6,6,7,7,8,8,9,9,10,10,11,11,11-Heptadecafluoroundecyl)oxy]-5-methoxy-2-nitrophenyl}methanol	COC1=CC(CO)=C(C=C1OCCCC(F)(F)C(F)(F)C(F)(F)C(F)(F)C(F)(F)C(F)(F)C(F)(F)C(F)(F)F)[N+]([O-])=O	InChI=1S/C19H14F17NO5/c1-41-10-5-8(7-38)9(37(39)40)6-11(10)42-4-2-3-12(20,21)13(22,23)14(24,25)15(26,27)16(28,29)17(30,31)18(32,33)19(34,35)36/h5-6,38H,2-4,7H2,1H3	C19H14F17NO5	659.296	659.06	15		3		5
https://comptox.epa.gov/dashboard/chemical/details/DTXSID30895183	5,5,6,6,7,7,7-Heptafluoro-3-heptene	355-98-6	OJGIFDMSTFVZSM-UHFFFAOYSA-N	5,5,6,6,7,7,7-Heptafluorohept-3-ene	CCC=CC(F)(F)C(F)(F)C(F)(F)F	InChI=1S/C7H7F7/c1-2-3-4-5(8,9)6(10,11)7(12,13)14/h3-4H,2H2,1H3	C7H7F7	224.122	224.044	15		2		1
https://comptox.epa.gov/dashboard/chemical/details/DTXSID501026490	Nonafluorobutanesulfonamide ammonia salt	131003-86-6	JYKFXMBPZUQFSM-UHFFFAOYSA-O		[NH4+].[NH-]S(=O)(=O)C(F)(F)C(F)(F)C(F)(F)C(F)(F)F	InChI=1S/C4HF9NO2S.H3N/c5-1(6,3(9,10)11)2(7,8)4(12,13)17(14,15)16;/h(H-,14,15,16);1H3/q-1;/p+1	C4H5F9N2O2S	316.14	315.993	3				1
https://comptox.epa.gov/dashboard/chemical/details/DTXSID10833361	2-[2-(1,1,2,2,3,3,4,4,5,5,6,6,6-Tridecafluorohexane-1-sulfonyl)ethenyl]thiophene	86525-43-1	PDMXFEXNVWOJQT-UHFFFAOYSA-N	2-[2-(1,1,2,2,3,3,4,4,5,5,6,6,6-Tridecafluorohexane-1-sulfonyl)ethenyl]thiophene	FC(F)(F)C(F)(F)C(F)(F)C(F)(F)C(F)(F)C(F)(F)S(=O)(=O)C=CC1=CC=CS1	InChI=1S/C12H5F13O2S2/c13-7(14,9(17,18)11(21,22)23)8(15,16)10(19,20)12(24,25)29(26,27)5-3-6-2-1-4-28-6/h1-5H	C12H5F13O2S2	492.27	491.952	8		2		5
https://comptox.epa.gov/dashboard/chemical/details/DTXSID30166188	3-(1-Hydroxy-2,2,2-trifluoro-1-(trifluoromethyl)ethyl)-2,4-pentanedione	15700-73-9	YWWBVUKXYSHFSO-UHFFFAOYSA-N	3-(1,1,1,3,3,3-Hexafluoro-2-hydroxypropan-2-yl)pentane-2,4-dione	CC(=O)C(C(C)=O)C(O)(C(F)(F)F)C(F)(F)F	InChI=1S/C8H8F6O3/c1-3(15)5(4(2)16)6(17,7(9,10)11)8(12,13)14/h5,17H,1-2H3	C8H8F6O3	266.139	266.038	8		13		2
https://comptox.epa.gov/dashboard/chemical/details/DTXSID60524434	3,3,4,4,5,5,6,6,7,7,8,8,9,9,9-Pentadecafluoro-2-methylnonan-2-ol	92914-88-0	BZJOFKMJAVMVQL-UHFFFAOYSA-N	3,3,4,4,5,5,6,6,7,7,8,8,9,9,9-Pentadecafluoro-2-methylnonan-2-ol	CC(C)(O)C(F)(F)C(F)(F)C(F)(F)C(F)(F)C(F)(F)C(F)(F)C(F)(F)F	InChI=1S/C10H7F15O/c1-3(2,26)4(11,12)5(13,14)6(15,16)7(17,18)8(19,20)9(21,22)10(23,24)25/h26H,1-2H3	C10H7F15O	428.141	428.026	15		4		5
https://comptox.epa.gov/dashboard/chemical/details/DTXSID201032814	Perfluoroethane-1-sulfinic acid	344324-36-3	MOFLIWVSDXPEDX-UHFFFAOYNA-N		OS(=O)C(F)(F)C(F)(F)F	InChI=1/C2HF5O2S/c3-1(4,5)2(6,7)10(8)9/h(H,8,9)	C2HF5O2S	184.08	183.962	4				2
https://comptox.epa.gov/dashboard/chemical/details/DTXSID40143086	2,6-Difluoro-N-((2-methyl-4-(1,1,2,2-tetrafluoroethylsulfanyl)phenyl)carbamoyl)benzamide	100279-02-5	UZEFSCUGGLZEIR-UHFFFAOYSA-N	2,6-Difluoro-N-({2-methyl-4-[(1,1,2,2-tetrafluoroethyl)sulfanyl]phenyl}carbamoyl)benzamide	CC1=C(NC(=O)NC(=O)C2=C(F)C=CC=C2F)C=CC(SC(F)(F)C(F)F)=C1	InChI=1S/C17H12F6N2O2S/c1-8-7-9(28-17(22,23)15(20)21)5-6-12(8)24-16(27)25-14(26)13-10(18)3-2-4-11(13)19/h2-7,15H,1H3,(H2,24,25,26,27)	C17H12F6N2O2S	422.35	422.052	8		8		4
https://comptox.epa.gov/dashboard/chemical/details/DTXSID20882784	Poly[oxy(1,1,2,2,3,3,4,4,5,5-decafluoro-1,5-pentanediyl)], .alpha.-[5-[[2-(carboxymethyl)-1-oxooctadecyl]oxy]-1,1,2,2,3,3,4,4-octafluoropentyl]-.omega.-(nonafluorobutoxy)-	219795-01-4								11				5
https://comptox.epa.gov/dashboard/chemical/details/DTXSID30881980	Polypropene-co-perfluoroethene-co-(vinyl butan-2-enoate)	852204-74-1								11				5
https://comptox.epa.gov/dashboard/chemical/details/DTXSID00895716	6-(Heptafluoropropyl)pyridin-3-amine	317810-57-4	BYLZHFMTBONWJX-UHFFFAOYSA-N	6-(Heptafluoropropyl)pyridin-3-amine	NC1=CN=C(C=C1)C(F)(F)C(F)(F)C(F)(F)F	InChI=1S/C8H5F7N2/c9-6(10,7(11,12)8(13,14)15)5-2-1-4(16)3-17-5/h1-3H,16H2	C8H5F7N2	262.131	262.034	15		7		5
https://comptox.epa.gov/dashboard/chemical/details/DTXSID30182964	(Perfluorocyclohexyl)methanol	28788-68-3	ZFHKTQUHJNUDNH-UHFFFAOYSA-N	(Undecafluorocyclohexyl)methanol	OCC1(F)C(F)(F)C(F)(F)C(F)(F)C(F)(F)C1(F)F	InChI=1S/C7H3F11O/c8-2(1-19)3(9,10)5(13,14)7(17,18)6(15,16)4(2,11)12/h19H,1H2	C7H3F11O	312.082	312.001	43		41		1
https://comptox.epa.gov/dashboard/chemical/details/DTXSID80772394	Bis[tetrafluoro-1-oxo-2-[(tridecafluorohexyl)oxy]propyl]peroxide	149264-55-1	QNPZEBFFGMFKTR-UHFFFAOYSA-N		FC(F)(F)C(F)(F)C(F)(F)C(F)(F)C(F)(F)C(F)(F)OC(F)(C(=O)OOC(=O)C(F)(OC(F)(F)C(F)(F)C(F)(F)C(F)(F)C(F)(F)C(F)(F)F)C(F)(F)F)C(F)(F)F	InChI=1/C18F34O6/c19-3(13(37,38)39,57-17(49,50)11(33,34)7(25,26)5(21,22)9(29,30)15(43,44)45)1(53)55-56-2(54)4(20,14(40,41)42)58-18(51,52)12(35,36)8(27,28)6(23,24)10(31,32)16(46,47)48	C18F34O6	958.138	957.915	8		4		2
https://comptox.epa.gov/dashboard/chemical/details/DTXSID701032576	4-[(Perfluorooctyl)oxy]benzenesulfonic acid sodium	124206-97-9	XNQWNFRAMYQJJQ-UHFFFAOYSA-M		[Na+].[O-]S(=O)(=O)C1=CC=C(OC(F)(F)C(F)(F)C(F)(F)C(F)(F)C(F)(F)C(F)(F)C(F)(F)C(F)(F)F)C=C1	InChI=1S/C14H5F17O4S.Na/c15-7(16,9(19,20)11(23,24)13(27,28)29)8(17,18)10(21,22)12(25,26)14(30,31)35-5-1-3-6(4-2-5)36(32,33)34;/h1-4H,(H,32,33,34);/q;+1/p-1	C14H4F17NaO4S	614.2	613.946	3				2
https://comptox.epa.gov/dashboard/chemical/details/DTXSID40893892	Perfluoroalkyl symmetric anhydrides	NOCAS_893892			FC(F)(F)C(=O)OC(=O)C(F)(F)F |lp:0:3,2:3,3:3,5:2,6:2,8:2,10:3,11:3,12:3,Sg:n:12,11,9::ht,Sg:n:3,2,1::ht|					5		193		2
https://comptox.epa.gov/dashboard/chemical/details/DTXSID30309992	5-[(2,2,3,3,4,4,4-Heptafluorobutoxy)methyl]-2,4(1H,3H)-pyrimidinedione	59727-25-2	IXEUDEKRZXOLQA-UHFFFAOYSA-N	5-[(2,2,3,3,4,4,4-Heptafluorobutoxy)methyl]pyrimidine-2,4(1H,3H)-dione	FC(F)(F)C(F)(F)C(F)(F)COCC1=CNC(=O)NC1=O	InChI=1S/C9H7F7N2O3/c10-7(11,8(12,13)9(14,15)16)3-21-2-4-1-17-6(20)18-5(4)19/h1H,2-3H2,(H2,17,18,19,20)	C9H7F7N2O3	324.155	324.034	18		16		2
https://comptox.epa.gov/dashboard/chemical/details/DTXSID00880945	Copolymer of perfluoro2-(1-methyl-2-vinyloxyethoxy)ethanesulfonyl fluoride and tetrafluoroethene	70073-44-8								11				2
https://comptox.epa.gov/dashboard/chemical/details/DTXSID10631324	N-(Pentafluoroethyl)-N-(trifluoromethyl)hypofluorous amide	680-19-3	FLYDMZSXYORFNR-UHFFFAOYSA-N	N-(Pentafluoroethyl)-N-(trifluoromethyl)hypofluorous amide	FN(C(F)(F)F)C(F)(F)C(F)(F)F	InChI=1S/C3F9N/c4-1(5,6)2(7,8)13(12)3(9,10)11	C3F9N	221.026	220.989	7		9		5
https://comptox.epa.gov/dashboard/chemical/details/DTXSID601034593	10:2 Fluorotelomer sulfide (1-methanol 2-methanol) propanoate	NOCAS_1034593	GJJCQISIWYVSKF-UHFFFAOYNA-N		OCC(SCCC(O)=O)C(CO)C(F)(F)C(F)(F)C(F)(F)C(F)(F)C(F)(F)C(F)(F)C(F)(F)C(F)(F)C(F)(F)C(F)(F)F	InChI=1/C17H13F21O4S/c18-8(19,5(3-39)6(4-40)43-2-1-7(41)42)9(20,21)10(22,23)11(24,25)12(26,27)13(28,29)14(30,31)15(32,33)16(34,35)17(36,37)38/h5-6,39-40H,1-4H2,(H,41,42)	C17H13F21O4S	712.31	712.02	4				2
https://comptox.epa.gov/dashboard/chemical/details/DTXSID70897540	Poly(oxy-1,2-ethanediyl), .alpha.-[2-[ethyl[(perfluorohexyl)sulfonyl]amino]ethyl]-.omega.-hydroxy-	56372-23-7			CCN(CCOCCO)S(=O)(=O)C(F)(F)C(F)(F)C(F)(F)C(F)(F)C(F)(F)C(F)(F)F |lp:2:1,5:2,8:2,10:2,11:2,13:3,14:3,16:3,17:3,19:3,20:3,22:3,23:3,25:3,26:3,28:3,29:3,30:3,Sg:n:7,6,5::ht|	InChI=1S/C12H14F13NO4S/c1-2-26(3-5-30-6-4-27)31(28,29)12(24,25)10(19,20)8(15,16)7(13,14)9(17,18)11(21,22)23/h27H,2-6H2,1H3	(C2H4O)nC10H10F13NO3S			37			1	1
https://comptox.epa.gov/dashboard/chemical/details/DTXSID30602238	3-(Pentafluoroethoxy)prop-1-ene	140899-22-5	KAEWQISCGMDIKG-UHFFFAOYSA-N	3-(Pentafluoroethoxy)prop-1-ene	FC(F)(F)C(F)(F)OCC=C	InChI=1S/C5H5F5O/c1-2-3-11-5(9,10)4(6,7)8/h2H,1,3H2	C5H5F5O	176.086	176.026	7		15		5
https://comptox.epa.gov/dashboard/chemical/details/DTXSID40544094	bis(perfluorooctanoyl) peroxide	34434-27-0	YQIZLPIUOAXZKA-UHFFFAOYSA-N		FC(F)(F)C(F)(F)C(F)(F)C(F)(F)C(F)(F)C(F)(F)C(F)(F)C(=O)OOC(=O)C(F)(F)C(F)(F)C(F)(F)C(F)(F)C(F)(F)C(F)(F)C(F)(F)F	InChI=1S/C16F30O4/c17-3(18,5(21,22)7(25,26)9(29,30)11(33,34)13(37,38)15(41,42)43)1(47)49-50-2(48)4(19,20)6(23,24)8(27,28)10(31,32)12(35,36)14(39,40)16(44,45)46	C16F30O4	826.124	825.932	8		10		5
https://comptox.epa.gov/dashboard/chemical/details/DTXSID8031861	Perfluorododecanoic acid	307-55-1	CXGONMQFMIYUJR-UHFFFAOYSA-N	Tricosafluorododecanoic acid	OC(=O)C(F)(F)C(F)(F)C(F)(F)C(F)(F)C(F)(F)C(F)(F)C(F)(F)C(F)(F)C(F)(F)C(F)(F)C(F)(F)F	InChI=1S/C12HF23O2/c13-2(14,1(36)37)3(15,16)4(17,18)5(19,20)6(21,22)7(23,24)8(25,26)9(27,28)10(29,30)11(31,32)12(33,34)35/h(H,36,37)	C12HF23O2	614.101	613.961	157	28	69		1
https://comptox.epa.gov/dashboard/chemical/details/DTXSID00892947	Perfluorodecane amido amine oxide	70674-76-9	HXBLIUWSVJMHNO-UHFFFAOYSA-N	N,N-Dimethyl-3-[(2,2,3,3,4,4,5,5,6,6,7,7,8,8,9,9,10,10,10-nonadecafluorodecanoyl)amino]propan-1-amine N-oxide	CN(C)(=O)CCCNC(=O)C(F)(F)C(F)(F)C(F)(F)C(F)(F)C(F)(F)C(F)(F)C(F)(F)C(F)(F)C(F)(F)F	InChI=1S/C15H13F19N2O2/c1-36(2,38)5-3-4-35-6(37)7(16,17)8(18,19)9(20,21)10(22,23)11(24,25)12(26,27)13(28,29)14(30,31)15(32,33)34/h3-5H2,1-2H3,(H,35,37)	C15H13F19N2O2	614.251	614.067	9		2		1
https://comptox.epa.gov/dashboard/chemical/details/DTXSID901036679	1‐(Dimethylamino)‐3-(perfluorotetradecyl)‐2‐(hydroxymethoxy)propan‐3‐yl formate	NOCAS_1036679	HWIIMVCIVODYMS-UHFFFAOYNA-N		CN(C)CC(OCO)C(OC=O)C(F)(F)C(F)(F)C(F)(F)C(F)(F)C(F)(F)C(F)(F)C(F)(F)C(F)(F)C(F)(F)C(F)(F)C(F)(F)C(F)(F)C(F)(F)C(F)(F)F	InChI=1/C21H14F29NO4/c1-51(2)3-6(54-4-52)7(55-5-53)8(22,23)9(24,25)10(26,27)11(28,29)12(30,31)13(32,33)14(34,35)15(36,37)16(38,39)17(40,41)18(42,43)19(44,45)20(46,47)21(48,49)50/h5-7,52H,3-4H2,1-2H3	C21H14F29NO4	895.3	895.046	3				2
https://comptox.epa.gov/dashboard/chemical/details/DTXSID801026675	2-Chloro-1,1,3,4,4,5,6,6,6-nonafluoro-5-(trifluoromethyl)hex-1-ene	NOCAS_1026675	JAIXJKPOHMMBKS-UHFFFAOYNA-N		FC(C(Cl)=C(F)F)C(F)(F)C(F)(C(F)(F)F)C(F)(F)F	InChI=1/C7HClF12/c8-1(3(10)11)2(9)4(12,13)5(14,6(15,16)17)7(18,19)20/h2H	C7HClF12	348.52	347.958	3				2
https://comptox.epa.gov/dashboard/chemical/details/DTXSID60382071	1h,1h-perfluorohexyl p-toluenesulfonate	355-77-1	HDIPCCMMPQAPRF-UHFFFAOYSA-N	2,2,3,3,4,4,5,5,6,6,6-Undecafluorohexyl 4-methylbenzene-1-sulfonate	CC1=CC=C(C=C1)S(=O)(=O)OCC(F)(F)C(F)(F)C(F)(F)C(F)(F)C(F)(F)F	InChI=1S/C13H9F11O3S/c1-7-2-4-8(5-3-7)28(25,26)27-6-9(14,15)10(16,17)11(18,19)12(20,21)13(22,23)24/h2-5H,6H2,1H3	C13H9F11O3S	454.25	454.01	15		31
https://comptox.epa.gov/dashboard/chemical/details/DTXSID901026759	1,1,1,2,2,3,3,4,4,5,5,6,6-Tridecafluoro-9-(triethoxymethyl)heptadecane	NOCAS_1026759	VQSJYNRDGNNVKR-UHFFFAOYNA-N		CCCCCCCCC(CCC(F)(F)C(F)(F)C(F)(F)C(F)(F)C(F)(F)C(F)(F)F)C(OCC)(OCC)OCC	InChI=1/C24H37F13O3/c1-5-9-10-11-12-13-14-17(19(38-6-2,39-7-3)40-8-4)15-16-18(25,26)20(27,28)21(29,30)22(31,32)23(33,34)24(35,36)37/h17H,5-16H2,1-4H3	C24H37F13O3	620.536	620.254	3				2
https://comptox.epa.gov/dashboard/chemical/details/DTXSID50844092	4-(3,3,4,4,5,5,6,6,6-Nonafluorohexyl)aniline	919289-98-8	DXOPDXIZMCIDFV-UHFFFAOYSA-N	4-(3,3,4,4,5,5,6,6,6-Nonafluorohexyl)aniline	NC1=CC=C(CCC(F)(F)C(F)(F)C(F)(F)C(F)(F)F)C=C1	InChI=1S/C12H10F9N/c13-9(14,6-5-7-1-3-8(22)4-2-7)10(15,16)11(17,18)12(19,20)21/h1-4H,5-6,22H2	C12H10F9N	339.205	339.067	15		4		5
https://comptox.epa.gov/dashboard/chemical/details/DTXSID40524735	3-Hydroxy-3-(1,1,2,2-tetrafluoroethyl)piperazin-2-one	89972-19-0	XUYIMRRQVIKSRC-UHFFFAOYSA-N	3-Hydroxy-3-(1,1,2,2-tetrafluoroethyl)piperazin-2-one	OC1(NCCNC1=O)C(F)(F)C(F)F	InChI=1S/C6H8F4N2O2/c7-3(8)5(9,10)6(14)4(13)11-1-2-12-6/h3,12,14H,1-2H2,(H,11,13)	C6H8F4N2O2	216.136	216.052	5		5
https://comptox.epa.gov/dashboard/chemical/details/DTXSID101041183	Hexanediamide, 2,2,3,3,4,4,5,5-octafluoro-N1,N6-bis[4-(2-phenyldiazenyl)phenyl]-	547746-38-3	YSVOPQJPULLRJZ-UHFFFAOYSA-N		FC(F)(C(=O)NC1=CC=C(C=C1)N=NC1=CC=CC=C1)C(F)(F)C(F)(F)C(F)(F)C(=O)NC1=CC=C(C=C1)N=NC1=CC=CC=C1	InChI=1S/C30H20F8N6O2/c31-27(32,25(45)39-19-11-15-23(16-12-19)43-41-21-7-3-1-4-8-21)29(35,36)30(37,38)28(33,34)26(46)40-20-13-17-24(18-14-20)44-42-22-9-5-2-6-10-22/h1-18H,(H,39,45)(H,40,46)	C30H20F8N6O2	648.517	648.152	5				5
https://comptox.epa.gov/dashboard/chemical/details/DTXSID40881310	N-[(Heptadecafluorooctyl)sulfonyl]-N-propylglycine	66551-19-7	BTZLOWXUIJOJSD-UHFFFAOYSA-N	N-(1,1,2,2,3,3,4,4,5,5,6,6,7,7,8,8,8-Heptadecafluorooctane-1-sulfonyl)-N-propylglycine	CCCN(CC(O)=O)S(=O)(=O)C(F)(F)C(F)(F)C(F)(F)C(F)(F)C(F)(F)C(F)(F)C(F)(F)C(F)(F)F	InChI=1S/C13H10F17NO4S/c1-2-3-31(4-5(32)33)36(34,35)13(29,30)11(24,25)9(20,21)7(16,17)6(14,15)8(18,19)10(22,23)12(26,27)28/h2-4H2,1H3,(H,32,33)	C13H10F17NO4S	599.26	599.006	15		2		2
https://comptox.epa.gov/dashboard/chemical/details/DTXSID40519722	N,N-Diethyl-2-(1,2,2,2-tetrafluoroethyl)-1,3-dioxan-2-amine	89752-22-7	BVGDADQYFYCIHC-UHFFFAOYSA-N	N,N-Diethyl-2-(1,2,2,2-tetrafluoroethyl)-1,3-dioxan-2-amine	CCN(CC)C1(OCCCO1)C(F)C(F)(F)F	InChI=1S/C10H17F4NO2/c1-3-15(4-2)10(8(11)9(12,13)14)16-6-5-7-17-10/h8H,3-7H2,1-2H3	C10H17F4NO2	259.245	259.12	5				5
https://comptox.epa.gov/dashboard/chemical/details/DTXSID80453212	2-Iodo-1,1,2,2-tetrafluoroethyl chlorosulfate	192569-10-1	JIOMRUABJNZXNN-UHFFFAOYSA-N	1,1,2,2-Tetrafluoro-2-iodoethyl sulfurochloridate	FC(F)(I)C(F)(F)OS(Cl)(=O)=O	InChI=1S/C2ClF4IO3S/c3-12(9,10)11-2(6,7)1(4,5)8	C2ClF4IO3S	342.43	341.824	7		11		5
https://comptox.epa.gov/dashboard/chemical/details/DTXSID101032835	2-Hydroxy-N,N,N-trimethyl-3-[(perfluorobutyl)ethylthio]-1-propanaminium	1513864-16-8	MXPRINKCJCMRKD-UHFFFAOYNA-N		C[N+](C)(C)CC(O)CSCCC(F)(F)C(F)(F)C(F)(F)C(F)(F)F	InChI=1/C12H19F9NOS/c1-22(2,3)6-8(23)7-24-5-4-9(13,14)10(15,16)11(17,18)12(19,20)21/h8,23H,4-7H2,1-3H3/q+1	C12H19F9NOS	396.34	396.104	3				2
https://comptox.epa.gov/dashboard/chemical/details/DTXSID901023555	Ethene, 1,1,2,2-tetrafluoro-, oxidized, polymd., fluorinated, reduced, 3-[tris[3-(trimethoxysilyl)propyl]silyl]propyl ethers	1422364-27-9								5				1
https://comptox.epa.gov/dashboard/chemical/details/DTXSID90380883	Bis(1,1-dihydroperfluorobutyl) fumarate	24120-17-0	WVGOKTYQAQEHBO-OWOJBTEDSA-N	Bis(2,2,3,3,4,4,4-heptafluorobutyl) (2E)-but-2-enedioate	FC(F)(F)C(F)(F)C(F)(F)COC(=O)\C=C\C(=O)OCC(F)(F)C(F)(F)C(F)(F)F	InChI=1S/C12H6F14O4/c13-7(14,9(17,18)11(21,22)23)3-29-5(27)1-2-6(28)30-4-8(15,16)10(19,20)12(24,25)26/h1-2H,3-4H2/b2-1+	C12H6F14O4	480.154	480.004	15		22		1
https://comptox.epa.gov/dashboard/chemical/details/DTXSID50896778	Polyfluoroalkyl (linear) aldehydes (-CHF2)	NOCAS_896778			[H]C(=O)C([H])(F)F |lp:2:2,5:3,6:3,Sg:n:5,6,3::ht|					5		15		2
https://comptox.epa.gov/dashboard/chemical/details/DTXSID901033051	1,10-Bis(perfluoroethyl)decane	1835251-85-8	ANWCYIIEMZUINM-UHFFFAOYSA-N		FC(F)(F)C(F)(F)CCCCCCCCCCC(F)(F)C(F)(F)F	InChI=1S/C14H20F10/c15-11(16,13(19,20)21)9-7-5-3-1-2-4-6-8-10-12(17,18)14(22,23)24/h1-10H2	C14H20F10	378.298	378.141	3				2
https://comptox.epa.gov/dashboard/chemical/details/DTXSID60663074	2,4,6-Tribromophenyl 2,3,3,3-tetrafluoro-2-(heptafluoropropoxy)propanoate	189575-10-8	LNENJJYWXQQXHD-UHFFFAOYSA-N	2,4,6-Tribromophenyl 2,3,3,3-tetrafluoro-2-(heptafluoropropoxy)propanoate	FC(F)(F)C(F)(F)C(F)(F)OC(F)(C(=O)OC1=C(Br)C=C(Br)C=C1Br)C(F)(F)F	InChI=1S/C12H2Br3F11O3/c13-3-1-4(14)6(5(15)2-3)28-7(27)8(16,10(19,20)21)29-12(25,26)9(17,18)11(22,23)24/h1-2H	C12H2Br3F11O3	642.839	639.738	8		12		5
https://comptox.epa.gov/dashboard/chemical/details/DTXSID70880134	1-Pentafluoroethylethanol	374-40-3	BUGIAHXXBFVPGW-UHFFFAOYSA-N	3,3,4,4,4-Pentafluorobutan-2-ol	CC(O)C(F)(F)C(F)(F)F	InChI=1S/C4H5F5O/c1-2(10)3(5,6)4(7,8)9/h2,10H,1H3	C4H5F5O	164.075	164.026	33		47		1	4/496	1	496
https://comptox.epa.gov/dashboard/chemical/details/DTXSID20892727	1,1,2,2,3,3,4,4,5,5,6,6,7,7,8,8,8-Heptadecafluorooctane-1-(~2~H_2_)sulfonamide	NOCAS_892727	RRRXPPIDPYTNJG-ZSJDYOACSA-N	1,1,2,2,3,3,4,4,5,5,6,6,7,7,8,8,8-Heptadecafluorooctane-1-(~2~H_2_)sulfonamide	[2H]N([2H])S(=O)(=O)C(F)(F)C(F)(F)C(F)(F)C(F)(F)C(F)(F)C(F)(F)C(F)(F)C(F)(F)F	InChI=1S/C8H2F17NO2S/c9-1(10,3(13,14)5(17,18)7(21,22)23)2(11,12)4(15,16)6(19,20)8(24,25)29(26,27)28/h(H2,26,27,28)/i/hD2	C8D2F17NO2S	501.15	500.966	9		1		5
https://comptox.epa.gov/dashboard/chemical/details/DTXSID10512407	1-(1,1,2,2,3,3,4,4,4-Nonafluorobutane-1-sulfonyl)pent-1-yne	63369-95-9	GWIWUFBTQIUEGI-UHFFFAOYSA-N	1-(1,1,2,2,3,3,4,4,4-Nonafluorobutane-1-sulfonyl)pent-1-yne	CCCC#CS(=O)(=O)C(F)(F)C(F)(F)C(F)(F)C(F)(F)F	InChI=1S/C9H7F9O2S/c1-2-3-4-5-21(19,20)9(17,18)7(12,13)6(10,11)8(14,15)16/h2-3H2,1H3	C9H7F9O2S	350.2	350.002	8				5
https://comptox.epa.gov/dashboard/chemical/details/DTXSID301023676	Methyl 2,3,3,3-tetrafluoro-2-(1,1,2,2-tetrafluoro-3-iodopropoxy)propanoate	106394-03-0	BXBQNDZOQKRGOH-UHFFFAOYNA-N		COC(=O)C(F)(OC(F)(F)C(F)(F)CI)C(F)(F)F	InChI=1/C7H5F8IO3/c1-18-3(17)5(10,6(11,12)13)19-7(14,15)4(8,9)2-16/h2H2,1H3	C7H5F8IO3	416.006	415.916	5				1
https://comptox.epa.gov/dashboard/chemical/details/DTXSID80881177	Diammonium 3-(perfluoro-9-methyldecyl)-2-hydroxypropyl dihydrogen phosphate	94200-50-7	HIKBTDVEZMQREG-UHFFFAOYSA-N	Diammonium 4,4,5,5,6,6,7,7,8,8,9,9,10,10,11,11,12,13,13,13-icosafluoro-2-hydroxy-12-(trifluoromethyl)tridecyl phosphate	[NH4+].[NH4+].OC(COP([O-])([O-])=O)CC(F)(F)C(F)(F)C(F)(F)C(F)(F)C(F)(F)C(F)(F)C(F)(F)C(F)(F)C(F)(C(F)(F)F)C(F)(F)F	InChI=1S/C14H8F23O5P.2H3N/c15-4(16,1-3(38)2-42-43(39,40)41)6(18,19)8(22,23)10(26,27)12(30,31)11(28,29)9(24,25)7(20,21)5(17,13(32,33)34)14(35,36)37;;/h3,38H,1-2H2,(H2,39,40,41);2*1H3	C14H14F23N2O5P	758.212	758.027	19		5		1
https://comptox.epa.gov/dashboard/chemical/details/DTXSID701035825	Perfluoro-1-decanesulfonamide	4262-70-8	YUXIIBHHAPNFCQ-UHFFFAOYSA-N		NS(=O)(=O)C(F)(F)C(F)(F)C(F)(F)C(F)(F)C(F)(F)C(F)(F)C(F)(F)C(F)(F)C(F)(F)C(F)(F)F	InChI=1S/C10H2F21NO2S/c11-1(12,3(15,16)5(19,20)7(23,24)9(27,28)29)2(13,14)4(17,18)6(21,22)8(25,26)10(30,31)35(32,33)34/h(H2,32,33,34)	C10H2F21NO2S	599.16	598.947	3				1
https://comptox.epa.gov/dashboard/chemical/details/DTXSID90206195	2-Perfluoroheptyl-5-phenyl-1,3,4-oxadiazole	5756-55-8	YNHVEOXJDBDTKS-UHFFFAOYSA-N	2-(Pentadecafluoroheptyl)-5-phenyl-1,3,4-oxadiazole	FC(F)(F)C(F)(F)C(F)(F)C(F)(F)C(F)(F)C(F)(F)C(F)(F)C1=NN=C(O1)C1=CC=CC=C1	InChI=1S/C15H5F15N2O/c16-9(17,8-32-31-7(33-8)6-4-2-1-3-5-6)10(18,19)11(20,21)12(22,23)13(24,25)14(26,27)15(28,29)30/h1-5H	C15H5F15N2O	514.194	514.016	10		7		4
https://comptox.epa.gov/dashboard/chemical/details/DTXSID90896515	Ethyl 2,3,3,3-tetrafluoro-2-[1,1,2,3,3,3-hexafluoro-2-(heptafluoropropoxy)propoxy]propanoate	76145-88-5	QGEWHUSMIVYAOX-UHFFFAOYSA-N	Ethyl 2,3,3,3-tetrafluoro-2-[1,1,2,3,3,3-hexafluoro-2-(heptafluoropropoxy)propoxy]propanoate	CCOC(=O)C(F)(OC(F)(F)C(F)(OC(F)(F)C(F)(F)C(F)(F)F)C(F)(F)F)C(F)(F)F	InChI=1S/C11H5F17O4/c1-2-30-3(29)4(12,7(16,17)18)31-11(27,28)6(15,9(22,23)24)32-10(25,26)5(13,14)8(19,20)21/h2H2,1H3	C11H5F17O4	524.13	523.992	16		12		5
https://comptox.epa.gov/dashboard/chemical/details/DTXSID90991670	2-Chloro-1,1,1,2,3,4,4,4-octafluorobutane	71342-62-6	DGROXNFZUHBKQR-UHFFFAOYSA-N	2-Chloro-1,1,1,2,3,4,4,4-octafluorobutane	FC(C(F)(F)F)C(F)(Cl)C(F)(F)F	InChI=1S/C4HClF8/c5-2(7,4(11,12)13)1(6)3(8,9)10/h1H	C4HClF8	236.49	235.964	11		11		5
https://comptox.epa.gov/dashboard/chemical/details/DTXSID20880361	3-Pentanol, 1,1,1,2,4,5,5,5-octafluoro-2,4-bis(trifluoromethyl)-, compd. with tetrahydrofuran (1:1)	6884-92-0	KILAEWKBSYBMGO-UHFFFAOYSA-N	1,1,1,2,4,5,5,5-Octafluoro-2,4-bis(trifluoromethyl)pentan-3-ol--oxolane (1/1)	C1CCOC1.OC(C(F)(C(F)(F)F)C(F)(F)F)C(F)(C(F)(F)F)C(F)(F)F	InChI=1S/C7H2F14O.C4H8O/c8-2(4(10,11)12,5(13,14)15)1(22)3(9,6(16,17)18)7(19,20)21;1-2-4-5-3-1/h1,22H;1-4H2	C11H10F14O2	440.177	440.046	17		2		1
https://comptox.epa.gov/dashboard/chemical/details/DTXSID60882703	Sulfonamides, C4-8-alkane, perfluoro, N-ethyl-N-(hydroxyethyl)-, polymer with 1,1'-methylenebis[4-isocyanatobenzene] and polymethylenepolyphenylene isocyanate, 2-ethylhexyl esters, Me Et ketone oxime-blocked	178535-22-3								19				5
https://comptox.epa.gov/dashboard/chemical/details/DTXSID10880193	2H-Perfluoro(5,8-dimethyl-3,6,9-trioxadodecane)	3330-16-3	QRLOKTBZZPZAMX-UHFFFAOYSA-N	1,1,1,2,2,3,3-Heptafluoro-3-[(1,1,1,2,3,3-hexafluoro-3-{[1,1,1,2,3,3-hexafluoro-3-(1,2,2,2-tetrafluoroethoxy)propan-2-yl]oxy}propan-2-yl)oxy]propane	FC(OC(F)(F)C(F)(OC(F)(F)C(F)(OC(F)(F)C(F)(F)C(F)(F)F)C(F)(F)F)C(F)(F)F)C(F)(F)F	InChI=1S/C11HF23O3/c12-1(2(13,14)15)35-10(31,32)4(18,7(23,24)25)37-11(33,34)5(19,8(26,27)28)36-9(29,30)3(16,17)6(20,21)22/h1H	C11HF23O3	618.089	617.956	31		33		1
https://comptox.epa.gov/dashboard/chemical/details/DTXSID50792928	1-Chloro-1,2,2,3,3,4,4,4-octafluoro-1-iodobutane	65975-08-8	ZBYDTFRASKIVDY-UHFFFAOYSA-N	1-Chloro-1,2,2,3,3,4,4,4-octafluoro-1-iodobutane	FC(F)(F)C(F)(F)C(F)(F)C(F)(Cl)I	InChI=1S/C4ClF8I/c5-3(10,14)1(6,7)2(8,9)4(11,12)13	C4ClF8I	362.39	361.861	8		2		5
https://comptox.epa.gov/dashboard/chemical/details/DTXSID80840845	1-Bromo-3-(2,2,3,3-tetrafluorocyclopropyl)benzene	922141-48-8	VRUNSTAKDJZVKP-UHFFFAOYSA-N	1-Bromo-3-(2,2,3,3-tetrafluorocyclopropyl)benzene	FC1(F)C(C2=CC(Br)=CC=C2)C1(F)F	InChI=1S/C9H5BrF4/c10-6-3-1-2-5(4-6)7-8(11,12)9(7,13)14/h1-4,7H	C9H5BrF4	269.037	267.951	5		4		5
https://comptox.epa.gov/dashboard/chemical/details/DTXSID80882669	161075-00-9 (Name Too Long)	161075-00-9								24				5
https://comptox.epa.gov/dashboard/chemical/details/DTXSID70559636	[(4,4,5,5,6,6,6-Heptafluoro-2-iodohexyl)oxy](trimethyl)silane	89608-38-8	HVLKAOLLWSNQMT-UHFFFAOYSA-N	[(4,4,5,5,6,6,6-Heptafluoro-2-iodohexyl)oxy](trimethyl)silane	C[Si](C)(C)OCC(I)CC(F)(F)C(F)(F)C(F)(F)F	InChI=1S/C9H14F7IOSi/c1-19(2,3)18-5-6(17)4-7(10,11)8(12,13)9(14,15)16/h6H,4-5H2,1-3H3	C9H14F7IOSi	426.188	425.975	8		3		5
https://comptox.epa.gov/dashboard/chemical/details/DTXSID601026786	2,2,3,3,5,5-Hexafluoro-1,4-dioxane	NOCAS_1026786	CCHYJTLJNKMSHR-UHFFFAOYSA-N		FC1(F)COC(F)(F)C(F)(F)O1	InChI=1S/C4H2F6O2/c5-2(6)1-11-3(7,8)4(9,10)12-2/h1H2	C4H2F6O2	196.048	195.996	3				2
https://comptox.epa.gov/dashboard/chemical/details/DTXSID10241184	Triethoxy(3-(1,1,2,2-tetrafluoroethoxy)propyl)silane	94232-72-1	RPBHMRVPUUGQCM-UHFFFAOYSA-N	Triethoxy[3-(1,1,2,2-tetrafluoroethoxy)propyl]silane	CCO[Si](CCCOC(F)(F)C(F)F)(OCC)OCC	InChI=1S/C11H22F4O4Si/c1-4-17-20(18-5-2,19-6-3)9-7-8-16-11(14,15)10(12)13/h10H,4-9H2,1-3H3	C11H22F4O4Si	322.372	322.122	13		13
https://comptox.epa.gov/dashboard/chemical/details/DTXSID60881317	1,1,2,3,4,4-Hexafluoro-1,2,3,4-tetrakis(heptafluoropropoxy)butane	54208-66-1	SSSVHFOLCNGWKK-UHFFFAOYSA-N	1,1,2,3,4,4-Hexafluoro-1,2,3,4-tetrakis(heptafluoropropoxy)butane	FC(F)(F)C(F)(F)C(F)(F)OC(F)(F)C(F)(OC(F)(F)C(F)(F)C(F)(F)F)C(F)(OC(F)(F)C(F)(F)C(F)(F)F)C(F)(F)OC(F)(F)C(F)(F)C(F)(F)F	InChI=1S/C16F34O4/c17-1(18,7(27,28)29)11(39,40)51-5(25,15(47,48)53-13(43,44)3(21,22)9(33,34)35)6(26,52-12(41,42)2(19,20)8(30,31)32)16(49,50)54-14(45,46)4(23,24)10(36,37)38	C16F34O4	902.118	901.925	19		2		2
https://comptox.epa.gov/dashboard/chemical/details/DTXSID40240827	Butan-2-one O,O',O''-((3,3,4,4,5,5,6,6,7,7,8,8,8-tridecafluorooctyl)silylidyne)oxime	94158-20-0	ZISUJVTZTBMJQZ-JSOHPWBTSA-N	(2E,2'E,2''E)-N,N',N''-{[(3,3,4,4,5,5,6,6,7,7,8,8,8-Tridecafluorooctyl)silanetriyl]tris(oxy)}tri(butan-2-imine)	CC\C(C)=N\O[Si](CCC(F)(F)C(F)(F)C(F)(F)C(F)(F)C(F)(F)C(F)(F)F)(O\N=C(/C)CC)O\N=C(/C)CC	InChI=1S/C20H28F13N3O3Si/c1-7-12(4)34-37-40(38-35-13(5)8-2,39-36-14(6)9-3)11-10-15(21,22)16(23,24)17(25,26)18(27,28)19(29,30)20(31,32)33/h7-11H2,1-6H3/b34-12+,35-13+,36-14+	C20H28F13N3O3Si	633.526	633.169	20		4		4
https://comptox.epa.gov/dashboard/chemical/details/DTXSID90881183	Diammonium 3-(perfluoro-13-methyltetradecyl)-2-hydroxypropyl dihydrogen phosphate	94200-52-9	NXQXVXTVWLLAHB-UHFFFAOYSA-N	Diammonium 4,4,5,5,6,6,7,7,8,8,9,9,10,10,11,11,12,12,13,13,14,14,15,15,16,17,17,17-octacosafluoro-2-hydroxy-16-(trifluoromethyl)heptadecyl phosphate	[NH4+].[NH4+].OC(COP([O-])([O-])=O)CC(F)(F)C(F)(F)C(F)(F)C(F)(F)C(F)(F)C(F)(F)C(F)(F)C(F)(F)C(F)(F)C(F)(F)C(F)(F)C(F)(F)C(F)(C(F)(F)F)C(F)(F)F	InChI=1/C18H8F31O5P.2H3N/c19-4(20,1-3(50)2-54-55(51,52)53)6(22,23)8(26,27)10(30,31)12(34,35)14(38,39)16(42,43)15(40,41)13(36,37)11(32,33)9(28,29)7(24,25)5(21,17(44,45)46)18(47,48)49;;/h3,50H,1-2H2,(H2,51,52,53);2*1H3	C18H14F31N2O5P	958.243	958.015	19		5		2
https://comptox.epa.gov/dashboard/chemical/details/DTXSID401022021	N-(Carboxymethyl)-5,5,6,6,7,7,8,8,8-nonafluoro-N,N-dimethyloctan-1-aminium	2089109-28-2	MIIJSWOFURFCFI-UHFFFAOYSA-O		C[N+](C)(CCCCC(F)(F)C(F)(F)C(F)(F)C(F)(F)F)CC(O)=O	InChI=1S/C12H16F9NO2/c1-22(2,7-8(23)24)6-4-3-5-9(13,14)10(15,16)11(17,18)12(19,20)21/h3-7H2,1-2H3/p+1	C12H17F9NO2	378.258	378.111	3		1		1
https://comptox.epa.gov/dashboard/chemical/details/DTXSID50870513	1,1,2,2-Tetrafluoro-1,2-dinitroethane	356-16-1	NELYAMNMZQGYAJ-UHFFFAOYSA-N	1,1,2,2-Tetrafluoro-1,2-dinitroethane	[O-][N+](=O)C(F)(F)C(F)(F)[N+]([O-])=O	InChI=1S/C2F4N2O4/c3-1(4,7(9)10)2(5,6)8(11)12	C2F4N2O4	192.026	191.979	15		17		1
https://comptox.epa.gov/dashboard/chemical/details/DTXSID60348152	2,2'-(1,4-Phenylene)bis(hexafluoropropan-2-ol)	1992-15-0	YTJDSANDEZLYOU-UHFFFAOYSA-N	2,2'-(1,4-Phenylene)bis(hexafluoropropan-2-ol)	OC(C1=CC=C(C=C1)C(O)(C(F)(F)F)C(F)(F)F)(C(F)(F)F)C(F)(F)F	InChI=1S/C12H6F12O2/c13-9(14,15)7(25,10(16,17)18)5-1-2-6(4-3-5)8(26,11(19,20)21)12(22,23)24/h1-4,25-26H	C12H6F12O2	410.159	410.018	11		58
https://comptox.epa.gov/dashboard/chemical/details/DTXSID80896423	3-(Ethanesulfonyl)-4-(1,1,1,2,3,3,3-heptafluoropropan-2-yl)-2-methylbenzoic acid	1355554-44-7	YGNLFPZAYHGIFN-UHFFFAOYSA-N	3-(Ethanesulfonyl)-4-(1,1,1,2,3,3,3-heptafluoropropan-2-yl)-2-methylbenzoic acid	CCS(=O)(=O)C1=C(C)C(=CC=C1C(F)(C(F)(F)F)C(F)(F)F)C(O)=O	InChI=1S/C13H11F7O4S/c1-3-25(23,24)9-6(2)7(10(21)22)4-5-8(9)11(14,12(15,16)17)13(18,19)20/h4-5H,3H2,1-2H3,(H,21,22)	C13H11F7O4S	396.28	396.027	14		3		5
https://comptox.epa.gov/dashboard/chemical/details/DTXSID90880151	Perfluoro-3,4-dimethylhexane	1735-48-4	AILNJPONTDNFHN-UHFFFAOYSA-N	1,1,1,2,2,3,4,5,5,6,6,6-Dodecafluoro-3,4-bis(trifluoromethyl)hexane	FC(F)(F)C(F)(F)C(F)(C(F)(F)F)C(F)(C(F)(F)F)C(F)(F)C(F)(F)F	InChI=1S/C8F18/c9-1(5(15,16)17,3(11,12)7(21,22)23)2(10,6(18,19)20)4(13,14)8(24,25)26	C8F18	438.059	437.971	25		17		1
https://comptox.epa.gov/dashboard/chemical/details/DTXSID30905539	4,4,4-Trifluoro-1-(thiophen-2-yl)-3-(trifluoromethyl)but-2-en-1-ol	100482-55-1	DTHGYDUZALFGDB-UHFFFAOYSA-N	4,4,4-Trifluoro-1-(thiophen-2-yl)-3-(trifluoromethyl)but-2-en-1-ol	OC(C=C(C(F)(F)F)C(F)(F)F)C1=CC=CS1	InChI=1S/C9H6F6OS/c10-8(11,12)7(9(13,14)15)4-5(16)6-2-1-3-17-6/h1-5,16H	C9H6F6OS	276.2	276.004	7		16		5
https://comptox.epa.gov/dashboard/chemical/details/DTXSID901023517	Poly[oxy[trifluoro(trifluoromethyl)-1,2-ethanediyl]], α-(1-carboxy-1,2,2,2-tetrafluoroethyl)-ω-[tetrafluoro(trifluoromethyl)ethoxy]-, ammonium salt (1:1)	83606-67-1								5				1
https://comptox.epa.gov/dashboard/chemical/details/DTXSID20895339	1(Perfluoroethyl)2-(perfluoropentyl)ethene	935477-04-6	IKEULTDRFFGVIG-UHFFFAOYSA-N	1,1,1,2,2,5,5,6,6,7,7,8,8,9,9,9-Hexadecafluoronon-3-ene	FC(F)(F)C(F)(F)C=CC(F)(F)C(F)(F)C(F)(F)C(F)(F)C(F)(F)F	InChI=1S/C9H2F16/c10-3(11,1-2-4(12,13)8(20,21)22)5(14,15)6(16,17)7(18,19)9(23,24)25/h1-2H	C9H2F16	414.089	413.99	15		4		1
https://comptox.epa.gov/dashboard/chemical/details/DTXSID301019673	A mixture of: bis[4-diphenylsulfoniumphenyl]sulfide-bishexafluoroantimonate; thiophenoxyphenylsulfonium hexafluoroantimonate	159120-95-3								19				2
https://comptox.epa.gov/dashboard/chemical/details/DTXSID60188833	Perfluoro-1-decene	35328-43-9	IMVVEWPCRIJQCA-UHFFFAOYSA-N	1,1,2,3,3,4,4,5,5,6,6,7,7,8,8,9,9,10,10,10-Icosafluorodec-1-ene	FC(F)=C(F)C(F)(F)C(F)(F)C(F)(F)C(F)(F)C(F)(F)C(F)(F)C(F)(F)C(F)(F)F	InChI=1S/C10F20/c11-1(2(12)13)3(14,15)4(16,17)5(18,19)6(20,21)7(22,23)8(24,25)9(26,27)10(28,29)30	C10F20	500.078	499.968	29		28		1
https://comptox.epa.gov/dashboard/chemical/details/DTXSID50456735	1,3-Oxathiolane-4-acetic acid, 5-oxo-2,2-bis(trifluoromethyl)-	170996-97-1	HFRHQTUSQPARJE-UHFFFAOYSA-N	[5-Oxo-2,2-bis(trifluoromethyl)-1,3-oxathiolan-4-yl]acetic acid	OC(=O)CC1SC(OC1=O)(C(F)(F)F)C(F)(F)F	InChI=1S/C7H4F6O4S/c8-6(9,10)5(7(11,12)13)17-4(16)2(18-5)1-3(14)15/h2H,1H2,(H,14,15)	C7H4F6O4S	298.16	297.973	6		13		5
https://comptox.epa.gov/dashboard/chemical/details/DTXSID90893342	Perfluorodecahydro-2-sec-butylnaphthalene	119141-86-5	CMVCRECMKJTVFK-UHFFFAOYSA-N	1,1,2,2,3,3,4,4,4a,5,5,6,6,7,8,8,8a-Heptadecafluoro-7-(1,1,1,2,3,3,4,4,4-nonafluorobutan-2-yl)decahydronaphthalene	FC(F)(F)C(F)(F)C(F)(C(F)(F)F)C1(F)C(F)(F)C(F)(F)C2(F)C(F)(F)C(F)(F)C(F)(F)C(F)(F)C2(F)C1(F)F	InChI=1S/C14F26/c15-1-2(16,9(27,28)12(33,34)11(31,32)8(1,25)26)6(21,22)7(23,24)3(17,5(1,19)20)4(18,13(35,36)37)10(29,30)14(38,39)40	C14F26	662.112	661.958	18		2		5
https://comptox.epa.gov/dashboard/chemical/details/DTXSID10196569	(1,1,2,2-Tetrafluoroethoxy)cyclohexane	456-63-3	DKMSBDIJYXIGEB-UHFFFAOYSA-N	(1,1,2,2-Tetrafluoroethoxy)cyclohexane	FC(F)C(F)(F)OC1CCCCC1	InChI=1S/C8H12F4O/c9-7(10)8(11,12)13-6-4-2-1-3-5-6/h6-7H,1-5H2	C8H12F4O	200.177	200.082	7		25		2
https://comptox.epa.gov/dashboard/chemical/details/DTXSID401035383	N-Propyl-N,N-dimethyl-(13-(difluoromethyl)perfluorotridecyl)methan-1-aminium	NOCAS_1035383	SETLJDOHXWDYOT-UHFFFAOYSA-N		CCC[N+](C)(C)CC(F)(F)C(F)(F)C(F)(F)C(F)(F)C(F)(F)C(F)(F)C(F)(F)C(F)(F)C(F)(F)C(F)(F)C(F)(F)C(F)(F)C(F)(F)C(F)F	InChI=1S/C20H16F28N/c1-4-5-49(2,3)6-8(23,24)10(27,28)12(31,32)14(35,36)16(39,40)18(43,44)20(47,48)19(45,46)17(41,42)15(37,38)13(33,34)11(29,30)9(25,26)7(21)22/h7H,4-6H2,1-3H3/q+1	C20H16F28N	802.31	802.083	3				2
https://comptox.epa.gov/dashboard/chemical/details/DTXSID10788625	Formic acid--3,3,4,4,5,5,6,6,7,7,8,8,8-tridecafluorooctan-1-ol (1/1)	53488-23-6	QUKQGNDGDIIFIP-UHFFFAOYSA-N	Formic acid--3,3,4,4,5,5,6,6,7,7,8,8,8-tridecafluorooctan-1-ol (1/1)	OC=O.OCCC(F)(F)C(F)(F)C(F)(F)C(F)(F)C(F)(F)C(F)(F)F	InChI=1S/C8H5F13O.CH2O2/c9-3(10,1-2-22)4(11,12)5(13,14)6(15,16)7(17,18)8(19,20)21;2-1-3/h22H,1-2H2;1H,(H,2,3)	C9H7F13O3	410.131	410.019	9		2		5
https://comptox.epa.gov/dashboard/chemical/details/DTXSID10338649	Tris(perfluoro(2-isopropoxyethyl))-methylsilane	104745-21-3	IGFNMBAJXGWNBQ-UHFFFAOYSA-N	Methyltris{1,1,2,2-tetrafluoro-2-[(1,1,1,2,3,3,3-heptafluoropropan-2-yl)oxy]ethyl}silane	C[Si](C(F)(F)C(F)(F)OC(F)(C(F)(F)F)C(F)(F)F)(C(F)(F)C(F)(F)OC(F)(C(F)(F)F)C(F)(F)F)C(F)(F)C(F)(F)OC(F)(C(F)(F)F)C(F)(F)F	InChI=1S/C16H3F33O3Si/c1-53(14(44,45)11(38,39)50-2(17,5(20,21)22)6(23,24)25,15(46,47)12(40,41)51-3(18,7(26,27)28)8(29,30)31)16(48,49)13(42,43)52-4(19,9(32,33)34)10(35,36)37/h1H3	C16H3F33O3Si	898.229	897.932	9		8		5
https://comptox.epa.gov/dashboard/chemical/details/DTXSID0059873	Pentafluoro ethanesulfonyl fluoride	354-87-0	JUZCVRZJGRPWJZ-UHFFFAOYSA-N	Pentafluoroethane-1-sulfonyl fluoride	FC(F)(F)C(F)(F)S(F)(=O)=O	InChI=1S/C2F6O2S/c3-1(4,5)2(6,7)11(8,9)10	C2F6O2S	202.07	201.952	21		25		1
https://comptox.epa.gov/dashboard/chemical/details/DTXSID40895654	Ethyl hydrogen (3,3,4,4,5,5,6,6,7,7,8,8,8-tridecafluorooctyl)phosphonate	1189052-97-8	VCDRIXYHTRFOBV-UHFFFAOYSA-N	Ethyl hydrogen (3,3,4,4,5,5,6,6,7,7,8,8,8-tridecafluorooctyl)phosphonate	CCOP(O)(=O)CCC(F)(F)C(F)(F)C(F)(F)C(F)(F)C(F)(F)C(F)(F)F	InChI=1S/C10H10F13O3P/c1-2-26-27(24,25)4-3-5(11,12)6(13,14)7(15,16)8(17,18)9(19,20)10(21,22)23/h2-4H2,1H3,(H,24,25)	C10H10F13O3P	456.14	456.016	17		5		5
https://comptox.epa.gov/dashboard/chemical/details/DTXSID301023569	Ethene, 1-[difluoro(trifluoromethoxy)methoxy]-1,2,2-trifluoro-, polymer with 1,1,2,2-tetrafluoroethene	874288-99-0								5				1
https://comptox.epa.gov/dashboard/chemical/details/DTXSID30896433	2-Ethyl-4-(1,1,1,2,3,3,3-heptafluoropropan-2-yl)-3-(propane-1-sulfinyl)benzoic acid	1355554-90-3	KCAOHFXHRQVGFR-UHFFFAOYSA-N	2-Ethyl-4-(1,1,1,2,3,3,3-heptafluoropropan-2-yl)-3-(propane-1-sulfinyl)benzoic acid	CCCS(=O)C1=C(CC)C(=CC=C1C(F)(C(F)(F)F)C(F)(F)F)C(O)=O	InChI=1S/C15H15F7O3S/c1-3-7-26(25)11-8(4-2)9(12(23)24)5-6-10(11)13(16,14(17,18)19)15(20,21)22/h5-6H,3-4,7H2,1-2H3,(H,23,24)	C15H15F7O3S	408.33	408.063	14		2		5
https://comptox.epa.gov/dashboard/chemical/details/DTXSID701035382	N-Propyl-N,N-dimethyl-(11-(difluoromethyl)perfluoroundecyl)methan-1-aminium	NOCAS_1035382	QUEPJHCNKLHPKU-UHFFFAOYSA-N		CCC[N+](C)(C)CC(F)(F)C(F)(F)C(F)(F)C(F)(F)C(F)(F)C(F)(F)C(F)(F)C(F)(F)C(F)(F)C(F)(F)C(F)(F)C(F)F	InChI=1S/C18H16F24N/c1-4-5-43(2,3)6-8(21,22)10(25,26)12(29,30)14(33,34)16(37,38)18(41,42)17(39,40)15(35,36)13(31,32)11(27,28)9(23,24)7(19)20/h7H,4-6H2,1-3H3/q+1	C18H16F24N	702.294	702.089	3				2
https://comptox.epa.gov/dashboard/chemical/details/DTXSID90896454	4-Chloro-2-fluoro-N-(3-{[4-(1,1,1,2,3,3,3-heptafluoropropan-2-yl)-2,6-dimethylphenyl]carbamoyl}phenyl)benzamide	862130-90-3	HEHDCGQTAOJNNZ-UHFFFAOYSA-N	4-Chloro-2-fluoro-N-(3-{[4-(1,1,1,2,3,3,3-heptafluoropropan-2-yl)-2,6-dimethylphenyl]carbamoyl}phenyl)benzamide	CC1=CC(=CC(C)=C1NC(=O)C1=CC=CC(NC(=O)C2=CC=C(Cl)C=C2F)=C1)C(F)(C(F)(F)F)C(F)(F)F	InChI=1S/C25H17ClF8N2O2/c1-12-8-15(23(28,24(29,30)31)25(32,33)34)9-13(2)20(12)36-21(37)14-4-3-5-17(10-14)35-22(38)18-7-6-16(26)11-19(18)27/h3-11H,1-2H3,(H,35,38)(H,36,37)	C25H17ClF8N2O2	564.86	564.085	14		2		5
https://comptox.epa.gov/dashboard/chemical/details/DTXSID80895592	4-(Nonafluorobutyl)benzonitrile	137052-16-5	BBSJQRPSLLFZNT-UHFFFAOYSA-N	4-(Nonafluorobutyl)benzonitrile	FC(F)(F)C(F)(F)C(F)(F)C(F)(F)C1=CC=C(C=C1)C#N	InChI=1S/C11H4F9N/c12-8(13,7-3-1-6(5-21)2-4-7)9(14,15)10(16,17)11(18,19)20/h1-4H	C11H4F9N	321.146	321.02	15		6		5
https://comptox.epa.gov/dashboard/chemical/details/DTXSID70873268	Tridecyl perfluorobutanoate	959088-59-6	FKKARSIBPSXBLN-UHFFFAOYSA-N	Tridecyl heptafluorobutanoate	CCCCCCCCCCCCCOC(=O)C(F)(F)C(F)(F)C(F)(F)F	InChI=1S/C17H27F7O2/c1-2-3-4-5-6-7-8-9-10-11-12-13-26-14(25)15(18,19)16(20,21)17(22,23)24/h2-13H2,1H3	C17H27F7O2	396.39	396.19	9		5		2
https://comptox.epa.gov/dashboard/chemical/details/DTXSID00897472	N,N'-(Methylenedi-1,4-phenylene)bis(perfluorobutanamide)	124232-75-3	FMMYORNQKAYREA-UHFFFAOYSA-N	N,N'-[Methylenedi(4,1-phenylene)]bis(2,2,3,3,4,4,4-heptafluorobutanamide)	FC(F)(F)C(F)(F)C(F)(F)C(=O)NC1=CC=C(CC2=CC=C(NC(=O)C(F)(F)C(F)(F)C(F)(F)F)C=C2)C=C1	InChI=1S/C21H12F14N2O2/c22-16(23,18(26,27)20(30,31)32)14(38)36-12-5-1-10(2-6-12)9-11-3-7-13(8-4-11)37-15(39)17(24,25)19(28,29)21(33,34)35/h1-8H,9H2,(H,36,38)(H,37,39)	C21H12F14N2O2	590.317	590.068	14		8		2
https://comptox.epa.gov/dashboard/chemical/details/DTXSID501023034	2,2,3,3,4,4-Hexafluoro-1-butanamine	605685-98-1	MRWIJNNPWJLXBX-UHFFFAOYSA-N		NCC(F)(F)C(F)(F)C(F)F	InChI=1S/C4H5F6N/c5-2(6)4(9,10)3(7,8)1-11/h2H,1,11H2	C4H5F6N	181.081	181.033	3				1
https://comptox.epa.gov/dashboard/chemical/details/DTXSID60570714	1-Chloro-2,2,3,3,4,4,5,5-octafluoro-1-isocyanatopentane	189244-65-3	GRHQVVSBXQFBJU-UHFFFAOYSA-N	1-Chloro-2,2,3,3,4,4,5,5-octafluoro-1-isocyanatopentane	FC(F)C(F)(F)C(F)(F)C(F)(F)C(Cl)N=C=O	InChI=1S/C6H2ClF8NO/c7-2(16-1-17)4(10,11)6(14,15)5(12,13)3(8)9/h2-3H	C6H2ClF8NO	291.53	290.97	8		4		5
https://comptox.epa.gov/dashboard/chemical/details/DTXSID10904262	Perfluorooctanesulfinic acid	647-29-0	DFCYBFLXCKGZML-UHFFFAOYSA-N	Heptadecafluorooctane-1-sulfinic acid	OS(=O)C(F)(F)C(F)(F)C(F)(F)C(F)(F)C(F)(F)C(F)(F)C(F)(F)C(F)(F)F	InChI=1/C8HF17O2S/c9-1(10,3(13,14)5(17,18)7(21,22)23)2(11,12)4(15,16)6(19,20)8(24,25)28(26)27/h(H,26,27)	C8HF17O2S	484.13	483.943	14		12		1
https://comptox.epa.gov/dashboard/chemical/details/DTXSID9027150	1,1-Dichlorotetrafluoroethane	374-07-2	BAMUEXIPKSRTBS-UHFFFAOYSA-N	1,1-Dichloro-1,2,2,2-tetrafluoroethane	FC(F)(F)C(F)(Cl)Cl	InChI=1S/C2Cl2F4/c3-1(4,5)2(6,7)8	C2Cl2F4	170.92	169.931	83		70		1
https://comptox.epa.gov/dashboard/chemical/details/DTXSID001033147	N-ethyl-2-[[[[3-[[[[3-[[[[3-[[[2-[ethyl[(perfluorooctyl)sulfonyl]amino]ethoxy]carbonyl]amino]methylphenyl]amino]carbonyl]amino]methylphenyl]amino]carbonyl]amino]methylphenyl]amino]carbonyl]oxy]-N,N-dimethylethanaminium	100066-53-3	GUHPMKBMTMOMPA-UHFFFAOYSA-N		CCOS([O-])(=O)=O.CCN(CCOC(=O)NCC1=CC=CC(NC(=O)NCC2=CC=CC(NC(=O)NCC3=CC=CC(NC(=O)OCC[N+](C)(C)CC)=C3)=C2)=C1)S(=O)(=O)C(F)(F)C(F)(F)C(F)(F)C(F)(F)C(F)(F)C(F)(F)C(F)(F)C(F)(F)F	InChI=1S/C43H47F17N8O8S.C2H6O4S/c1-5-67(77(73,74)43(59,60)41(54,55)39(50,51)37(46,47)36(44,45)38(48,49)40(52,53)42(56,57)58)16-18-75-34(71)63-25-28-12-8-14-30(21-28)65-32(69)61-23-26-10-7-13-29(20-26)64-33(70)62-24-27-11-9-15-31(22-27)66-35(72)76-19-17-68(3,4)6-2;1-2-6-7(3,4)5/h7-15,20-22H,5-6,16-19,23-25H2,1-4H3,(H5-,61,62,63,64,65,66,69,70,71,72);2H2,1H3,(H,3,4,5)	C45H53F17N8O12S2	1285.06	1284.3	3				2
https://comptox.epa.gov/dashboard/chemical/details/DTXSID30881021	1,1'-(Oxybis((2-methylethylene)oxy))bis(3-(perfluoro-9-methyldecyl)propan-2-ol)	93776-04-6	ACVJGNXQTVSKDY-UHFFFAOYSA-N	1,1'-{Oxybis[(propane-1,2-diyl)oxy]}bis[4,4,5,5,6,6,7,7,8,8,9,9,10,10,11,11,12,13,13,13-icosafluoro-12-(trifluoromethyl)tridecan-2-ol]	CC(COCC(C)OCC(O)CC(F)(F)C(F)(F)C(F)(F)C(F)(F)C(F)(F)C(F)(F)C(F)(F)C(F)(F)C(F)(C(F)(F)F)C(F)(F)F)OCC(O)CC(F)(F)C(F)(F)C(F)(F)C(F)(F)C(F)(F)C(F)(F)C(F)(F)C(F)(F)C(F)(C(F)(F)F)C(F)(F)F	InChI=1S/C34H24F46O5/c1-9(84-7-11(81)3-13(35,36)17(41,42)21(49,50)25(57,58)29(65,66)27(61,62)23(53,54)19(45,46)15(39,31(69,70)71)32(72,73)74)5-83-6-10(2)85-8-12(82)4-14(37,38)18(43,44)22(51,52)26(59,60)30(67,68)28(63,64)24(55,56)20(47,48)16(40,33(75,76)77)34(78,79)80/h9-12,81-82H,3-8H2,1-2H3	C34H24F46O5	1386.49	1386.09	23		5		1
https://comptox.epa.gov/dashboard/chemical/details/DTXSID00895731	5-(Heptafluoropropyl)-1-methylisoquinoline	28439-77-2	POBMIGAYJSMHRI-UHFFFAOYSA-N	5-(Heptafluoropropyl)-1-methylisoquinoline	CC1=NC=CC2=C(C=CC=C12)C(F)(F)C(F)(F)C(F)(F)F	InChI=1S/C13H8F7N/c1-7-8-3-2-4-10(9(8)5-6-21-7)11(14,15)12(16,17)13(18,19)20/h2-6H,1H3	C13H8F7N	311.203	311.054	15		4		5
https://comptox.epa.gov/dashboard/chemical/details/DTXSID901035819	Perfluoro-3-(pentafluoro-lambda6-sulfanyl)-1-propanesulfonic acid	2089109-31-7	IWGBXUMIEVQVSE-UHFFFAOYSA-N		OS(=O)(=O)C(F)(F)C(F)(F)C(F)(F)S(F)(F)(F)(F)F	InChI=1S/C3HF11O3S2/c4-1(5,2(6,7)18(15,16)17)3(8,9)19(10,11,12,13)14/h(H,15,16,17)	C3HF11O3S2	358.14	357.919	3				1
https://comptox.epa.gov/dashboard/chemical/details/DTXSID30894070	Sodium 3-[(3,3,4,4,5,5,6,6,7,7,8,8,8-tridecafluorooctyl)sulfanyl]propanoate	1254255-46-3	GWFPBGZTYNLAPA-UHFFFAOYSA-M	Sodium 3-[(3,3,4,4,5,5,6,6,7,7,8,8,8-tridecafluorooctyl)sulfanyl]propanoate	[Na+].[O-]C(=O)CCSCCC(F)(F)C(F)(F)C(F)(F)C(F)(F)C(F)(F)C(F)(F)F	InChI=1S/C11H9F13O2S.Na/c12-6(13,2-4-27-3-1-5(25)26)7(14,15)8(16,17)9(18,19)10(20,21)11(22,23)24;/h1-4H2,(H,25,26);/q;+1/p-1	C11H8F13NaO2S	474.21	473.994	8		1		1
https://comptox.epa.gov/dashboard/chemical/details/DTXSID00370992	Allyl 1H,1H-perfluorooctyl ether	812-72-6	DPOFHGRLDJWXKJ-UHFFFAOYSA-N	1,1,1,2,2,3,3,4,4,5,5,6,6,7,7-Pentadecafluoro-8-[(prop-2-en-1-yl)oxy]octane	FC(F)(F)C(F)(F)C(F)(F)C(F)(F)C(F)(F)C(F)(F)C(F)(F)COCC=C	InChI=1S/C11H7F15O/c1-2-3-27-4-5(12,13)6(14,15)7(16,17)8(18,19)9(20,21)10(22,23)11(24,25)26/h2H,1,3-4H2	C11H7F15O	440.152	440.026	14		32		5
https://comptox.epa.gov/dashboard/chemical/details/DTXSID40144952	2-Pyrroleethanol, alpha,alpha-bis(trifluoromethyl)-1,5-dimethyl-	102367-04-4	MZZRFVAXFPFQTE-UHFFFAOYSA-N	2-[(1,5-Dimethyl-1H-pyrrol-2-yl)methyl]-1,1,1,3,3,3-hexafluoropropan-2-ol	CN1C(C)=CC=C1CC(O)(C(F)(F)F)C(F)(F)F	InChI=1S/C10H11F6NO/c1-6-3-4-7(17(6)2)5-8(18,9(11,12)13)10(14,15)16/h3-4,18H,5H2,1-2H3	C10H11F6NO	275.194	275.074	7		6		4
https://comptox.epa.gov/dashboard/chemical/details/DTXSID70882875	2-Propenoic acid, esters, 2-methyl-, 2-[ethyl[(perfluoro-C4-8-alkyl)sulfonyl]amino]ethyl ester, polymers with polyethylene glycol acrylate Me ether	504396-13-8								13				5
https://comptox.epa.gov/dashboard/chemical/details/DTXSID801034232	3-[Perfluoro-2-(propoxy)ethoxy]propanoic acid	919005-43-9	YCOATWMRSJDEFY-UHFFFAOYSA-N		OC(=O)CCOC(F)(F)C(F)(F)OC(F)(F)C(F)(F)C(F)(F)F	InChI=1S/C8H5F11O4/c9-4(10,5(11,12)13)6(14,15)23-8(18,19)7(16,17)22-2-1-3(20)21/h1-2H2,(H,20,21)	C8H5F11O4	374.106	374.001	3				2
https://comptox.epa.gov/dashboard/chemical/details/DTXSID80549528	N-(1,1,1,3,3,3-Hexafluoropropan-2-ylidene)-4-methoxybenzamide	40024-23-5	FUALFUOEBSWDCA-UHFFFAOYSA-N	N-(1,1,1,3,3,3-Hexafluoropropan-2-ylidene)-4-methoxybenzamide	COC1=CC=C(C=C1)C(=O)N=C(C(F)(F)F)C(F)(F)F	InChI=1S/C11H7F6NO2/c1-20-7-4-2-6(3-5-7)8(19)18-9(10(12,13)14)11(15,16)17/h2-5H,1H3	C11H7F6NO2	299.172	299.038	5		2		5
https://comptox.epa.gov/dashboard/chemical/details/DTXSID00881174	Diammonium 3-(perfluorododecyl)-2-hydroxypropyl dihydrogen phosphate	94200-47-2	OMQPAVWTJXZJQO-UHFFFAOYSA-N	Diammonium 4,4,5,5,6,6,7,7,8,8,9,9,10,10,11,11,12,12,13,13,14,14,15,15,15-pentacosafluoro-2-hydroxypentadecyl phosphate	[NH4+].[NH4+].OC(COP([O-])([O-])=O)CC(F)(F)C(F)(F)C(F)(F)C(F)(F)C(F)(F)C(F)(F)C(F)(F)C(F)(F)C(F)(F)C(F)(F)C(F)(F)C(F)(F)F	InChI=1S/C15H8F25O5P.2H3N/c16-4(17,1-3(41)2-45-46(42,43)44)5(18,19)6(20,21)7(22,23)8(24,25)9(26,27)10(28,29)11(30,31)12(32,33)13(34,35)14(36,37)15(38,39)40;;/h3,41H,1-2H2,(H2,42,43,44);2*1H3	C15H14F25N2O5P	808.22	808.024	19		3		1
https://comptox.epa.gov/dashboard/chemical/details/DTXSID10339353	1-[(Phenylsulfonyl)oxy]-2,2-bis(trifluoromethyl)aziridine	55734-41-3	CKWMYBMYJVUCMK-UHFFFAOYSA-N	1-[(Benzenesulfonyl)oxy]-2,2-bis(trifluoromethyl)aziridine	FC(F)(F)C1(CN1OS(=O)(=O)C1=CC=CC=C1)C(F)(F)F	InChI=1S/C10H7F6NO3S/c11-9(12,13)8(10(14,15)16)6-17(8)20-21(18,19)7-4-2-1-3-5-7/h1-5H,6H2	C10H7F6NO3S	335.22	335.005	8		17		2
https://comptox.epa.gov/dashboard/chemical/details/DTXSID80108078	Ethene, tetrafluoro-, oxidized, polymd., reduced, decarboxylated, C9 fraction	274918-02-4								26				3
https://comptox.epa.gov/dashboard/chemical/details/DTXSID90194902	Octafluorotetrahydrothiophene 1,1-dioxide	42060-64-0	CBDPDNLRQXGUIG-UHFFFAOYSA-N	2,2,3,3,4,4,5,5-Octafluoro-1lambda~6~-thiolane-1,1-dione	FC1(F)C(F)(F)C(F)(F)S(=O)(=O)C1(F)F	InChI=1S/C4F8O2S/c5-1(6)2(7,8)4(11,12)15(13,14)3(1,9)10	C4F8O2S	264.09	263.949	26		16
https://comptox.epa.gov/dashboard/chemical/details/DTXSID10882753	2-Propenoic acid, 2-methyl-, polymer with 2-(diethylamino)ethyl 2-methyl-2-propenoate, 2-propenoic acid and 3,3,4,4,5,5,6,6,7,7,8,8,8-tridecafluorooctyl 2-methyl-2-propenoate, acetate	1071022-26-8								21				5
https://comptox.epa.gov/dashboard/chemical/details/DTXSID80895613	Heptadecafluorononanoic acid--aniline (1/1)	95682-67-0	KJRYUNFHXUGFPQ-UHFFFAOYSA-N	Heptadecafluorononanoic acid--aniline (1/1)	NC1=CC=CC=C1.OC(=O)C(F)(F)C(F)(F)C(F)(F)C(F)(F)C(F)(F)C(F)(F)C(F)(F)C(F)(F)F	InChI=1S/C9HF17O2.C6H7N/c10-2(11,1(27)28)3(12,13)4(14,15)5(16,17)6(18,19)7(20,21)8(22,23)9(24,25)26;7-6-4-2-1-3-5-6/h(H,27,28);1-5H,7H2	C15H8F17NO2	557.207	557.028	13		2		5
https://comptox.epa.gov/dashboard/chemical/details/DTXSID80381425	Allyl 2,2,3,3,4,4,5,5-octafluoropentyl ether	3108-07-04	HIXXYZPZBSOJHD-UHFFFAOYSA-N	1,1,2,2,3,3,4,4-Octafluoro-5-[(prop-2-en-1-yl)oxy]pentane	FC(F)C(F)(F)C(F)(F)C(F)(F)COCC=C	InChI=1S/C8H8F8O/c1-2-3-17-4-6(11,12)8(15,16)7(13,14)5(9)10/h2,5H,1,3-4H2	C8H8F8O	272.138	272.045	7		29		5
https://comptox.epa.gov/dashboard/chemical/details/DTXSID90880196	Ammonium perfluoro(7-methyloctanoate)	3658-62-6	KWWRXVUVAJNKMN-UHFFFAOYSA-N	Ammonium 2,2,3,3,4,4,5,5,6,6,7,8,8,8-tetradecafluoro-7-(trifluoromethyl)octanoate	[NH4+].[O-]C(=O)C(F)(F)C(F)(F)C(F)(F)C(F)(F)C(F)(F)C(F)(C(F)(F)F)C(F)(F)F	InChI=1S/C9HF17O2.H3N/c10-2(11,1(27)28)4(13,14)6(17,18)7(19,20)5(15,16)3(12,8(21,22)23)9(24,25)26;/h(H,27,28);1H3	C9H4F17NO2	481.109	480.997	23		6		1
https://comptox.epa.gov/dashboard/chemical/details/DTXSID20895470	2,2,3,3,4,4,5,5,6,6,7,7,8,8,9,9,10,10,10-Nonadecafluorodecan-1-amine	307-36-8	DCHFZFZWTAMCEN-UHFFFAOYSA-N	2,2,3,3,4,4,5,5,6,6,7,7,8,8,9,9,10,10,10-Nonadecafluorodecan-1-amine	NCC(F)(F)C(F)(F)C(F)(F)C(F)(F)C(F)(F)C(F)(F)C(F)(F)C(F)(F)C(F)(F)F	InChI=1S/C10H4F19N/c11-2(12,1-30)3(13,14)4(15,16)5(17,18)6(19,20)7(21,22)8(23,24)9(25,26)10(27,28)29/h1,30H2	C10H4F19N	499.119	499.004	15		7
https://comptox.epa.gov/dashboard/chemical/details/DTXSID40881032	Bis(2-hydroxyethyl)methyl(3-(perfluorododecyl)-2-hydroxypropyl)ammonium iodide	93776-16-0	YKFJAJAZXNTEBV-UHFFFAOYSA-M	4,4,5,5,6,6,7,7,8,8,9,9,10,10,11,11,12,12,13,13,14,14,15,15,15-Pentacosafluoro-2-hydroxy-N,N-bis(2-hydroxyethyl)-N-methylpentadecan-1-aminium iodide	[I-].C[N+](CCO)(CCO)CC(O)CC(F)(F)C(F)(F)C(F)(F)C(F)(F)C(F)(F)C(F)(F)C(F)(F)C(F)(F)C(F)(F)C(F)(F)C(F)(F)C(F)(F)F	InChI=1S/C20H19F25NO3.HI/c1-46(2-4-47,3-5-48)7-8(49)6-9(21,22)10(23,24)11(25,26)12(27,28)13(29,30)14(31,32)15(33,34)16(35,36)17(37,38)18(39,40)19(41,42)20(43,44)45;/h8,47-49H,2-7H2,1H3;1H/q+1;/p-1	C20H19F25INO3	923.241	923.001	21		6		1
https://comptox.epa.gov/dashboard/chemical/details/DTXSID901022640	5-(1,1,2,2-tetrafluoroethyl)-1H-1,2,4-triazole	1207091-13-1	HTVRWONYHURYKJ-UHFFFAOYSA-N		FC(F)C(F)(F)C1=NC=NN1	InChI=1S/C4H3F4N3/c5-2(6)4(7,8)3-9-1-10-11-3/h1-2H,(H,9,10,11)	C4H3F4N3	169.083	169.026	3				2
https://comptox.epa.gov/dashboard/chemical/details/DTXSID10395914	1,1,1,3,3,3-hexafluoro-2-(iodomethyl)propane	883449-40-9	HCBFQHMXNKGYLU-UHFFFAOYSA-N	1,1,1,3,3,3-Hexafluoro-2-(iodomethyl)propane	FC(F)(F)C(CI)C(F)(F)F	InChI=1S/C4H3F6I/c5-3(6,7)2(1-11)4(8,9)10/h2H,1H2	C4H3F6I	291.963	291.918	5				5
https://comptox.epa.gov/dashboard/chemical/details/DTXSID0060147	Perfluorooctyl iodide	507-63-1	KWXGJTSJUKTDQU-UHFFFAOYSA-N	1,1,1,2,2,3,3,4,4,5,5,6,6,7,7,8,8-Heptadecafluoro-8-iodooctane	FC(F)(F)C(F)(F)C(F)(F)C(F)(F)C(F)(F)C(F)(F)C(F)(F)C(F)(F)I	InChI=1S/C8F17I/c9-1(10,3(13,14)5(17,18)7(21,22)23)2(11,12)4(15,16)6(19,20)8(24,25)26	C8F17I	545.965	545.877	79	443	99		1
https://comptox.epa.gov/dashboard/chemical/details/DTXSID50583510	(1S,4S)-3-(Heptafluorobutyryl)camphor	115224-00-5	PEWOESYEGLBLNR-NSMOOJLNSA-N	(1S,4S)-3-(2,2,3,3,4,4,4-Heptafluorobutanoyl)-1,7,7-trimethylbicyclo[2.2.1]heptan-2-one	CC1(C)[C@H]2CC[C@]1(C)C(=O)C2C(=O)C(F)(F)C(F)(F)C(F)(F)F	InChI=1S/C14H15F7O2/c1-10(2)6-4-5-11(10,3)8(22)7(6)9(23)12(15,16)13(17,18)14(19,20)21/h6-7H,4-5H2,1-3H3/t6-,7?,11+/m0/s1	C14H15F7O2	348.261	348.096	27		14		2
https://comptox.epa.gov/dashboard/chemical/details/DTXSID70823021	2-(2,3,3,4,4,5,5-Heptafluorocyclopent-1-en-1-yl)-3-methylthiophene	743457-67-2	AYGYGZUUKHUFMO-UHFFFAOYSA-N	2-(2,3,3,4,4,5,5-Heptafluorocyclopent-1-en-1-yl)-3-methylthiophene	CC1=C(SC=C1)C1=C(F)C(F)(F)C(F)(F)C1(F)F	InChI=1S/C10H5F7S/c1-4-2-3-18-6(4)5-7(11)9(14,15)10(16,17)8(5,12)13/h2-3H,1H3	C10H5F7S	290.2	290	8		4		5
https://comptox.epa.gov/dashboard/chemical/details/DTXSID301026775	5-(1,1,2,2,3,3,4,4,5,5,6,6,6-Tridecafluorohexyl)bicyclo[2.2.1]hept-2-ene	NOCAS_1026775	QXBGFELLPCDTNY-UHFFFAOYNA-N		FC(F)(F)C(F)(F)C(F)(F)C(F)(F)C(F)(F)C(F)(F)C1CC2CC1C=C2	InChI=1/C13H9F13/c14-8(15,7-4-5-1-2-6(7)3-5)9(16,17)10(18,19)11(20,21)12(22,23)13(24,25)26/h1-2,5-7H,3-4H2	C13H9F13	412.194	412.05	4				2
https://comptox.epa.gov/dashboard/chemical/details/DTXSID90896550	N-Benzyl-2,3,3,3-tetrafluoro-2-(heptafluoropropoxy)propanamide	82970-41-0	MBYGYAYBAZPQOT-UHFFFAOYSA-N	N-Benzyl-2,3,3,3-tetrafluoro-2-(heptafluoropropoxy)propanamide	FC(F)(F)C(F)(F)C(F)(F)OC(F)(C(=O)NCC1=CC=CC=C1)C(F)(F)F	InChI=1S/C13H8F11NO2/c14-9(11(17,18)19,8(26)25-6-7-4-2-1-3-5-7)27-13(23,24)10(15,16)12(20,21)22/h1-5H,6H2,(H,25,26)	C13H8F11NO2	419.194	419.038	17		11		5
https://comptox.epa.gov/dashboard/chemical/details/DTXSID10613685	1-Bromo-3-[1,1,2,2-tetrafluoro-2-(trifluoromethoxy)ethyl]benzene	64115-95-3	PWSFGHWZPXDGEL-UHFFFAOYSA-N	1-Bromo-3-[1,1,2,2-tetrafluoro-2-(trifluoromethoxy)ethyl]benzene	FC(F)(F)OC(F)(F)C(F)(F)C1=CC(Br)=CC=C1	InChI=1S/C9H4BrF7O/c10-6-3-1-2-5(4-6)7(11,12)8(13,14)18-9(15,16)17/h1-4H	C9H4BrF7O	341.023	339.933	7		4		5
https://comptox.epa.gov/dashboard/chemical/details/DTXSID901016734	1,1,1,3,3,3-hexafluoropropan-2-yl methyl{[3-(pyridin-4-yl)phenyl]methyl}carbamate	1416133-88-4	RBZKWMMBPOHSDF-UHFFFAOYSA-N	1,1,1,3,3,3-Hexafluoropropan-2-yl methyl{[3-(pyridin-4-yl)phenyl]methyl}carbamate	CN(CC1=CC=CC(=C1)C1=CC=NC=C1)C(=O)OC(C(F)(F)F)C(F)(F)F	InChI=1S/C17H14F6N2O2/c1-25(15(26)27-14(16(18,19)20)17(21,22)23)10-11-3-2-4-13(9-11)12-5-7-24-8-6-12/h2-9,14H,10H2,1H3	C17H14F6N2O2	392.301	392.096	9		10		5
https://comptox.epa.gov/dashboard/chemical/details/DTXSID40754313	N-Bromo-2,2,2-trifluoroethanimidoyl fluoride	89554-90-5	WQZMQEYUWJQLCJ-UHFFFAOYSA-N	N-Bromo-2,2,2-trifluoroethanimidoyl fluoride	FC(=NBr)C(F)(F)F	InChI=1S/C2BrF4N/c3-8-1(4)2(5,6)7	C2BrF4N	193.927	192.915	6		4		5
https://comptox.epa.gov/dashboard/chemical/details/DTXSID70192426	N-[2-Carboxylatoethyl)-N,N-bis(2-hydroxyethyl)-3-[(perfluoro-1-oxooctyl)amino]-1-propanaminium	39186-68-0	NDJKKOPEKQOQAS-UHFFFAOYSA-N	3-[Bis(2-hydroxyethyl){3-[(2,2,3,3,4,4,5,5,6,6,7,7,8,8,8-pentadecafluorooctanoyl)amino]propyl}azaniumyl]propanoate	OCC[N+](CCO)(CCCNC(=O)C(F)(F)C(F)(F)C(F)(F)C(F)(F)C(F)(F)C(F)(F)C(F)(F)F)CCC([O-])=O	InChI=1S/C18H21F15N2O5/c19-12(20,11(40)34-3-1-4-35(6-8-36,7-9-37)5-2-10(38)39)13(21,22)14(23,24)15(25,26)16(27,28)17(29,30)18(31,32)33/h36-37H,1-9H2,(H-,34,38,39,40)	C18H21F15N2O5	630.351	630.121	26		8		1
https://comptox.epa.gov/dashboard/chemical/details/DTXSID10545316	1,1,1,3,3,3-Hexafluoro-2-(1,2,3,4-tetrahydroquinolin-6-yl)propan-2-ol	65797-52-6	UZKSRKCOYCBLGN-UHFFFAOYSA-N	1,1,1,3,3,3-Hexafluoro-2-(1,2,3,4-tetrahydroquinolin-6-yl)propan-2-ol	OC(C1=CC2=C(NCCC2)C=C1)(C(F)(F)F)C(F)(F)F	InChI=1S/C12H11F6NO/c13-11(14,15)10(20,12(16,17)18)8-3-4-9-7(6-8)2-1-5-19-9/h3-4,6,19-20H,1-2,5H2	C12H11F6NO	299.216	299.074	5				5
https://comptox.epa.gov/dashboard/chemical/details/DTXSID801042932	Acrylic acid, ester with 1,1,2,2,3,3,4,4,5,5,6,6,7,7,8,8,8-heptadecafluoro-N-(2-hydroxyethyl)-N-propyl-1-octanesulfonamide, polymer with acrylamide and styrene	30869-50-2								3				5
https://comptox.epa.gov/dashboard/chemical/details/DTXSID901035388	N,N,N-Trimethyl-(2-(difluoromethyl)perfluoroethyl)methanaminium	NOCAS_1035388	RFYHXHHWAWLZTJ-UHFFFAOYSA-N		C[N+](C)(C)CC(F)(F)C(F)(F)C(F)F	InChI=1S/C7H12F6N/c1-14(2,3)4-6(10,11)7(12,13)5(8)9/h5H,4H2,1-3H3/q+1	C7H12F6N	224.17	224.087	3				2
https://comptox.epa.gov/dashboard/chemical/details/DTXSID301022935	3-(Pentafluoroethyl)benzonitrile	1823246-09-8	SCGALEBRKOHKKZ-UHFFFAOYSA-N		FC(F)(F)C(F)(F)C1=CC(=CC=C1)C#N	InChI=1S/C9H4F5N/c10-8(11,9(12,13)14)7-3-1-2-6(4-7)5-15/h1-4H	C9H4F5N	221.13	221.026	3				2
https://comptox.epa.gov/dashboard/chemical/details/DTXSID20382618	2-Iodo-1h,1h,2h,3h,3h-perfluorodecan-1-ol	16083-64-0	DQVFKOBJDNVRJK-UHFFFAOYSA-N	4,4,5,5,6,6,7,7,8,8,9,9,10,10,10-Pentadecafluoro-2-iododecan-1-ol	OCC(I)CC(F)(F)C(F)(F)C(F)(F)C(F)(F)C(F)(F)C(F)(F)C(F)(F)F	InChI=1S/C10H6F15IO/c11-4(12,1-3(26)2-27)5(13,14)6(15,16)7(17,18)8(19,20)9(21,22)10(23,24)25/h3,27H,1-2H2	C10H6F15IO	554.038	553.922	22		22		1
https://comptox.epa.gov/dashboard/chemical/details/DTXSID70213206	2-(1-Adamantylamino)-1,1,1,3,3,3-hexafluoro-2-propanol, sesquihydrate	63765-69-5	GZHWMCJYRBYPMP-UHFFFAOYSA-N	2-[(Adamantan-1-yl)amino]-1,1,1,3,3,3-hexafluoropropan-2-ol--water (2/3)	O.O.O.OC(NC12CC3CC(CC(C3)C1)C2)(C(F)(F)F)C(F)(F)F.OC(NC12CC3CC(CC(C3)C1)C2)(C(F)(F)F)C(F)(F)F	InChI=1S/2C13H17F6NO.3H2O/c2*14-12(15,16)11(21,13(17,18)19)20-10-4-7-1-8(5-10)3-9(2-7)6-10;;;/h2*7-9,20-21H,1-6H2;3*1H2	C26H40F12N2O5	688.596	688.275	8		7		2
https://comptox.epa.gov/dashboard/chemical/details/DTXSID50347174	1-Fluoro-4-[2,2,2-trifluoro-1,1-bis(trifluoromethyl)ethyl]benzene	26029-51-6	TUGAZTGQFPRNBH-UHFFFAOYSA-N	1-Fluoro-4-[1,1,1,3,3,3-hexafluoro-2-(trifluoromethyl)propan-2-yl]benzene	FC1=CC=C(C=C1)C(C(F)(F)F)(C(F)(F)F)C(F)(F)F	InChI=1S/C10H4F10/c11-6-3-1-5(2-4-6)7(8(12,13)14,9(15,16)17)10(18,19)20/h1-4H	C10H4F10	314.126	314.015	8		6		2
https://comptox.epa.gov/dashboard/chemical/details/DTXSID101032859	1-Chloroperfluoropentane	375-71-3	TWPDOWXLJAQWJW-UHFFFAOYSA-N		FC(F)(F)C(F)(F)C(F)(F)C(F)(F)C(F)(F)Cl	InChI=1S/C5ClF11/c6-4(13,14)2(9,10)1(7,8)3(11,12)5(15,16)17	C5ClF11	304.49	303.951	3				2
https://comptox.epa.gov/dashboard/chemical/details/DTXSID90881845	Benzenemethanaminium, N-(carboxymethyl)-4-[(heptadecafluorononenyl)oxy]-N,N-dimethyl-, inner salt	68972-29-2								13				5
https://comptox.epa.gov/dashboard/chemical/details/DTXSID80881117	1,1,2,2,3,3,4,4-Octafluorobutane-1-sulphonic anhydride	93894-55-4	PKXOFTHSSGMAGM-UHFFFAOYSA-N		FC(F)C(F)(F)C(F)(F)C(F)(F)S(=O)(=O)OS(=O)(=O)C(F)(F)C(F)(F)C(F)(F)C(F)F	InChI=1S/C8H2F16O5S2/c9-1(10)3(13,14)5(17,18)7(21,22)30(25,26)29-31(27,28)8(23,24)6(19,20)4(15,16)2(11)12/h1-2H	C8H2F16O5S2	546.19	545.909	25		7		1
https://comptox.epa.gov/dashboard/chemical/details/DTXSID4062933	Tetracosafluoro-1-iodo-11-(trifluoromethyl)dodecane	3248-61-1	UHFPYSDLCDSLDC-UHFFFAOYSA-N	1,1,1,2,3,3,4,4,5,5,6,6,7,7,8,8,9,9,10,10,11,11,12,12-Tetracosafluoro-12-iodo-2-(trifluoromethyl)dodecane	FC(F)(F)C(F)(C(F)(F)F)C(F)(F)C(F)(F)C(F)(F)C(F)(F)C(F)(F)C(F)(F)C(F)(F)C(F)(F)C(F)(F)C(F)(F)I	InChI=1S/C13F27I/c14-1(11(33,34)35,12(36,37)38)2(15,16)3(17,18)4(19,20)5(21,22)6(23,24)7(25,26)8(27,28)9(29,30)10(31,32)13(39,40)41	C13F27I	796.004	795.861	32		14		1
https://comptox.epa.gov/dashboard/chemical/details/DTXSID50896319	2-(1,1,1,2,3,3,3-Heptafluoropropan-2-yl)naphthalene	51114-14-8	YJSZKBRBJZKRTE-UHFFFAOYSA-N	2-(1,1,1,2,3,3,3-Heptafluoropropan-2-yl)naphthalene	FC(F)(F)C(F)(C1=CC=C2C=CC=CC2=C1)C(F)(F)F	InChI=1S/C13H7F7/c14-11(12(15,16)17,13(18,19)20)10-6-5-8-3-1-2-4-9(8)7-10/h1-7H	C13H7F7	296.188	296.044	14		5		5
https://comptox.epa.gov/dashboard/chemical/details/DTXSID301033265	Ethoxydimethyl (3,3,4,4,5,5,5-heptafluoropentyl) silane	608301-01-5	KZIVHKUKVJAACW-UHFFFAOYSA-N		CCO[Si](C)(C)CCC(F)(F)C(F)(F)C(F)(F)F	InChI=1S/C9H15F7OSi/c1-4-17-18(2,3)6-5-7(10,11)8(12,13)9(14,15)16/h4-6H2,1-3H3	C9H15F7OSi	300.292	300.078	3				2
https://comptox.epa.gov/dashboard/chemical/details/DTXSID701036192	3-(2-(Perfluorotetradecyl)ethylsulfanyl)propanoic acid	NOCAS_1036192	DKGZTPQLRHKMCI-UHFFFAOYSA-N		OC(=O)CCSCCC(F)(F)C(F)(F)C(F)(F)C(F)(F)C(F)(F)C(F)(F)C(F)(F)C(F)(F)C(F)(F)C(F)(F)C(F)(F)C(F)(F)C(F)(F)C(F)(F)F	InChI=1S/C19H9F29O2S/c20-6(21,2-4-51-3-1-5(49)50)7(22,23)8(24,25)9(26,27)10(28,29)11(30,31)12(32,33)13(34,35)14(36,37)15(38,39)16(40,41)17(42,43)18(44,45)19(46,47)48/h1-4H2,(H,49,50)	C19H9F29O2S	852.29	851.986	3				2
https://comptox.epa.gov/dashboard/chemical/details/DTXSID201034672	6:2 Fluorotelomer sulfonamido propyl methyl amino acetic acid	NOCAS_1034672	DPEDKFNZJCKZOD-UHFFFAOYSA-N		CN(CCCNS(=O)(=O)CCC(F)(F)C(F)(F)C(F)(F)C(F)(F)C(F)(F)C(F)(F)F)CC(O)=O	InChI=1S/C14H17F13N2O4S/c1-29(7-8(30)31)5-2-4-28-34(32,33)6-3-9(15,16)10(17,18)11(19,20)12(21,22)13(23,24)14(25,26)27/h28H,2-7H2,1H3,(H,30,31)	C14H17F13N2O4S	556.34	556.07	4				2
https://comptox.epa.gov/dashboard/chemical/details/DTXSID201027675	2-{(Perfluoro[3-(4-ethylpiperidin-1-yl)propanoyl])(methyl)amino}ethyl prop-2-enoate	NOCAS_1027675	UKYQVXDXQJEADB-UHFFFAOYSA-N		CN(CCOC(=O)C=C)C(=O)C(F)(F)C(F)(F)N1C(F)(F)C(F)(F)C(F)(C(F)(F)C(F)(F)F)C(F)(F)C1(F)F	InChI=1S/C16H10F18N2O3/c1-3-6(37)39-5-4-35(2)7(38)8(17,18)14(29,30)36-15(31,32)11(22,23)9(19,10(20,21)13(26,27)28)12(24,25)16(36,33)34/h3H,1,4-5H2,2H3	C16H10F18N2O3	620.238	620.04	3				1
https://comptox.epa.gov/dashboard/chemical/details/DTXSID80198893	1,3-Bis(2-phenyl-1,3,4-oxadiazol-5-yl)perfluoropropane	5086-79-3	MMABQVGOFGJOQC-UHFFFAOYSA-N	2,2'-(1,1,2,2,3,3-Hexafluoropropane-1,3-diyl)bis(5-phenyl-1,3,4-oxadiazole)	FC(F)(C1=NN=C(O1)C1=CC=CC=C1)C(F)(F)C(F)(F)C1=NN=C(O1)C1=CC=CC=C1	InChI=1S/C19H10F6N4O2/c20-17(21,15-28-26-13(30-15)11-7-3-1-4-8-11)19(24,25)18(22,23)16-29-27-14(31-16)12-9-5-2-6-10-12/h1-10H	C19H10F6N4O2	440.305	440.071	10		9		4
https://comptox.epa.gov/dashboard/chemical/details/DTXSID401034866	3-[(3-{(2-Carboxyethyl)[(heptadecafluorooctyl)sulfonyl]amino}propyl)(dimethyl)ammonio]propanoate	NOCAS_1034866	HKUNNDLFJMXIOA-UHFFFAOYSA-N		C[N+](C)(CCCN(CCC(O)=O)S(=O)(=O)C(F)(F)C(F)(F)C(F)(F)C(F)(F)C(F)(F)C(F)(F)C(F)(F)C(F)(F)F)CCC([O-])=O	InChI=1S/C19H21F17N2O6S/c1-38(2,9-5-11(41)42)8-3-6-37(7-4-10(39)40)45(43,44)19(35,36)17(30,31)15(26,27)13(22,23)12(20,21)14(24,25)16(28,29)18(32,33)34/h3-9H2,1-2H3,(H-,39,40,41,42)	C19H21F17N2O6S	728.42	728.085	4				2
https://comptox.epa.gov/dashboard/chemical/details/DTXSID60379441	1,1,1,2,3,3,3-Heptafluoro-2-(1,1,2,2-tetrafluoro-2-iodoethoxy)propane	16005-38-2	ZTRORDXSFFFPOW-UHFFFAOYSA-N	1,1,1,2,3,3,3-Heptafluoro-2-(1,1,2,2-tetrafluoro-2-iodoethoxy)propane	FC(F)(F)C(F)(OC(F)(F)C(F)(F)I)C(F)(F)F	InChI=1S/C5F11IO/c6-1(2(7,8)9,3(10,11)12)18-5(15,16)4(13,14)17	C5F11IO	411.941	411.882	14		28		5
https://comptox.epa.gov/dashboard/chemical/details/DTXSID401035214	1,2,3,4,5,6,7,8,8,9,9,9-Dodecafluorononyl hydrogen sulfate	NOCAS_1035214	VTWSJZDJVFTDPZ-UHFFFAOYNA-N		OS(=O)(=O)OC(F)C(F)C(F)C(F)C(F)C(F)C(F)C(F)(F)C(F)(F)F	InChI=1/C9H8F12O4S/c10-1(3(12)5(14)7(16)25-26(22,23)24)2(11)4(13)6(15)8(17,18)9(19,20)21/h1-7H,(H,22,23,24)	C9H8F12O4S	440.2	439.995	3				2
https://comptox.epa.gov/dashboard/chemical/details/DTXSID20315906	2,2,3,3,4,4,4-heptafluoro-1-pyrrolidin-1-ylbutan-1-one	424-54-4	CIAFXLYUEVKNBA-UHFFFAOYSA-N	2,2,3,3,4,4,4-Heptafluoro-1-(pyrrolidin-1-yl)butan-1-one	FC(F)(F)C(F)(F)C(F)(F)C(=O)N1CCCC1	InChI=1S/C8H8F7NO/c9-6(10,7(11,12)8(13,14)15)5(17)16-3-1-2-4-16/h1-4H2	C8H8F7NO	267.147	267.049	16		13		5
https://comptox.epa.gov/dashboard/chemical/details/DTXSID1022134	2H-Perfluoro-2-propanol	920-66-1	BYEAHWXPCBROCE-UHFFFAOYSA-N	1,1,1,3,3,3-Hexafluoropropan-2-ol	OC(C(F)(F)F)C(F)(F)F	InChI=1S/C3H2F6O/c4-2(5,6)1(10)3(7,8)9/h1,10H	C3H2F6O	168.038	168.001	133	220	159		1
https://comptox.epa.gov/dashboard/chemical/details/DTXSID30574704	2-(2,2,3,3,3-Pentafluoropropanoyl)cyclohexan-1-one	2145-82-6	QYRFDYLUCRXGSL-UHFFFAOYSA-N	2-(2,2,3,3,3-Pentafluoropropanoyl)cyclohexan-1-one	FC(F)(F)C(F)(F)C(=O)C1CCCCC1=O	InChI=1S/C9H9F5O2/c10-8(11,9(12,13)14)7(16)5-3-1-2-4-6(5)15/h5H,1-4H2	C9H9F5O2	244.161	244.052	7				5
https://comptox.epa.gov/dashboard/chemical/details/DTXSID101035403	3,4-Dihydroxy-N,N-dimethyl-N-(3-{[(perfluoroheptyl)sulfonyl]amino}propyl)-1-butanaminium	NOCAS_1035403	YYVVGXRPIPFAQP-UHFFFAOYNA-N		C[N+](C)(CCCNS(=O)(=O)C(F)(F)C(F)(F)C(F)(F)C(F)(F)C(F)(F)C(F)(F)C(F)(F)F)CCC(O)CO	InChI=1/C16H22F15N2O4S/c1-33(2,7-4-9(35)8-34)6-3-5-32-38(36,37)16(30,31)14(25,26)12(21,22)10(17,18)11(19,20)13(23,24)15(27,28)29/h9,32,34-35H,3-8H2,1-2H3/q+1	C16H22F15N2O4S	623.4	623.106	3				2
https://comptox.epa.gov/dashboard/chemical/details/DTXSID30554440	1-(Difluoromethyl)-3,3,4,4,5,5,6,6-octafluorocyclohex-1-ene	115880-31-4	DKYOQEXIIPYKMD-UHFFFAOYSA-N	1-(Difluoromethyl)-3,3,4,4,5,5,6,6-octafluorocyclohex-1-ene	FC(F)C1=CC(F)(F)C(F)(F)C(F)(F)C1(F)F	InChI=1S/C7H2F10/c8-3(9)2-1-4(10,11)6(14,15)7(16,17)5(2,12)13/h1,3H	C7H2F10	276.077	276	8		4		5
https://comptox.epa.gov/dashboard/chemical/details/DTXSID80881839	1,3-Propanediol, 2,2-bis[[(.gamma.-.omega.-perfluoro-C6-12-alkyl)thio]methyl] derivs., phosphates	148240-86-2			OCC(COP(O)(O)=O)(CSCCC(F)(F)C(F)(F)C(F)(F)C(F)(F)F)CSCCC(F)(F)C(F)(F)C(F)(F)C(F)(F)F |lp:0:2,4:2,6:2,7:2,8:2,10:2,14:3,15:3,17:3,18:3,20:3,21:3,23:3,24:3,25:3,27:2,31:3,32:3,34:3,35:3,37:3,38:3,40:3,41:3,42:3,Sg:n:15,14,13:1-7:ht,Sg:n:32,31,30:1-7:ht|	InChI=1S/C17H19F18O5PS2/c18-10(19,12(22,23)14(26,27)16(30,31)32)1-3-42-7-9(5-36,6-40-41(37,38)39)8-43-4-2-11(20,21)13(24,25)15(28,29)17(33,34)35/h36H,1-8H2,(H2,37,38,39)	(CF2)1-7(CF2)1-7C15H19F14O5PS2			18				2
https://comptox.epa.gov/dashboard/chemical/details/DTXSID10882011	Surflon S 141 (perfluoroalkylamine oxide)	82030-84-0								13				5
https://comptox.epa.gov/dashboard/chemical/details/DTXSID401028324	2,2,3,3-Tetrafluoro-3-methoxypropanoic acid	93449-21-9	NYWPYQAJFMOKMW-UHFFFAOYSA-N		COC(F)(F)C(F)(F)C(O)=O	InChI=1S/C4H4F4O3/c1-11-4(7,8)3(5,6)2(9)10/h1H3,(H,9,10)	C4H4F4O3	176.067	176.01	3				3
https://comptox.epa.gov/dashboard/chemical/details/DTXSID601026936	1,1,1,2,2-Pentafluorodecane	1024003-30-2	JPQFXGPIWCJNSE-UHFFFAOYSA-N		CCCCCCCCC(F)(F)C(F)(F)F	InChI=1S/C10H17F5/c1-2-3-4-5-6-7-8-9(11,12)10(13,14)15/h2-8H2,1H3	C10H17F5	232.238	232.125	3				2
https://comptox.epa.gov/dashboard/chemical/details/DTXSID50463267	Methyl 2,2,3,3-tetrafluoropropionate	1893-38-5	WTZYOEZOPLDMKT-UHFFFAOYSA-N	Methyl 2,2,3,3-tetrafluoropropanoate	COC(=O)C(F)(F)C(F)F	InChI=1S/C4H4F4O2/c1-10-3(9)4(7,8)2(5)6/h2H,1H3	C4H4F4O2	160.068	160.015	5				2
https://comptox.epa.gov/dashboard/chemical/details/DTXSID601032842	1-Methoxy-1-(2-(perfluorohexyl)ethyl)silanediol	1531633-11-0	YEYHTOYFIUTELV-UHFFFAOYSA-N		CO[Si](O)(O)CCC(F)(F)C(F)(F)C(F)(F)C(F)(F)C(F)(F)C(F)(F)F	InChI=1S/C9H9F13O3Si/c1-25-26(23,24)3-2-4(10,11)5(12,13)6(14,15)7(16,17)8(18,19)9(20,21)22/h23-24H,2-3H2,1H3	C9H9F13O3Si	440.232	440.011	3				2
https://comptox.epa.gov/dashboard/chemical/details/DTXSID70617184	3-[(1,1,1,2,3,3,3-Heptafluoropropan-2-yl)oxy]-2-methylprop-1-ene	38471-83-9	VMDVHHXKJFTLTD-UHFFFAOYSA-N	3-[(1,1,1,2,3,3,3-Heptafluoropropan-2-yl)oxy]-2-methylprop-1-ene	CC(=C)COC(F)(C(F)(F)F)C(F)(F)F	InChI=1S/C7H7F7O/c1-4(2)3-15-5(8,6(9,10)11)7(12,13)14/h1,3H2,2H3	C7H7F7O	240.121	240.039	14		9		5
https://comptox.epa.gov/dashboard/chemical/details/DTXSID90897587	Propanoic acid, 2,2,3,3-tetrafluoro-3-(trifluoromethoxy)-, anhydride with 2,2,3,3-tetrafluoro-3-(trifluoromethoxy)propanoic acid	NOCAS_897587								3				2
https://comptox.epa.gov/dashboard/chemical/details/DTXSID901033556	Perfluoro-1,3-diisopropylcyclohexane	75169-51-6	DVFIYLNJEYKWRS-UHFFFAOYNA-N		FC(F)(F)C(F)(C(F)(F)F)C1(F)C(F)(F)C(F)(F)C(F)(F)C(F)(C(F)(C(F)(F)F)C(F)(F)F)C1(F)F	InChI=1/C12F24/c13-1(3(15,9(25,26)27)10(28,29)30)5(17,18)2(14,4(16,11(31,32)33)12(34,35)36)7(21,22)8(23,24)6(1,19)20	C12F24	600.094	599.962	3				2
https://comptox.epa.gov/dashboard/chemical/details/DTXSID40178671	4-(Heptafluoroisopropyl)toluene	2396-26-1	XEFRSBQTXVJYKZ-UHFFFAOYSA-N	1-(1,1,1,2,3,3,3-Heptafluoropropan-2-yl)-4-methylbenzene	CC1=CC=C(C=C1)C(F)(C(F)(F)F)C(F)(F)F	InChI=1S/C10H7F7/c1-6-2-4-7(5-3-6)8(11,9(12,13)14)10(15,16)17/h2-5H,1H3	C10H7F7	260.155	260.044	18		51		4
https://comptox.epa.gov/dashboard/chemical/details/DTXSID30841281	1-[(1,1,2,3,3,3-Hexafluoropropyl)sulfanyl]-2-methoxybenzene	921603-75-0	FECONAMYBANBNR-UHFFFAOYSA-N	1-[(1,1,2,3,3,3-Hexafluoropropyl)sulfanyl]-2-methoxybenzene	COC1=CC=CC=C1SC(F)(F)C(F)C(F)(F)F	InChI=1S/C10H8F6OS/c1-17-6-4-2-3-5-7(6)18-10(15,16)8(11)9(12,13)14/h2-5,8H,1H3	C10H8F6OS	290.22	290.02	5		3		5
https://comptox.epa.gov/dashboard/chemical/details/DTXSID801033527	2-[2-[(Perfluorooctyl)ethylthio]ethoxy]-N,N,N-trimethyl ethanaminium iodide (1:1)	71625-52-0	LBGLKBNMVYOEIB-UHFFFAOYSA-M		[I-].C[N+](C)(C)CCOCCSCCC(F)(F)C(F)(F)C(F)(F)C(F)(F)C(F)(F)C(F)(F)C(F)(F)C(F)(F)F	InChI=1S/C17H21F17NOS.HI/c1-35(2,3)5-6-36-7-9-37-8-4-10(18,19)11(20,21)12(22,23)13(24,25)14(26,27)15(28,29)16(30,31)17(32,33)34;/h4-9H2,1-3H3;1H/q+1;/p-1	C17H21F17INOS	737.3	737.012	3				2
https://comptox.epa.gov/dashboard/chemical/details/DTXSID00882863	2-Propenoic acid, esters, 2-methyl-, 2-hydroxyethyl ester, telomers with Et acrylate, 1-octanethiol and .gamma.-.omega.-perfluoro-C6-16-alkyl acrylate	510734-75-5								13				5
https://comptox.epa.gov/dashboard/chemical/details/DTXSID001033123	Diethylmethoxy(3,3,4,4,5,5,6,6,6-nonafluorohexyl)silane	608299-39-4	SMKLGGARVIHQPS-UHFFFAOYSA-N		CC[Si](CC)(CCC(F)(F)C(F)(F)C(F)(F)C(F)(F)F)OC	InChI=1S/C11H17F9OSi/c1-4-22(5-2,21-3)7-6-8(12,13)9(14,15)10(16,17)11(18,19)20/h4-7H2,1-3H3	C11H17F9OSi	364.327	364.09	3				2
https://comptox.epa.gov/dashboard/chemical/details/DTXSID301033077	(Perfluorobutyl)benzenesulfonic acid sodium salt	58064-45-2	QESHACFXFLKONK-UHFFFAOYSA-M		[Na+].[O-]S(=O)(=O)C1=C(C=CC=C1)C(F)(F)C(F)(F)C(F)(F)C(F)(F)F	InChI=1S/C10H5F9O3S.Na/c11-7(12,8(13,14)9(15,16)10(17,18)19)5-3-1-2-4-6(5)23(20,21)22;/h1-4H,(H,20,21,22);/q;+1/p-1	C10H4F9NaO3S	398.17	397.964	3				2
https://comptox.epa.gov/dashboard/chemical/details/DTXSID601027615	F-Methyl-1-oxadecalin	NOCAS_1027615								2				2
https://comptox.epa.gov/dashboard/chemical/details/DTXSID70882815	2-Propenoic acid, 2-ethylhexyl ester, polymer with 1,1-dichloroethene and .alpha.-fluoro-.omega.-[2-[(2-methyl-1-oxo-2-propenyl)oxy]ethyl]pol y(difluoromethylene)	163440-88-8								13				5
https://comptox.epa.gov/dashboard/chemical/details/DTXSID20882845	2-Propenoic acid, hexadecyl ester, polymer with .alpha.-fluoro-.omega.-[2-[(1-oxo-2-propenyl)oxy]ethyl]poly(difluoromethylene) and octadecyl 2-propenoate	152521-13-6								13				5
https://comptox.epa.gov/dashboard/chemical/details/DTXSID90413120	N-cyclohexyl-4,4,4-trifluoro-2-oxo-3-(trifluoromethyl)butanamide	7232-55-5	ZAASYKGRWNCHGC-UHFFFAOYSA-N	N-Cyclohexyl-4,4,4-trifluoro-2-oxo-3-(trifluoromethyl)butanamide	FC(F)(F)C(C(=O)C(=O)NC1CCCCC1)C(F)(F)F	InChI=1S/C11H13F6NO2/c12-10(13,14)8(11(15,16)17)7(19)9(20)18-6-4-2-1-3-5-6/h6,8H,1-5H2,(H,18,20)	C11H13F6NO2	305.22	305.085	6		7		5
https://comptox.epa.gov/dashboard/chemical/details/DTXSID50893565	3-[(Perfluorobutane-1-sulfonyl)amino]-N,N-dimethylpropan-1-amine N-oxide	178094-76-3	HQIKMYJOLJOSOX-UHFFFAOYSA-N	N,N-Dimethyl-3-[(1,1,2,2,3,3,4,4,4-nonafluorobutane-1-sulfonyl)amino]propan-1-amine N-oxide	C[N+](C)([O-])CCCNS(=O)(=O)C(F)(F)C(F)(F)C(F)(F)C(F)(F)F	InChI=1S/C9H13F9N2O3S/c1-20(2,21)5-3-4-19-24(22,23)9(17,18)7(12,13)6(10,11)8(14,15)16/h19H,3-5H2,1-2H3	C9H13F9N2O3S	400.26	400.05	20		2		2
https://comptox.epa.gov/dashboard/chemical/details/DTXSID50702567	1-[4-(4-Chloro-1,1,2,2,3,3,4,4-octafluorobutane-1-sulfonyl)-5-methyl-3-(4-nitrophenyl)-2,3-dihydrofuran-2-yl]ethan-1-one	771491-74-8	GLECKPJNLWUYBF-UHFFFAOYSA-N	1-[4-(4-Chloro-1,1,2,2,3,3,4,4-octafluorobutane-1-sulfonyl)-5-methyl-3-(4-nitrophenyl)-2,3-dihydrofuran-2-yl]ethan-1-one	CC(=O)C1OC(C)=C(C1C1=CC=C(C=C1)[N+]([O-])=O)S(=O)(=O)C(F)(F)C(F)(F)C(F)(F)C(F)(F)Cl	InChI=1S/C17H12ClF8NO6S/c1-7(28)12-11(9-3-5-10(6-4-9)27(29)30)13(8(2)33-12)34(31,32)17(25,26)15(21,22)14(19,20)16(18,23)24/h3-6,11-12H,1-2H3	C17H12ClF8NO6S	545.78	544.995	8		1		5
https://comptox.epa.gov/dashboard/chemical/details/DTXSID70892979	Perfluoroalkyl (linear) sulfonic acids	NOCAS_892979		alpha-Fluoro-omega-sulfopoly(difluoromethylene)	OS(=O)(=O)C(F)(F)F |lp:0:2,2:2,3:2,5:3,6:3,7:3,Sg:n:7,6,4::ht|	InChI=1S/CHF3O3S/c2-1(3,4)8(5,6)7/h(H,5,6,7)	(CF2)nFHO3S			6		135	3	2
https://comptox.epa.gov/dashboard/chemical/details/DTXSID101026579	4,4,5,5,6,6,7,7,8,8,8‐Undecafluorooct‐2‐enoic acid	1869-04-1	UGMLUHQLUFIGNF-UHFFFAOYSA-N		OC(=O)C=CC(F)(F)C(F)(F)C(F)(F)C(F)(F)C(F)(F)F	InChI=1S/C8H3F11O2/c9-4(10,2-1-3(20)21)5(11,12)6(13,14)7(15,16)8(17,18)19/h1-2H,(H,20,21)	C8H3F11O2	340.092	339.996	4				2
https://comptox.epa.gov/dashboard/chemical/details/DTXSID90785915	1,1,1,3,4,4,4-Heptafluoro-3-(trifluoromethyl)butan-2-yl prop-2-enoate	402513-30-8	DJQBSXDXHCBYGU-UHFFFAOYSA-N	1,1,1,3,4,4,4-Heptafluoro-3-(trifluoromethyl)butan-2-yl prop-2-enoate	FC(F)(F)C(OC(=O)C=C)C(F)(C(F)(F)F)C(F)(F)F	InChI=1S/C8H4F10O2/c1-2-3(19)20-4(6(10,11)12)5(9,7(13,14)15)8(16,17)18/h2,4H,1H2	C8H4F10O2	322.102	322.005	7		2		5
https://comptox.epa.gov/dashboard/chemical/details/DTXSID901034980	{[(Perfluoropropyl)sulfonyl]amino}-3-betaine	NOCAS_1034980	PJKLKBPCLORBPF-UHFFFAOYSA-N		C[N+](C)(CCCNS(=O)(=O)C(F)(F)C(F)(F)C(F)(F)F)CC([O-])=O	InChI=1S/C10H15F7N2O4S/c1-19(2,6-7(20)21)5-3-4-18-24(22,23)10(16,17)8(11,12)9(13,14)15/h18H,3-6H2,1-2H3	C10H15F7N2O4S	392.29	392.064	4				2
https://comptox.epa.gov/dashboard/chemical/details/DTXSID30896453	2-Chloro-4-fluoro-N-(3-{[4-(1,1,1,2,3,3,3-heptafluoropropan-2-yl)-2,6-dimethylphenyl]carbamoyl}phenyl)benzamide	862130-87-8	XZFAVXHLIXQXBR-UHFFFAOYSA-N	2-Chloro-4-fluoro-N-(3-{[4-(1,1,1,2,3,3,3-heptafluoropropan-2-yl)-2,6-dimethylphenyl]carbamoyl}phenyl)benzamide	CC1=CC(=CC(C)=C1NC(=O)C1=CC=CC(NC(=O)C2=CC=C(F)C=C2Cl)=C1)C(F)(C(F)(F)F)C(F)(F)F	InChI=1S/C25H17ClF8N2O2/c1-12-8-15(23(28,24(29,30)31)25(32,33)34)9-13(2)20(12)36-21(37)14-4-3-5-17(10-14)35-22(38)18-7-6-16(27)11-19(18)26/h3-11H,1-2H3,(H,35,38)(H,36,37)	C25H17ClF8N2O2	564.86	564.085	14		2		5
https://comptox.epa.gov/dashboard/chemical/details/DTXSID30187297	1,2-Dichloroperfluorocyclohexene	336-19-6	BICOGOBTBGYGFA-UHFFFAOYSA-N	1,2-Dichloro-3,3,4,4,5,5,6,6-octafluorocyclohex-1-ene	FC1(F)C(Cl)=C(Cl)C(F)(F)C(F)(F)C1(F)F	InChI=1S/C6Cl2F8/c7-1-2(8)4(11,12)6(15,16)5(13,14)3(1,9)10	C6Cl2F8	294.95	293.925	37		52		1
https://comptox.epa.gov/dashboard/chemical/details/DTXSID901036924	2‐[Dimethyl[2-(perfluorotetradecyl)ethyl]azaniumyl]acetate	NOCAS_1036924	RAQLALUWHXZVQW-UHFFFAOYSA-N		C[N+](C)(CCC(F)(F)C(F)(F)C(F)(F)C(F)(F)C(F)(F)C(F)(F)C(F)(F)C(F)(F)C(F)(F)C(F)(F)C(F)(F)C(F)(F)C(F)(F)C(F)(F)F)CC([O-])=O	InChI=1S/C20H12F29NO2/c1-50(2,5-6(51)52)4-3-7(21,22)8(23,24)9(25,26)10(27,28)11(29,30)12(31,32)13(33,34)14(35,36)15(37,38)16(39,40)17(41,42)18(43,44)19(45,46)20(47,48)49/h3-5H2,1-2H3	C20H12F29NO2	849.275	849.04	3				2
https://comptox.epa.gov/dashboard/chemical/details/DTXSID00895433	1,1,1,2,2,3,3,4,4,5,5,6,6,7,7,8,8,9,9,10,10,11,11,12,12-Pentacosafluorooctacosane	93454-74-1	CZCMNCOQMXNFTL-UHFFFAOYSA-N	1,1,1,2,2,3,3,4,4,5,5,6,6,7,7,8,8,9,9,10,10,11,11,12,12-Pentacosafluorooctacosane	CCCCCCCCCCCCCCCCC(F)(F)C(F)(F)C(F)(F)C(F)(F)C(F)(F)C(F)(F)C(F)(F)C(F)(F)C(F)(F)C(F)(F)C(F)(F)C(F)(F)F	InChI=1S/C28H33F25/c1-2-3-4-5-6-7-8-9-10-11-12-13-14-15-16-17(29,30)18(31,32)19(33,34)20(35,36)21(37,38)22(39,40)23(41,42)24(43,44)25(45,46)26(47,48)27(49,50)28(51,52)53/h2-16H2,1H3	C28H33F25	844.532	844.218	15		9		5
https://comptox.epa.gov/dashboard/chemical/details/DTXSID30699022	4,4,5,5,5-Pentafluoro-3-methylpent-1-en-3-ol	754-67-6	OSYCKSNAKWKYFD-UHFFFAOYSA-N	4,4,5,5,5-Pentafluoro-3-methylpent-1-en-3-ol	CC(O)(C=C)C(F)(F)C(F)(F)F	InChI=1S/C6H7F5O/c1-3-4(2,12)5(7,8)6(9,10)11/h3,12H,1H2,2H3	C6H7F5O	190.113	190.042	7		10		5
https://comptox.epa.gov/dashboard/chemical/details/DTXSID70337512	3-Ethenyl-1,1,2,2-tetrafluorocyclobutane	356-77-4	UQQPBULGMCACDE-UHFFFAOYSA-N	3-Ethenyl-1,1,2,2-tetrafluorocyclobutane	FC1(F)CC(C=C)C1(F)F	InChI=1/C6H6F4/c1-2-4-3-5(7,8)6(4,9)10/h2,4H,1,3H2	C6H6F4	154.108	154.041	9		12		2
https://comptox.epa.gov/dashboard/chemical/details/DTXSID40204489	Perfluorooct-1-ene	559-14-8	YCBPKOZNGFQMPB-UHFFFAOYSA-N	1,1,2,3,3,4,4,5,5,6,6,7,7,8,8,8-Hexadecafluorooct-1-ene	FC(F)=C(F)C(F)(F)C(F)(F)C(F)(F)C(F)(F)C(F)(F)C(F)(F)F	InChI=1S/C8F16/c9-1(2(10)11)3(12,13)4(14,15)5(16,17)6(18,19)7(20,21)8(22,23)24	C8F16	400.062	399.974	33		46		1	11/471	2	471
https://comptox.epa.gov/dashboard/chemical/details/DTXSID40896702	Dimethyl (3,3,4,4,5,5,6,6,7,7,8,8,9,9,10,10,10-heptadecafluorodecyl)phosphonate	61726-43-0	XEYTXSGNJOYNKO-UHFFFAOYSA-N	Dimethyl (3,3,4,4,5,5,6,6,7,7,8,8,9,9,10,10,10-heptadecafluorodecyl)phosphonate	COP(=O)(CCC(F)(F)C(F)(F)C(F)(F)C(F)(F)C(F)(F)C(F)(F)C(F)(F)C(F)(F)F)OC	InChI=1S/C12H10F17O3P/c1-31-33(30,32-2)4-3-5(13,14)6(15,16)7(17,18)8(19,20)9(21,22)10(23,24)11(25,26)12(27,28)29/h3-4H2,1-2H3	C12H10F17O3P	556.156	556.01	15		2		5
https://comptox.epa.gov/dashboard/chemical/details/DTXSID10329971	6,6,7,7,8,8,8-Heptafluoro-2,2-dimethyloctane-3,5-dione;terbium	17631-66-2	IPIVRYZOEFEGNJ-UHFFFAOYSA-N	6,6,7,7,8,8,8-Heptafluoro-2,2-dimethyloctane-3,5-dione--terbium (3/1)	[Tb].CC(C)(C)C(=O)CC(=O)C(F)(F)C(F)(F)C(F)(F)F.CC(C)(C)C(=O)CC(=O)C(F)(F)C(F)(F)C(F)(F)F.CC(C)(C)C(=O)CC(=O)C(F)(F)C(F)(F)C(F)(F)F	InChI=1S/3C10H11F7O2.Tb/c3*1-7(2,3)5(18)4-6(19)8(11,12)9(13,14)10(15,16)17;/h3*4H2,1-3H3;	C30H33F21O6Tb	1047.48	1047.12	9		2		2
https://comptox.epa.gov/dashboard/chemical/details/DTXSID60462049	4-Nitro-N-[2,2,2-trifluoro-1-(trifluoromethyl)ethylidene]benzenamine	34025-22-4	JEHYXUIERKOZFQ-UHFFFAOYSA-N	1,1,1,3,3,3-Hexafluoro-N-(4-nitrophenyl)propan-2-imine	[O-][N+](=O)C1=CC=C(C=C1)N=C(C(F)(F)F)C(F)(F)F	InChI=1S/C9H4F6N2O2/c10-8(11,12)7(9(13,14)15)16-5-1-3-6(4-2-5)17(18)19/h1-4H	C9H4F6N2O2	286.133	286.018	5		8		2
https://comptox.epa.gov/dashboard/chemical/details/DTXSID80509081	Diethyl [1,1,1-trifluoro-2-(trifluoromethyl)butan-2-yl]phosphonate	87579-48-4	JXGGXYFVIYDDMX-UHFFFAOYSA-N	Diethyl [1,1,1-trifluoro-2-(trifluoromethyl)butan-2-yl]phosphonate	CCOP(=O)(OCC)C(CC)(C(F)(F)F)C(F)(F)F	InChI=1S/C9H15F6O3P/c1-4-7(8(10,11)12,9(13,14)15)19(16,17-5-2)18-6-3/h4-6H2,1-3H3	C9H15F6O3P	316.18	316.066	5				5
https://comptox.epa.gov/dashboard/chemical/details/DTXSID10450214	2-Pentanone, 1,1-dichloro-1,3,3,4,4,5,5,5-octafluoro-	110921-39-6	VJUPHFXDKFWDGW-UHFFFAOYSA-N	1,1-Dichloro-1,3,3,4,4,5,5,5-octafluoropentan-2-one	FC(F)(F)C(F)(F)C(F)(F)C(=O)C(F)(Cl)Cl	InChI=1S/C5Cl2F8O/c6-3(7,10)1(16)2(8,9)4(11,12)5(13,14)15	C5Cl2F8O	298.94	297.92	8		8		5
https://comptox.epa.gov/dashboard/chemical/details/DTXSID801032248	2-(Pentafluorosulfanyl)perfluoroethyl sulfonic acid	NOCAS_1032248	JPQUOEVJGVZENU-UHFFFAOYSA-N		OS(=O)(=O)C(F)(F)C(F)(F)S(F)(F)(F)(F)F	InChI=1S/C2HF9O3S2/c3-1(4,15(12,13)14)2(5,6)16(7,8,9,10)11/h(H,12,13,14)	C2HF9O3S2	308.13	307.922	4				2
https://comptox.epa.gov/dashboard/chemical/details/DTXSID30694976	1,1,2,2,4,4,4-Heptafluorobutyl prop-2-enoate	51053-31-7	VWYCVZXPYHGXNI-UHFFFAOYSA-N	1,1,2,2,4,4,4-Heptafluorobutyl prop-2-enoate	FC(F)(F)CC(F)(F)C(F)(F)OC(=O)C=C	InChI=1S/C7H5F7O2/c1-2-4(15)16-7(13,14)5(8,9)3-6(10,11)12/h2H,1,3H2	C7H5F7O2	254.104	254.018	7		4		5
https://comptox.epa.gov/dashboard/chemical/details/DTXSID10379931	1-Bromoperfluorononane	558-96-3	OWIAIPIQXHPUHV-UHFFFAOYSA-N	1-Bromo-1,1,2,2,3,3,4,4,5,5,6,6,7,7,8,8,9,9,9-nonadecafluorononane	FC(F)(F)C(F)(F)C(F)(F)C(F)(F)C(F)(F)C(F)(F)C(F)(F)C(F)(F)C(F)(F)Br	InChI=1S/C9BrF19/c10-8(25,26)6(21,22)4(17,18)2(13,14)1(11,12)3(15,16)5(19,20)7(23,24)9(27,28)29	C9BrF19	548.973	547.888	32		52		1
https://comptox.epa.gov/dashboard/chemical/details/DTXSID7070925	N-ethyl-N-[2-(phosphonooxy)ethyl]perfluorooctanesulfonamide diammonium salt	67969-69-1	QANWDYJVELNYTF-UHFFFAOYSA-N	Diammonium 2-[ethyl(1,1,2,2,3,3,4,4,5,5,6,6,7,7,8,8,8-heptadecafluorooctane-1-sulfonyl)amino]ethyl phosphate	[NH4+].[NH4+].CCN(CCOP([O-])([O-])=O)S(=O)(=O)C(F)(F)C(F)(F)C(F)(F)C(F)(F)C(F)(F)C(F)(F)C(F)(F)C(F)(F)F	InChI=1S/C12H11F17NO6PS.2H3N/c1-2-30(3-4-36-37(31,32)33)38(34,35)12(28,29)10(23,24)8(19,20)6(15,16)5(13,14)7(17,18)9(21,22)11(25,26)27;;/h2-4H2,1H3,(H2,31,32,33);2*1H3	C12H17F17N3O6PS	685.29	685.03	47	1	7		1
https://comptox.epa.gov/dashboard/chemical/details/DTXSID70179772	1-Iodo-6-(heptafluoroisopropoxy)perfluorohexane	25080-18-6	LFJNSTDXWXWXRL-UHFFFAOYSA-N	1,1,2,2,3,3,4,4,5,5,6,6-Dodecafluoro-1-[(1,1,1,2,3,3,3-heptafluoropropan-2-yl)oxy]-6-iodohexane	FC(F)(F)C(F)(OC(F)(F)C(F)(F)C(F)(F)C(F)(F)C(F)(F)C(F)(F)I)C(F)(F)F	InChI=1S/C9F19IO/c10-1(11,3(14,15)8(25,26)29)2(12,13)4(16,17)9(27,28)30-5(18,6(19,20)21)7(22,23)24	C9F19IO	611.972	611.869	23		16		2
https://comptox.epa.gov/dashboard/chemical/details/DTXSID901035833	N-[(Perfluoropropyl)sulfonyl]glycine	1003193-98-3	MXFTXMQPMJCELP-UHFFFAOYSA-N		OC(=O)CNS(=O)(=O)C(F)(F)C(F)(F)C(F)(F)F	InChI=1S/C5H4F7NO4S/c6-3(7,4(8,9)10)5(11,12)18(16,17)13-1-2(14)15/h13H,1H2,(H,14,15)	C5H4F7NO4S	307.14	306.975	3				1
https://comptox.epa.gov/dashboard/chemical/details/DTXSID70881843	Poly(difluoromethylene), .alpha.,.alpha.′-[phosphinicobis(oxy-2,1-ethanediyl)]bis[.omega.-fluoro-	65530-62-3			OP(=O)(OCCC(F)(F)F)OCCC(F)(F)F |lp:0:2,2:2,3:2,7:3,8:3,9:3,10:2,14:3,15:3,16:3,Sg:n:15,14,13::ht,Sg:n:8,7,6::ht|	InChI=1S/C6H9F6O4P/c7-5(8,9)1-3-15-17(13,14)16-4-2-6(10,11)12/h1-4H2,(H,13,14)	(CF2)n(CF2)nC4H9F2O4P			34			1	1
https://comptox.epa.gov/dashboard/chemical/details/DTXSID001035012	3-[{3-[(Carboxymethyl)(perfluorododecanesulfonyl)amino]propyl}(dimethyl)azaniumyl]propane-1-sulfonate	NOCAS_1035012	MITMLNBLBHTEPJ-UHFFFAOYSA-N		C[N+](C)(CCCN(CC(O)=O)S(=O)(=O)C(F)(F)C(F)(F)C(F)(F)C(F)(F)C(F)(F)C(F)(F)C(F)(F)C(F)(F)C(F)(F)C(F)(F)C(F)(F)C(F)(F)F)CCCS([O-])(=O)=O	InChI=1S/C22H21F25N2O7S2/c1-49(2,7-4-8-57(52,53)54)6-3-5-48(9-10(50)51)58(55,56)22(46,47)20(41,42)18(37,38)16(33,34)14(29,30)12(25,26)11(23,24)13(27,28)15(31,32)17(35,36)19(39,40)21(43,44)45/h3-9H2,1-2H3,(H-,50,51,52,53,54)	C22H21F25N2O7S2	964.5	964.039	4				2
https://comptox.epa.gov/dashboard/chemical/details/DTXSID50895201	1,1,1,2,2,3,3,4,4-Nonafluorohexadecane	106873-68-1	PEUFNQDFGAXIBO-UHFFFAOYSA-N	1,1,1,2,2,3,3,4,4-Nonafluorohexadecane	CCCCCCCCCCCCC(F)(F)C(F)(F)C(F)(F)C(F)(F)F	InChI=1S/C16H25F9/c1-2-3-4-5-6-7-8-9-10-11-12-13(17,18)14(19,20)15(21,22)16(23,24)25/h2-12H2,1H3	C16H25F9	388.362	388.181	15		4
https://comptox.epa.gov/dashboard/chemical/details/DTXSID30896190	6-(Nonafluorobutyl)-2-phenylpyrimidin-4(3H)-one	180748-44-1	KCZXOUCOUNFADI-UHFFFAOYSA-N	6-(Nonafluorobutyl)-2-phenylpyrimidin-4(3H)-one	FC(F)(F)C(F)(F)C(F)(F)C(F)(F)C1=CC(=O)NC(=N1)C1=CC=CC=C1	InChI=1S/C14H7F9N2O/c15-11(16,12(17,18)13(19,20)14(21,22)23)8-6-9(26)25-10(24-8)7-4-2-1-3-5-7/h1-6H,(H,24,25,26)	C14H7F9N2O	390.209	390.041	15		11		5
https://comptox.epa.gov/dashboard/chemical/details/DTXSID8059978	1H,1H-Perfluorobutyl acrylate	424-64-6	PLXOUIVCSUBZIX-UHFFFAOYSA-N	2,2,3,3,4,4,4-Heptafluorobutyl prop-2-enoate	FC(F)(F)C(F)(F)C(F)(F)COC(=O)C=C	InChI=1S/C7H5F7O2/c1-2-4(15)16-3-5(8,9)6(10,11)7(12,13)14/h2H,1,3H2	C7H5F7O2	254.104	254.018	45		54		1
https://comptox.epa.gov/dashboard/chemical/details/DTXSID80896180	2-Chloro-4-methoxyphenyl nonafluorobutane-1-sulfonate	1131890-97-5	NPAMPMCSCRUCAB-UHFFFAOYSA-N	2-Chloro-4-methoxyphenyl nonafluorobutane-1-sulfonate	COC1=CC=C(OS(=O)(=O)C(F)(F)C(F)(F)C(F)(F)C(F)(F)F)C(Cl)=C1	InChI=1S/C11H6ClF9O4S/c1-24-5-2-3-7(6(12)4-5)25-26(22,23)11(20,21)9(15,16)8(13,14)10(17,18)19/h2-4H,1H3	C11H6ClF9O4S	440.66	439.953	15		5		5
https://comptox.epa.gov/dashboard/chemical/details/DTXSID40882908	Siloxanes and Silicones, hydroxy Me, Me octyl, Me (.gamma.-.omega.-perfluoro C8-14-alkyl)oxy, ethers with polyethylene glycol mono-Me ether	170424-64-3								22				5
https://comptox.epa.gov/dashboard/chemical/details/DTXSID40169165	2-Oxetanone, 4,4-bis(trifluoromethyl)-	1718-33-8	ACSBMCAYILYABW-UHFFFAOYSA-N	4,4-Bis(trifluoromethyl)oxetan-2-one	FC(F)(F)C1(CC(=O)O1)C(F)(F)F	InChI=1S/C5H2F6O2/c6-4(7,8)3(5(9,10)11)1-2(12)13-3/h1H2	C5H2F6O2	208.059	207.996	9		29		4
https://comptox.epa.gov/dashboard/chemical/details/DTXSID20787023	3-(4-Chlorophenyl)-6-(pentafluoroethyl)-1,4-dihydro-1,2,4,5-tetrazine	59872-88-7	HXOWMBVLJZZPBC-UHFFFAOYSA-N	3-(4-Chlorophenyl)-6-(pentafluoroethyl)-1,4-dihydro-1,2,4,5-tetrazine	FC(F)(F)C(F)(F)C1=NNC(=NN1)C1=CC=C(Cl)C=C1	InChI=1S/C10H6ClF5N4/c11-6-3-1-5(2-4-6)7-17-19-8(20-18-7)9(12,13)10(14,15)16/h1-4H,(H,17,18)(H,19,20)	C10H6ClF5N4	312.63	312.02	7		2		5
https://comptox.epa.gov/dashboard/chemical/details/DTXSID80159525	Silicon(4+) 2,2',2''-nitrilotriethanolate 3,3,4,4,5,5,6,6-octafluoro-1-iodohexan-1-ide (1:1:1)	135798-14-0	MAMFDOMPALUPEC-UHFFFAOYSA-N		[Si+4].[O-]CCN(CC[O-])CC[O-].FC(F)C(F)(F)C(F)(F)C(F)(F)C[CH-]I	InChI=1S/C6H4F8I.C6H12NO3.Si/c7-3(8)5(11,12)6(13,14)4(9,10)1-2-15;8-4-1-7(2-5-9)3-6-10;/h2-3H,1H2;1-6H2;/q-1;-3;+4	C12H16F8INO3Si	529.241	528.982	10		6		2
https://comptox.epa.gov/dashboard/chemical/details/DTXSID60881150	1-((3-(Dimethylamino)propyl)amino)-(3-(perfluorododecyl))propan-2-ol	94159-79-2	TXTCMAJARJFSCQ-UHFFFAOYSA-N	1-{[3-(Dimethylamino)propyl]amino}-4,4,5,5,6,6,7,7,8,8,9,9,10,10,11,11,12,12,13,13,14,14,15,15,15-pentacosafluoropentadecan-2-ol	CN(C)CCCNCC(O)CC(F)(F)C(F)(F)C(F)(F)C(F)(F)C(F)(F)C(F)(F)C(F)(F)C(F)(F)C(F)(F)C(F)(F)C(F)(F)C(F)(F)F	InChI=1S/C20H19F25N2O/c1-47(2)5-3-4-46-7-8(48)6-9(21,22)10(23,24)11(25,26)12(27,28)13(29,30)14(31,32)15(33,34)16(35,36)17(37,38)18(39,40)19(41,42)20(43,44)45/h8,46,48H,3-7H2,1-2H3	C20H19F25N2O	778.345	778.11	27		10		1
https://comptox.epa.gov/dashboard/chemical/details/DTXSID30828097	3,3,4,4,5,5,6,6,7,7,8,8,9,9,10,10-Hexadecafluoro-2-methyldecan-2-ol	80466-32-6	RHXFWBBZXNHGAF-UHFFFAOYSA-N	3,3,4,4,5,5,6,6,7,7,8,8,9,9,10,10-Hexadecafluoro-2-methyldecan-2-ol	CC(C)(O)C(F)(F)C(F)(F)C(F)(F)C(F)(F)C(F)(F)C(F)(F)C(F)(F)C(F)F	InChI=1S/C11H8F16O/c1-4(2,28)6(16,17)8(20,21)10(24,25)11(26,27)9(22,23)7(18,19)5(14,15)3(12)13/h3,28H,1-2H3	C11H8F16O	460.158	460.032	8		2		5
https://comptox.epa.gov/dashboard/chemical/details/DTXSID901032972	3-[(2-Carboxyethyl)[(perfluoro-1-sulfonyltridecyl)]amino]-N-(carboxymethyl)-N,N-dimethyl- 1-propanoate	NOCAS_1032972	CEGZDKRLHFJHPK-UHFFFAOYSA-M		C[N+](C)(CCCN(CCC([O-])=O)S(=O)(=O)C(F)(F)C(F)(F)C(F)(F)C(F)(F)C(F)(F)C(F)(F)F)CC([O-])=O	InChI=1S/C16H19F13N2O6S/c1-31(2,8-10(34)35)7-3-5-30(6-4-9(32)33)38(36,37)16(28,29)14(23,24)12(19,20)11(17,18)13(21,22)15(25,26)27/h3-8H2,1-2H3,(H-,32,33,34,35)/p-1	C16H18F13N2O6S	613.37	613.068	3				1
https://comptox.epa.gov/dashboard/chemical/details/DTXSID301035516	N-Ethylperfluoroethanesulfonamide	1270179-69-5	KXJBWHWYJPNGSY-UHFFFAOYSA-N		CCNS(=O)(=O)C(F)(F)C(F)(F)F	InChI=1S/C4H6F5NO2S/c1-2-10-13(11,12)4(8,9)3(5,6)7/h10H,2H2,1H3	C4H6F5NO2S	227.15	227.004	3				1
https://comptox.epa.gov/dashboard/chemical/details/DTXSID90895543	3-[(3,3,4,4,5,5,6,6,6-Nonafluorohexyl)oxy]propane-1,2-diol	135548-22-0	UUPQLJUUKYLIEW-UHFFFAOYSA-N	3-[(3,3,4,4,5,5,6,6,6-Nonafluorohexyl)oxy]propane-1,2-diol	OCC(O)COCCC(F)(F)C(F)(F)C(F)(F)C(F)(F)F	InChI=1S/C9H11F9O3/c10-6(11,1-2-21-4-5(20)3-19)7(12,13)8(14,15)9(16,17)18/h5,19-20H,1-4H2	C9H11F9O3	338.17	338.056	15		3		5
https://comptox.epa.gov/dashboard/chemical/details/DTXSID10897620	2-Propenoic acid, 2-methyl-, 2-hydroxyethyl ester, polymer with N,N-dimethyl-2-propenamide, α-fluoro-ω-[2-[(2-methyl-1-oxo-2-propen-1-yl)oxy]ethyl]poly(difluoromethylene) and methyl 2-propenoate	65605-65-4								14				5
https://comptox.epa.gov/dashboard/chemical/details/DTXSID30796989	2-[4-(1,1,2,2-Tetrafluoro-2-phenylethyl)phenyl]propane-1,2-diol	60317-35-3	ZKPITXVNIBKXPG-UHFFFAOYSA-N	2-[4-(1,1,2,2-Tetrafluoro-2-phenylethyl)phenyl]propane-1,2-diol	CC(O)(CO)C1=CC=C(C=C1)C(F)(F)C(F)(F)C1=CC=CC=C1	InChI=1S/C17H16F4O2/c1-15(23,11-22)12-7-9-14(10-8-12)17(20,21)16(18,19)13-5-3-2-4-6-13/h2-10,22-23H,11H2,1H3	C17H16F4O2	328.307	328.109	7		2		5
https://comptox.epa.gov/dashboard/chemical/details/DTXSID40235137	Dimethoxymethyl((perfluorohexyl)ethyl)silane	85857-17-6	UWZZATWXHUNWJV-UHFFFAOYSA-N	Dimethoxy(methyl)(3,3,4,4,5,5,6,6,7,7,8,8,8-tridecafluorooctyl)silane	CO[Si](C)(CCC(F)(F)C(F)(F)C(F)(F)C(F)(F)C(F)(F)C(F)(F)F)OC	InChI=1S/C11H13F13O2Si/c1-25-27(3,26-2)5-4-6(12,13)7(14,15)8(16,17)9(18,19)10(20,21)11(22,23)24/h4-5H2,1-3H3	C11H13F13O2Si	452.287	452.048	31		32		1	0/496	0	496
https://comptox.epa.gov/dashboard/chemical/details/DTXSID501036215	2‐[(2-(1-Hydrido-perfluorotridecyl)ethyl)dimethylazaniumyl]acetate	NOCAS_1036215	UFOUJXOCGRSOFR-UHFFFAOYNA-N		C[N+](C)(CCC(F)C(F)(F)C(F)(F)C(F)(F)C(F)(F)C(F)(F)C(F)(F)C(F)(F)C(F)(F)C(F)(F)C(F)(F)C(F)(F)C(F)(F)F)CC([O-])=O	InChI=1/C19H13F26NO2/c1-46(2,5-7(47)48)4-3-6(20)8(21,22)9(23,24)10(25,26)11(27,28)12(29,30)13(31,32)14(33,34)15(35,36)16(37,38)17(39,40)18(41,42)19(43,44)45/h6H,3-5H2,1-2H3	C19H13F26NO2	781.276	781.053	3				2
https://comptox.epa.gov/dashboard/chemical/details/DTXSID701032645	Ethyl perfluorooctyl ether	233678-24-5	MLVIGONYMDLXIU-UHFFFAOYSA-N		CCOC(F)(F)C(F)(F)C(F)(F)C(F)(F)C(F)(F)C(F)(F)C(F)(F)C(F)(F)F	InChI=1S/C10H5F17O/c1-2-28-10(26,27)8(21,22)6(17,18)4(13,14)3(11,12)5(15,16)7(19,20)9(23,24)25/h2H2,1H3	C10H5F17O	464.122	464.007	3				2
https://comptox.epa.gov/dashboard/chemical/details/DTXSID60603314	Undecafluoropentyl 2-methylprop-2-enoate	89004-77-3	BWIUYRXKEFSAJX-UHFFFAOYSA-N	Undecafluoropentyl 2-methylprop-2-enoate	CC(=C)C(=O)OC(F)(F)C(F)(F)C(F)(F)C(F)(F)C(F)(F)F	InChI=1S/C9H5F11O2/c1-3(2)4(21)22-9(19,20)7(14,15)5(10,11)6(12,13)8(16,17)18/h1H2,2H3	C9H5F11O2	354.119	354.011	19		10		5
https://comptox.epa.gov/dashboard/chemical/details/DTXSID30403303	Tris[3-(3,3,4,4,5,5,6,6,7,7,8,8,9,9,10,10,10-heptadecafluorodecyl)phenyl]phosphane	342889-38-7	CDBCINRKCMNDNI-UHFFFAOYSA-N	Tris[3-(3,3,4,4,5,5,6,6,7,7,8,8,9,9,10,10,10-heptadecafluorodecyl)phenyl]phosphane	FC(F)(F)C(F)(F)C(F)(F)C(F)(F)C(F)(F)C(F)(F)C(F)(F)C(F)(F)CCC1=CC(=CC=C1)P(C1=CC=CC(CCC(F)(F)C(F)(F)C(F)(F)C(F)(F)C(F)(F)C(F)(F)C(F)(F)C(F)(F)F)=C1)C1=CC=CC(CCC(F)(F)C(F)(F)C(F)(F)C(F)(F)C(F)(F)C(F)(F)C(F)(F)C(F)(F)F)=C1	InChI=1S/C48H24F51P/c49-25(50,28(55,56)31(61,62)34(67,68)37(73,74)40(79,80)43(85,86)46(91,92)93)13-10-19-4-1-7-22(16-19)100(23-8-2-5-20(17-23)11-14-26(51,52)29(57,58)32(63,64)35(69,70)38(75,76)41(81,82)44(87,88)47(94,95)96)24-9-3-6-21(18-24)12-15-27(53,54)30(59,60)33(65,66)36(71,72)39(77,78)42(83,84)45(89,90)48(97,98)99/h1-9,16-18H,10-15H2	C48H24F51P	1600.61	1600.08	15		11		5
https://comptox.epa.gov/dashboard/chemical/details/DTXSID80881334	N-(3,5-Dichlorophenyl)-2,2,3,3,4,4,4-heptafluorobutanamide	106376-38-9	WGNKYUWDFZMCGQ-UHFFFAOYSA-N	N-(3,5-Dichlorophenyl)-2,2,3,3,4,4,4-heptafluorobutanamide	[H]N(C(=O)C(F)(F)C(F)(F)C(F)(F)F)C1=CC(Cl)=CC(Cl)=C1	InChI=1S/C10H4Cl2F7NO/c11-4-1-5(12)3-6(2-4)20-7(21)8(13,14)9(15,16)10(17,18)19/h1-3H,(H,20,21)	C10H4Cl2F7NO	358.04	356.956	20		15		2
https://comptox.epa.gov/dashboard/chemical/details/DTXSID50894072	Potassium 3-[(3,3,4,4,5,5,6,6,7,7,8,8,8-tridecafluorooctyl)sulfanyl]propanoate	2131064-77-0	QFESFAXZTMNDDE-UHFFFAOYSA-M	Potassium 3-[(3,3,4,4,5,5,6,6,7,7,8,8,8-tridecafluorooctyl)sulfanyl]propanoate	[K+].[O-]C(=O)CCSCCC(F)(F)C(F)(F)C(F)(F)C(F)(F)C(F)(F)C(F)(F)F	InChI=1S/C11H9F13O2S.K/c12-6(13,2-4-27-3-1-5(25)26)7(14,15)8(16,17)9(18,19)10(20,21)11(22,23)24;/h1-4H2,(H,25,26);/q;+1/p-1	C11H8F13KO2S	490.32	489.967	8		1		1
https://comptox.epa.gov/dashboard/chemical/details/DTXSID001033628	1-[(2R)-2-(2,4-Dichlorophenyl)-3-(1,1,2,2-tetrafluoroethoxy)propyl]-1H-1,2,4-triazole	131320-41-7	LQDARGUHUSPFNL-MRVPVSSYSA-N		FC(F)C(F)(F)OC[C@@H](CN1C=NC=N1)C1=C(Cl)C=C(Cl)C=C1	InChI=1S/C13H11Cl2F4N3O/c14-9-1-2-10(11(15)3-9)8(4-22-7-20-6-21-22)5-23-13(18,19)12(16)17/h1-3,6-8,12H,4-5H2/t8-/m1/s1	C13H11Cl2F4N3O	372.14	371.022	7				1
https://comptox.epa.gov/dashboard/chemical/details/DTXSID901018223	5-(1,2,2,2-Tetrafluoro)ethoxy-perfluoro-3-oxa-4-methylpentanesulfonyl fluoride	75549-02-9	SUMRWJPLPFMMST-UHFFFAOYSA-N	1,1,2,2-Tetrafluoro-2-{[1,1,1,2,3,3-hexafluoro-3-(1,2,2,2-tetrafluoroethoxy)propan-2-yl]oxy}ethane-1-sulfonyl fluoride	FC(OC(F)(F)C(F)(OC(F)(F)C(F)(F)S(F)(=O)=O)C(F)(F)F)C(F)(F)F	InChI=1/C7HF15O4S/c8-1(2(9,10)11)25-5(16,17)3(12,4(13,14)15)26-6(18,19)7(20,21)27(22,23)24/h1H	C7HF15O4S	466.12	465.936	6				2
https://comptox.epa.gov/dashboard/chemical/details/DTXSID40895619	Triethoxy(henicosafluorodecyl)silane	254095-33-5	AKDASAAPMBNOJM-UHFFFAOYSA-N	Triethoxy(henicosafluorodecyl)silane	CCO[Si](OCC)(OCC)C(F)(F)C(F)(F)C(F)(F)C(F)(F)C(F)(F)C(F)(F)C(F)(F)C(F)(F)C(F)(F)C(F)(F)F	InChI=1S/C16H15F21O3Si/c1-4-38-41(39-5-2,40-6-3)16(36,37)14(31,32)12(27,28)10(23,24)8(19,20)7(17,18)9(21,22)11(25,26)13(29,30)15(33,34)35/h4-6H2,1-3H3	C16H15F21O3Si	682.344	682.046	15		9		5
https://comptox.epa.gov/dashboard/chemical/details/DTXSID40366278	1-chloro-4-[(1,1,2,2,3,3,3-heptafluoropropane)sulfonyl]benzene	65538-06-9	ROBJMAPJQZNKML-UHFFFAOYSA-N	1-Chloro-4-(1,1,2,2,3,3,3-heptafluoropropane-1-sulfonyl)benzene	FC(F)(F)C(F)(F)C(F)(F)S(=O)(=O)C1=CC=C(Cl)C=C1	InChI=1S/C9H4ClF7O2S/c10-5-1-3-6(4-2-5)20(18,19)9(16,17)7(11,12)8(13,14)15/h1-4H	C9H4ClF7O2S	344.63	343.951	7		23		5
https://comptox.epa.gov/dashboard/chemical/details/DTXSID40424084	3,5,7,9,10-Pentachloro-2,2,3,4,4,5,6,6,7,8,8,9,10,10-tetradecafluorodecanoic acid	335-74-0	ADMOCDJEQJUWJY-UHFFFAOYSA-N	3,5,7,9,10-Pentachloro-2,2,3,4,4,5,6,6,7,8,8,9,10,10-tetradecafluorodecanoic acid	OC(=O)C(F)(F)C(F)(Cl)C(F)(F)C(F)(Cl)C(F)(F)C(F)(Cl)C(F)(F)C(F)(Cl)C(F)(F)Cl	InChI=1S/C10HCl5F14O2/c11-3(18,2(16,17)1(30)31)7(22,23)4(12,19)8(24,25)5(13,20)9(26,27)6(14,21)10(15,28)29/h(H,30,31)	C10HCl5F14O2	596.34	593.82	7		17
https://comptox.epa.gov/dashboard/chemical/details/DTXSID70895728	12-Azido-1,1,1,2,2,3,3,4,4,5,5,6,6,7,7,8,8,9,9,10,10-henicosafluorododecane	145876-00-2	DEFDVRCZPOZAET-UHFFFAOYSA-N	12-Azido-1,1,1,2,2,3,3,4,4,5,5,6,6,7,7,8,8,9,9,10,10-henicosafluorododecane	FC(F)(F)C(F)(F)C(F)(F)C(F)(F)C(F)(F)C(F)(F)C(F)(F)C(F)(F)C(F)(F)C(F)(F)CCN=[N+]=[N-]	InChI=1S/C12H4F21N3/c13-3(14,1-2-35-36-34)4(15,16)5(17,18)6(19,20)7(21,22)8(23,24)9(25,26)10(27,28)11(29,30)12(31,32)33/h1-2H2	C12H4F21N3	589.151	589.007	15		7		5
https://comptox.epa.gov/dashboard/chemical/details/DTXSID40882882	Poly(difluoromethylene), .alpha.,.alpha.',.alpha.''-[(2-hydroxy-1,2,3-propanetriyl)tris[carbonyloxy(2-iodo-3,1-propanediyl)]]tris[.omega.-fluoro-	71550-16-8								17				5
https://comptox.epa.gov/dashboard/chemical/details/DTXSID00337368	5,5,6,6,6-Pentafluoro-2-hexanol	94099-52-2	IQSLPSCPSJUIBM-UHFFFAOYSA-N	5,5,6,6,6-Pentafluorohexan-2-ol	CC(O)CCC(F)(F)C(F)(F)F	InChI=1S/C6H9F5O/c1-4(12)2-3-5(7,8)6(9,10)11/h4,12H,2-3H2,1H3	C6H9F5O	192.129	192.057	9		11		5
https://comptox.epa.gov/dashboard/chemical/details/DTXSID90375113	1-[Bromo(difluoro)methoxy]-1,1,2,2-tetrafluoro-2-[1,1,2,2-tetrafluoro-2-(trifluoromethoxy)ethoxy]ethane	330562-45-3	JPQGQPTZDXLRAY-UHFFFAOYSA-N	1-[Bromo(difluoro)methoxy]-1,1,2,2-tetrafluoro-2-[1,1,2,2-tetrafluoro-2-(trifluoromethoxy)ethoxy]ethane	FC(F)(F)OC(F)(F)C(F)(F)OC(F)(F)C(F)(F)OC(F)(F)Br	InChI=1S/C6BrF13O3/c7-5(16,17)22-3(12,13)1(8,9)21-2(10,11)4(14,15)23-6(18,19)20	C6BrF13O3	446.946	445.882	18		40		5
https://comptox.epa.gov/dashboard/chemical/details/DTXSID101036637	Dimethyl[3-(perfluorohexadecyl)‐2‐(formyloxy)propyl](2‐oxoethyl)azanium	NOCAS_1036637	KJHJGGNQUCRPPS-UHFFFAOYNA-N		C[N+](C)(CC=O)CC(CC(F)(F)C(F)(F)C(F)(F)C(F)(F)C(F)(F)C(F)(F)C(F)(F)C(F)(F)C(F)(F)C(F)(F)C(F)(F)C(F)(F)C(F)(F)C(F)(F)C(F)(F)C(F)(F)F)OC=O	InChI=1/C24H15F33NO3/c1-58(2,3-4-59)6-8(61-7-60)5-9(25,26)10(27,28)11(29,30)12(31,32)13(33,34)14(35,36)15(37,38)16(39,40)17(41,42)18(43,44)19(45,46)20(47,48)21(49,50)22(51,52)23(53,54)24(55,56)57/h4,7-8H,3,5-6H2,1-2H3/q+1	C24H15F33NO3	992.335	992.052	3				2
https://comptox.epa.gov/dashboard/chemical/details/DTXSID301032324	6H-Perfluoroheptanesulfonic acid	2089109-57-7	SDHHTNKPXBIUHM-UHFFFAOYNA-N		OS(=O)(=O)C(F)(F)C(F)(F)C(F)(F)C(F)(F)C(F)(F)C(F)C(F)(F)F	InChI=1/C7H2F14O3S/c8-1(3(11,12)13)2(9,10)4(14,15)5(16,17)6(18,19)7(20,21)25(22,23)24/h1H,(H,22,23,24)	C7H2F14O3S	432.13	431.95	4				2
https://comptox.epa.gov/dashboard/chemical/details/DTXSID001043005	2-Propenoic acid, 1,1′-(2,2,3,3,4,4,5,5-octafluoro-1,6-hexanediyl) ester, homopolymer	153893-38-0								3				5
https://comptox.epa.gov/dashboard/chemical/details/DTXSID70446072	Phenol, 4-(pentafluoroethyl)-	95881-25-7	PWCUFRXPNILGHF-UHFFFAOYSA-N	4-(Pentafluoroethyl)phenol	OC1=CC=C(C=C1)C(F)(F)C(F)(F)F	InChI=1S/C8H5F5O/c9-7(10,8(11,12)13)5-1-3-6(14)4-2-5/h1-4,14H	C8H5F5O	212.119	212.026	7		17		5
https://comptox.epa.gov/dashboard/chemical/details/DTXSID101033538	Silver perfluorononanoate	7358-16-9	UKTGEWKBSKMBSG-UHFFFAOYSA-M		[Ag+].[O-]C(=O)C(F)(F)C(F)(F)C(F)(F)C(F)(F)C(F)(F)C(F)(F)C(F)(F)C(F)(F)F	InChI=1S/C9HF17O2.Ag/c10-2(11,1(27)28)3(12,13)4(14,15)5(16,17)6(18,19)7(20,21)8(22,23)9(24,25)26;/h(H,27,28);/q;+1/p-1	C9AgF17O2	570.938	569.868	3				1
https://comptox.epa.gov/dashboard/chemical/details/DTXSID90881123	Isooctanesulfonic acid, heptadecafluoro-, potassium salt	93894-68-9								15				2
https://comptox.epa.gov/dashboard/chemical/details/DTXSID80895370	1,1,1,2,2,3,3,4,4,5,5,6,6,7,7-Pentadecafluoro-9-iodotricosane	57325-43-6	QGHZNZSVANDDGP-UHFFFAOYSA-N	1,1,1,2,2,3,3,4,4,5,5,6,6,7,7-Pentadecafluoro-9-iodotricosane	CCCCCCCCCCCCCCC(I)CC(F)(F)C(F)(F)C(F)(F)C(F)(F)C(F)(F)C(F)(F)C(F)(F)F	InChI=1S/C23H32F15I/c1-2-3-4-5-6-7-8-9-10-11-12-13-14-16(39)15-17(24,25)18(26,27)19(28,29)20(30,31)21(32,33)22(34,35)23(36,37)38/h16H,2-15H2,1H3	C23H32F15I	720.39	720.131	15		3		5
https://comptox.epa.gov/dashboard/chemical/details/DTXSID60896229	1-(1,1,2,2,3,3,4,4,4-Nonafluorobutane-1-sulfonyl)-1H-benzotriazole	681443-29-8	JBEJWIIKJQZKJL-UHFFFAOYSA-N	1-(1,1,2,2,3,3,4,4,4-Nonafluorobutane-1-sulfonyl)-1H-benzotriazole	FC(F)(F)C(F)(F)C(F)(F)C(F)(F)S(=O)(=O)N1N=NC2=CC=CC=C12	InChI=1S/C10H4F9N3O2S/c11-7(12,9(15,16)17)8(13,14)10(18,19)25(23,24)22-6-4-2-1-3-5(6)20-21-22/h1-4H	C10H4F9N3O2S	401.21	400.988	15		11		5
https://comptox.epa.gov/dashboard/chemical/details/DTXSID60527445	1-Ethoxy-3,3,4,4,5,5,6,6,6-nonafluorohexan-2-ol	89807-88-5	CFHMZROKMSLQRX-UHFFFAOYSA-N	1-Ethoxy-3,3,4,4,5,5,6,6,6-nonafluorohexan-2-ol	CCOCC(O)C(F)(F)C(F)(F)C(F)(F)C(F)(F)F	InChI=1S/C8H9F9O2/c1-2-19-3-4(18)5(9,10)6(11,12)7(13,14)8(15,16)17/h4,18H,2-3H2,1H3	C8H9F9O2	308.144	308.046	15		5
https://comptox.epa.gov/dashboard/chemical/details/DTXSID4066389	2-Vinyl(1-bromoperfluoroethane)	18599-22-9	GVCWGFZDSIWLMO-UHFFFAOYSA-N	4-Bromo-3,3,4,4-tetrafluorobut-1-ene	FC(F)(Br)C(F)(F)C=C	InChI=1S/C4H3BrF4/c1-2-3(6,7)4(5,8)9/h2H,1H2	C4H3BrF4	206.966	205.935	47		77		1
https://comptox.epa.gov/dashboard/chemical/details/DTXSID20326739	3,3,4,4,5,5,5-Heptafluoro-1-phenyl-1,2-pentanedione	69481-44-3	LJUFPWCKMGTCMC-UHFFFAOYSA-N	3,3,4,4,5,5,5-Heptafluoro-1-phenylpentane-1,2-dione	FC(F)(F)C(F)(F)C(F)(F)C(=O)C(=O)C1=CC=CC=C1	InChI=1S/C11H5F7O2/c12-9(13,10(14,15)11(16,17)18)8(20)7(19)6-4-2-1-3-5-6/h1-5H	C11H5F7O2	302.148	302.018	15		11		2
https://comptox.epa.gov/dashboard/chemical/details/DTXSID40674305	1-(Perfluorohexyl)hexadecane	133310-71-1	ZKYMFADZZFTYJH-UHFFFAOYSA-N	1,1,1,2,2,3,3,4,4,5,5,6,6-Tridecafluorodocosane	CCCCCCCCCCCCCCCCC(F)(F)C(F)(F)C(F)(F)C(F)(F)C(F)(F)C(F)(F)F	InChI=1S/C22H33F13/c1-2-3-4-5-6-7-8-9-10-11-12-13-14-15-16-17(23,24)18(25,26)19(27,28)20(29,30)21(31,32)22(33,34)35/h2-16H2,1H3	C22H33F13	544.485	544.237	22		11		2
https://comptox.epa.gov/dashboard/chemical/details/DTXSID50895165	1,1,1,2,2,3,3,4,4-Nonafluorooctane	253342-14-2	DHVISCLQILVWLM-UHFFFAOYSA-N	1,1,1,2,2,3,3,4,4-Nonafluorooctane	CCCCC(F)(F)C(F)(F)C(F)(F)C(F)(F)F	InChI=1S/C8H9F9/c1-2-3-4-5(9,10)6(11,12)7(13,14)8(15,16)17/h2-4H2,1H3	C8H9F9	276.146	276.056	16		13		5
https://comptox.epa.gov/dashboard/chemical/details/DTXSID801035630	2-Hydroxy-3-({3-[(2-hydroxyethyl)(dimethyl)azaniumyl]propyl}[(perfluorobutyl)sulfonyl]amino)-1-propanesulfonate	NOCAS_1035630	TUBYPRYDODWAGN-UHFFFAOYNA-N		C[N+](C)(CCO)CCCN(CC(O)CS([O-])(=O)=O)S(=O)(=O)C(F)(F)C(F)(F)C(F)(F)C(F)(F)F	InChI=1/C14H23F9N2O7S2/c1-25(2,6-7-26)5-3-4-24(8-10(27)9-33(28,29)30)34(31,32)14(22,23)12(17,18)11(15,16)13(19,20)21/h10,26-27H,3-9H2,1-2H3	C14H23F9N2O7S2	566.45	566.08	3				2
https://comptox.epa.gov/dashboard/chemical/details/DTXSID601036618	2‐{[2‐(Acetyloxy)‐1,4‐dihydroxy‐3‐(perfluorooctyl)butyl]dimethylazaniumyl}acetate	NOCAS_1036618	DCYAXBSCVNQUKL-UHFFFAOYNA-N		CC(=O)OC(C(O)[N+](C)(C)CC([O-])=O)C(CO)C(F)(F)C(F)(F)C(F)(F)C(F)(F)C(F)(F)C(F)(F)C(F)(F)C(F)(F)F	InChI=1/C18H18F17NO6/c1-6(38)42-9(10(41)36(2,3)4-8(39)40)7(5-37)11(19,20)12(21,22)13(23,24)14(25,26)15(27,28)16(29,30)17(31,32)18(33,34)35/h7,9-10,37,41H,4-5H2,1-3H3	C18H18F17NO6	667.316	667.086	3				2
https://comptox.epa.gov/dashboard/chemical/details/DTXSID201033286	1-(2,2,3,3,4,4,5,5-Octafluoropentyl) 4-[2-(octyloxy)ethyl] 2-sulfobutanedioate sodium salt	61119-63-9	QLPQWQCQTTVRQX-UHFFFAOYNA-M		[Na+].CCCCCCCCOCCOC(=O)CC(C(=O)OCC(F)(F)C(F)(F)C(F)(F)C(F)F)S([O-])(=O)=O	InChI=1/C19H28F8O8S.Na/c1-2-3-4-5-6-7-8-33-9-10-34-14(28)11-13(36(30,31)32)15(29)35-12-17(22,23)19(26,27)18(24,25)16(20)21;/h13,16H,2-12H2,1H3,(H,30,31,32);/q;+1/p-1	C19H27F8NaO8S	590.45	590.12	3				2
https://comptox.epa.gov/dashboard/chemical/details/DTXSID00503607	(1,1,2,2,3,3,4,4,4-Nonafluorobutane-1-sulfonyl)acetonitrile	75988-02-2	PTKXFXTXWOXNDF-UHFFFAOYSA-N	(1,1,2,2,3,3,4,4,4-Nonafluorobutane-1-sulfonyl)acetonitrile	FC(F)(F)C(F)(F)C(F)(F)C(F)(F)S(=O)(=O)CC#N	InChI=1S/C6H2F9NO2S/c7-3(8,5(11,12)13)4(9,10)6(14,15)19(17,18)2-1-16/h2H2	C6H2F9NO2S	323.13	322.966	8				5
https://comptox.epa.gov/dashboard/chemical/details/DTXSID60631435	2,3,3,5,5-Pentakis(trifluoromethyl)-1,4,2-dioxazolidine	63527-91-3	UTXXPYJZGXUKQZ-UHFFFAOYSA-N	2,3,3,5,5-Pentakis(trifluoromethyl)-1,4,2-dioxazolidine	FC(F)(F)N1OC(OC1(C(F)(F)F)C(F)(F)F)(C(F)(F)F)C(F)(F)F	InChI=1S/C7F15NO2/c8-3(9,10)1(4(11,12)13)23(7(20,21)22)25-2(24-1,5(14,15)16)6(17,18)19	C7F15NO2	415.058	414.969	5		5		5
https://comptox.epa.gov/dashboard/chemical/details/DTXSID40896262	Ethyl 3-[4-(dimethylamino)phenyl]-2-(1,1,2,2,3,3,4,4,4-nonafluorobutane-1-sulfonyl)prop-2-enoate	75988-12-4	YJYBQFZUOVGCIU-UHFFFAOYSA-N	Ethyl 3-[4-(dimethylamino)phenyl]-2-(1,1,2,2,3,3,4,4,4-nonafluorobutane-1-sulfonyl)prop-2-enoate	CCOC(=O)C(=CC1=CC=C(C=C1)N(C)C)S(=O)(=O)C(F)(F)C(F)(F)C(F)(F)C(F)(F)F	InChI=1S/C17H16F9NO4S/c1-4-31-13(28)12(9-10-5-7-11(8-6-10)27(2)3)32(29,30)17(25,26)15(20,21)14(18,19)16(22,23)24/h5-9H,4H2,1-3H3	C17H16F9NO4S	501.36	501.066	15		10		5
https://comptox.epa.gov/dashboard/chemical/details/DTXSID50603909	5,5,6,6,6-Pentafluorohex-1-ene	106128-16-9	XWWYZZAZIMVHJA-UHFFFAOYSA-N	5,5,6,6,6-Pentafluorohex-1-ene	FC(F)(F)C(F)(F)CCC=C	InChI=1S/C6H7F5/c1-2-3-4-5(7,8)6(9,10)11/h2H,1,3-4H2	C6H7F5	174.114	174.047	7				5
https://comptox.epa.gov/dashboard/chemical/details/DTXSID30896332	S-[3,4,4,4-Tetrafluoro-3-(trifluoromethyl)butyl] ethanethioate	1097631-01-0	RRZDHOAZQMLOTR-UHFFFAOYSA-N	S-[3,4,4,4-Tetrafluoro-3-(trifluoromethyl)butyl] ethanethioate	CC(=O)SCCC(F)(C(F)(F)F)C(F)(F)F	InChI=1S/C7H7F7OS/c1-4(15)16-3-2-5(8,6(9,10)11)7(12,13)14/h2-3H2,1H3	C7H7F7OS	272.18	272.011	14		6		5
https://comptox.epa.gov/dashboard/chemical/details/DTXSID20303686	4,4,4-trifluoro-1-phenyl-3-(trifluoromethyl)but-2-en-1-one	35443-84-6	PSUZJKQVOACZJD-UHFFFAOYSA-N	4,4,4-Trifluoro-1-phenyl-3-(trifluoromethyl)but-2-en-1-one	FC(F)(F)C(=CC(=O)C1=CC=CC=C1)C(F)(F)F	InChI=1S/C11H6F6O/c12-10(13,14)9(11(15,16)17)6-8(18)7-4-2-1-3-5-7/h1-6H	C11H6F6O	268.158	268.032	6		13		5
https://comptox.epa.gov/dashboard/chemical/details/DTXSID50882010	Surflon S 113 (perfluoroalkylcarboxylate)	76199-70-7								11				5
https://comptox.epa.gov/dashboard/chemical/details/DTXSID20933760	N'-(3-Acetyl-4-{3-[tert-butyl(heptafluoropropyl)amino]-2-hydroxypropoxy}phenyl)-N,N-diethylcarbamimidic acid--hydrogen iodide (1/1)	149825-34-3	OXYLBKGTZDTDCL-UHFFFAOYSA-N	N'-(3-Acetyl-4-{3-[tert-butyl(heptafluoropropyl)amino]-2-hydroxypropoxy}phenyl)-N,N-diethylcarbamimidic acid--hydrogen iodide (1/1)	I.CCN(CC)C(O)=NC1=CC(C(C)=O)=C(OCC(O)CN(C(C)(C)C)C(F)(F)C(F)(F)C(F)(F)F)C=C1	InChI=1S/C23H32F7N3O4.HI/c1-7-32(8-2)19(36)31-15-9-10-18(17(11-15)14(3)34)37-13-16(35)12-33(20(4,5)6)23(29,30)21(24,25)22(26,27)28;/h9-11,16,35H,7-8,12-13H2,1-6H3,(H,31,36);1H	C23H33F7IN3O4	675.427	675.14	12		4		5
https://comptox.epa.gov/dashboard/chemical/details/DTXSID601019260	Chloropentafluoropropane	134237-41-5								7				4
https://comptox.epa.gov/dashboard/chemical/details/DTXSID80855050	2-Chloro-1-(2-chloro-1,1-difluoroethoxy)-1,1-difluoroethane	38217-12-8	OQSUSOSTDHTSGJ-UHFFFAOYSA-N	2-Chloro-1-(2-chloro-1,1-difluoroethoxy)-1,1-difluoroethane	FC(F)(CCl)OC(F)(F)CCl	InChI=1S/C4H4Cl2F4O/c5-1-3(7,8)11-4(9,10)2-6/h1-2H2	C4H4Cl2F4O	214.97	213.958	5		3		5
https://comptox.epa.gov/dashboard/chemical/details/DTXSID70380806	Tetrafluorosuccinonitrile	663-41-2	YNNRRZCWTDUBNT-UHFFFAOYSA-N	Tetrafluorobutanedinitrile	FC(F)(C#N)C(F)(F)C#N	InChI=1S/C4F4N2/c5-3(6,1-9)4(7,8)2-10	C4F4N2	152.052	152	7		25		5
https://comptox.epa.gov/dashboard/chemical/details/DTXSID90886254	2,3,3,3-Tetrafluoro-2-[1,1,2,2,3,3-hexafluoro-3-(trifluoromethoxy)propoxy]-propanoyl fluoride	58194-00-6	WTOHYTBQHVZYMH-UHFFFAOYSA-N	2,3,3,3-Tetrafluoro-2-[1,1,2,2,3,3-hexafluoro-3-(trifluoromethoxy)propoxy]propanoyl fluoride	FC(=O)C(F)(OC(F)(F)C(F)(F)C(F)(F)OC(F)(F)F)C(F)(F)F	InChI=1/C7F14O3/c8-1(22)2(9,4(12,13)14)23-5(15,16)3(10,11)6(17,18)24-7(19,20)21	C7F14O3	398.052	397.962	31		15		1
https://comptox.epa.gov/dashboard/chemical/details/DTXSID60780896	1,1,1,2,2-Pentafluoro-6-methylheptane-3,5-dione	2355-62-6	DUGHUVGFRYIFOT-UHFFFAOYSA-N	1,1,1,2,2-Pentafluoro-6-methylheptane-3,5-dione	CC(C)C(=O)CC(=O)C(F)(F)C(F)(F)F	InChI=1S/C8H9F5O2/c1-4(2)5(14)3-6(15)7(9,10)8(11,12)13/h4H,3H2,1-2H3	C8H9F5O2	232.15	232.052	7		5		5
https://comptox.epa.gov/dashboard/chemical/details/DTXSID90193692	1,1-Dichloro-2,2,3,3-tetrafluoropropane	4071-01-06	CNRFMWHVBWFZAC-UHFFFAOYSA-N	1,1-Dichloro-2,2,3,3-tetrafluoropropane	FC(F)C(F)(F)C(Cl)Cl	InChI=1S/C3H2Cl2F4/c4-1(5)3(8,9)2(6)7/h1-2H	C3H2Cl2F4	184.94	183.947	14		21
https://comptox.epa.gov/dashboard/chemical/details/DTXSID80895239	3,3,4,4,5,5,6,6,6-Nonafluorohexanal	135984-67-7	PLXBWBKXCKSJRL-UHFFFAOYSA-N	3,3,4,4,5,5,6,6,6-Nonafluorohexanal	FC(F)(F)C(F)(F)C(F)(F)C(F)(F)CC=O	InChI=1S/C6H3F9O/c7-3(8,1-2-16)4(9,10)5(11,12)6(13,14)15/h2H,1H2	C6H3F9O	262.075	262.004	17		10		2
https://comptox.epa.gov/dashboard/chemical/details/DTXSID30881066	Diammonium (perfluoro-15-methylhexadecyl)ethyl phosphate	93857-43-3	RNSUNZPZYYXRNY-UHFFFAOYSA-N	Diammonium 3,3,4,4,5,5,6,6,7,7,8,8,9,9,10,10,11,11,12,12,13,13,14,14,15,15,16,16,17,18,18,18-dotriacontafluoro-17-(trifluoromethyl)octadecyl phosphate	[NH4+].[NH4+].[O-]P([O-])(=O)OCCC(F)(F)C(F)(F)C(F)(F)C(F)(F)C(F)(F)C(F)(F)C(F)(F)C(F)(F)C(F)(F)C(F)(F)C(F)(F)C(F)(F)C(F)(F)C(F)(F)C(F)(C(F)(F)F)C(F)(F)F	InChI=1S/C19H6F35O4P.2H3N/c20-3(21,1-2-58-59(55,56)57)5(23,24)7(27,28)9(31,32)11(35,36)13(39,40)15(43,44)17(47,48)16(45,46)14(41,42)12(37,38)10(33,34)8(29,30)6(25,26)4(22,18(49,50)51)19(52,53)54;;/h1-2H2,(H2,55,56,57);2*1H3	C19H12F35N2O4P	1028.23	1028	21		5		1
https://comptox.epa.gov/dashboard/chemical/details/DTXSID60896406	3-(Butylsulfanyl)-4-(1,1,1,2,3,3,3-heptafluoropropan-2-yl)-2-methylbenzoic acid	1355554-07-2	UYFUBWJKEUQVTN-UHFFFAOYSA-N	3-(Butylsulfanyl)-4-(1,1,1,2,3,3,3-heptafluoropropan-2-yl)-2-methylbenzoic acid	CCCCSC1=C(C)C(=CC=C1C(F)(C(F)(F)F)C(F)(F)F)C(O)=O	InChI=1S/C15H15F7O2S/c1-3-4-7-25-11-8(2)9(12(23)24)5-6-10(11)13(16,14(17,18)19)15(20,21)22/h5-6H,3-4,7H2,1-2H3,(H,23,24)	C15H15F7O2S	392.33	392.068	14		3		5
https://comptox.epa.gov/dashboard/chemical/details/DTXSID00881018	1,1'-[Oxybis[(1-methyl-2,1-ethanediyl)oxy]]bis[3-(perfluorodecyl)propan-2-ol]	93776-01-3	SDPBQXWNUJEWDU-UHFFFAOYSA-N	1,1'-{Oxybis[(propane-1,2-diyl)oxy]}bis(4,4,5,5,6,6,7,7,8,8,9,9,10,10,11,11,12,12,13,13,13-henicosafluorotridecan-2-ol)	CC(COCC(C)OCC(O)CC(F)(F)C(F)(F)C(F)(F)C(F)(F)C(F)(F)C(F)(F)C(F)(F)C(F)(F)C(F)(F)C(F)(F)F)OCC(O)CC(F)(F)C(F)(F)C(F)(F)C(F)(F)C(F)(F)C(F)(F)C(F)(F)C(F)(F)C(F)(F)C(F)(F)F	InChI=1S/C32H24F42O5/c1-9(78-7-11(75)3-13(33,34)15(37,38)17(41,42)19(45,46)21(49,50)23(53,54)25(57,58)27(61,62)29(65,66)31(69,70)71)5-77-6-10(2)79-8-12(76)4-14(35,36)16(39,40)18(43,44)20(47,48)22(51,52)24(55,56)26(59,60)28(63,64)30(67,68)32(72,73)74/h9-12,75-76H,3-8H2,1-2H3	C32H24F42O5	1286.47	1286.1	23		5		1
https://comptox.epa.gov/dashboard/chemical/details/DTXSID20833574	2-(Trimethoxysilyl)ethyl heptadecafluorononanoate	85857-19-8	JSMDRQFOHYUPCN-UHFFFAOYSA-N	2-(Trimethoxysilyl)ethyl heptadecafluorononanoate	CO[Si](CCOC(=O)C(F)(F)C(F)(F)C(F)(F)C(F)(F)C(F)(F)C(F)(F)C(F)(F)C(F)(F)F)(OC)OC	InChI=1S/C14H13F17O5Si/c1-33-37(34-2,35-3)5-4-36-6(32)7(15,16)8(17,18)9(19,20)10(21,22)11(23,24)12(25,26)13(27,28)14(29,30)31/h4-5H2,1-3H3	C14H13F17O5Si	612.311	612.026	8		2		5
https://comptox.epa.gov/dashboard/chemical/details/DTXSID90895987	2,2,3,3,4,4,5,5,6,6,6-Undecafluorohexyl nonafluorobutane-1-sulfonate	924894-08-6	BQOLVFQIEAAHQR-UHFFFAOYSA-N	2,2,3,3,4,4,5,5,6,6,6-Undecafluorohexyl nonafluorobutane-1-sulfonate	FC(F)(F)C(F)(F)C(F)(F)C(F)(F)C(F)(F)COS(=O)(=O)C(F)(F)C(F)(F)C(F)(F)C(F)(F)F	InChI=1S/C10H2F20O3S/c11-2(12,3(13,14)4(15,16)5(17,18)8(23,24)25)1-33-34(31,32)10(29,30)7(21,22)6(19,20)9(26,27)28/h1H2	C10H2F20O3S	582.15	581.941	15		4		5
https://comptox.epa.gov/dashboard/chemical/details/DTXSID001036472	3-(Perfluorododecyl)‐1‐[(2‐hydroxyacetyl)sulfanyl]propan‐1‐one	NOCAS_1036472	OOEJHKXEHZUUOD-UHFFFAOYSA-N		OCC(=O)SC(=O)CCC(F)(F)C(F)(F)C(F)(F)C(F)(F)C(F)(F)C(F)(F)C(F)(F)C(F)(F)C(F)(F)C(F)(F)C(F)(F)C(F)(F)F	InChI=1S/C17H7F25O3S/c18-6(19,2-1-4(44)46-5(45)3-43)7(20,21)8(22,23)9(24,25)10(26,27)11(28,29)12(30,31)13(32,33)14(34,35)15(36,37)16(38,39)17(40,41)42/h43H,1-3H2	C17H7F25O3S	766.26	765.972	3				2
https://comptox.epa.gov/dashboard/chemical/details/DTXSID601027089	2-[[5-[4-[5-(4,4,5,5,5-Pentafluoropentylsulfonyl)pentoxy]phenyl]-6-phenyl-8,9-dihydro-7H-benzo[7]annulen-2-yl]oxy]oxane	NOCAS_1027089	IWIQEGXHQRIKPQ-UHFFFAOYNA-N		FC(F)(F)C(F)(F)CCCS(=O)(=O)CCCCCOC1=CC=C(C=C1)C1=C(CCCC2=C1C=CC(OC1CCCCO1)=C2)C1=CC=CC=C1	InChI=1/C38H43F5O5S/c39-37(40,38(41,42)43)22-10-26-49(44,45)25-8-2-6-23-46-31-18-16-29(17-19-31)36-33(28-11-3-1-4-12-28)14-9-13-30-27-32(20-21-34(30)36)48-35-15-5-7-24-47-35/h1,3-4,11-12,16-21,27,35H,2,5-10,13-15,22-26H2	C38H43F5O5S	706.81	706.275	3				2
https://comptox.epa.gov/dashboard/chemical/details/DTXSID00895155	1,1,1,2,2,3,3,4,4-Nonafluoropentane	158118-01-5	RGRJUIGTKHAMBM-UHFFFAOYSA-N	1,1,1,2,2,3,3,4,4-Nonafluoropentane	CC(F)(F)C(F)(F)C(F)(F)C(F)(F)F	InChI=1S/C5H3F9/c1-2(6,7)3(8,9)4(10,11)5(12,13)14/h1H3	C5H3F9	234.065	234.009	15		18		5
https://comptox.epa.gov/dashboard/chemical/details/DTXSID70896376	2-Fluoro-4,6-bis(1,1,1,2,3,3,3-heptafluoropropan-2-yl)-1,3,5-triazine	10271-36-0	LYVHRRLFROJYNC-UHFFFAOYSA-N	2-Fluoro-4,6-bis(1,1,1,2,3,3,3-heptafluoropropan-2-yl)-1,3,5-triazine	FC1=NC(=NC(=N1)C(F)(C(F)(F)F)C(F)(F)F)C(F)(C(F)(F)F)C(F)(F)F	InChI=1S/C9F15N3/c10-3-26-1(4(11,6(13,14)15)7(16,17)18)25-2(27-3)5(12,8(19,20)21)9(22,23)24	C9F15N3	435.096	434.985	14		8		5
https://comptox.epa.gov/dashboard/chemical/details/DTXSID201035901	3‐(2-(Perfluorodecyl)ethanesulfonyl)propanoic acid	NOCAS_1035901	PJLKPKUEBLAJTD-UHFFFAOYSA-N		OC(=O)CCS(=O)(=O)CCC(F)(F)C(F)(F)C(F)(F)C(F)(F)C(F)(F)C(F)(F)C(F)(F)C(F)(F)C(F)(F)C(F)(F)F	InChI=1S/C15H9F21O4S/c16-6(17,2-4-41(39,40)3-1-5(37)38)7(18,19)8(20,21)9(22,23)10(24,25)11(26,27)12(28,29)13(30,31)14(32,33)15(34,35)36/h1-4H2,(H,37,38)	C15H9F21O4S	684.26	683.989	3				2
https://comptox.epa.gov/dashboard/chemical/details/DTXSID60188999	1H,1H,6H,6H-Perfluoro-1,6-hexanediol	355-74-8	NHEKBXPLFJSSBZ-UHFFFAOYSA-N	2,2,3,3,4,4,5,5-Octafluorohexane-1,6-diol	OCC(F)(F)C(F)(F)C(F)(F)C(F)(F)CO	InChI=1S/C6H6F8O2/c7-3(8,1-15)5(11,12)6(13,14)4(9,10)2-16/h15-16H,1-2H2	C6H6F8O2	262.099	262.024	34		69		1
https://comptox.epa.gov/dashboard/chemical/details/DTXSID20896361	2-Chloro-6-ethyl-4-(1,1,1,2,3,3,3-heptafluoropropan-2-yl)aniline	1630969-89-9	BHBBDCWGTJHGCX-UHFFFAOYSA-N	2-Chloro-6-ethyl-4-(1,1,1,2,3,3,3-heptafluoropropan-2-yl)aniline	CCC1=C(N)C(Cl)=CC(=C1)C(F)(C(F)(F)F)C(F)(F)F	InChI=1S/C11H9ClF7N/c1-2-5-3-6(4-7(12)8(5)20)9(13,10(14,15)16)11(17,18)19/h3-4H,2,20H2,1H3	C11H9ClF7N	323.64	323.031	14		7		5
https://comptox.epa.gov/dashboard/chemical/details/DTXSID801034349	3-({3-[(2-Hydroxyethyl)(dimethyl)azaniumyl]propyl}[(perfluoropentyl)sulfonyl]amino)-1-propanesulfonate	2089108-95-0	QCCXYHHEWZOHKF-UHFFFAOYSA-N		C[N+](C)(CCO)CCCN(CCCS([O-])(=O)=O)S(=O)(=O)C(F)(F)C(F)(F)C(F)(F)C(F)(F)C(F)(F)F	InChI=1S/C15H23F11N2O6S2/c1-28(2,8-9-29)7-3-5-27(6-4-10-35(30,31)32)36(33,34)15(25,26)13(20,21)11(16,17)12(18,19)14(22,23)24/h29H,3-10H2,1-2H3	C15H23F11N2O6S2	600.46	600.082	3				1
https://comptox.epa.gov/dashboard/chemical/details/DTXSID60881054	Bis((perfluoro-15-methylhexadecyl)ethyl) hydrogen phosphate	93776-19-3	QHIGFJQLSNDTTI-UHFFFAOYSA-N	Bis[3,3,4,4,5,5,6,6,7,7,8,8,9,9,10,10,11,11,12,12,13,13,14,14,15,15,16,16,17,18,18,18-dotriacontafluoro-17-(trifluoromethyl)octadecyl] hydrogen phosphate	OP(=O)(OCCC(F)(F)C(F)(F)C(F)(F)C(F)(F)C(F)(F)C(F)(F)C(F)(F)C(F)(F)C(F)(F)C(F)(F)C(F)(F)C(F)(F)C(F)(F)C(F)(F)C(F)(C(F)(F)F)C(F)(F)F)OCCC(F)(F)C(F)(F)C(F)(F)C(F)(F)C(F)(F)C(F)(F)C(F)(F)C(F)(F)C(F)(F)C(F)(F)C(F)(F)C(F)(F)C(F)(F)C(F)(F)C(F)(C(F)(F)F)C(F)(F)F	InChI=1S/C38H9F70O4P/c39-5(40,9(45,46)13(53,54)17(61,62)21(69,70)25(77,78)29(85,86)33(93,94)31(89,90)27(81,82)23(73,74)19(65,66)15(57,58)11(49,50)7(43,35(97,98)99)36(100,101)102)1-3-111-113(109,110)112-4-2-6(41,42)10(47,48)14(55,56)18(63,64)22(71,72)26(79,80)30(87,88)34(95,96)32(91,92)28(83,84)24(75,76)20(67,68)16(59,60)12(51,52)8(44,37(103,104)105)38(106,107)108/h1-4H2,(H,109,110)	C38H9F70O4P	1890.35	1889.91	25		8		1
https://comptox.epa.gov/dashboard/chemical/details/DTXSID801022285	2,2,3,3-Tetrafluoropropyl 2,2,2-trifluoroethyl carbonate	1791423-48-7	ZPQXJDLVIXUKJI-UHFFFAOYSA-N		FC(F)C(F)(F)COC(=O)OCC(F)(F)F	InChI=1S/C6H5F7O3/c7-3(8)5(9,10)1-15-4(14)16-2-6(11,12)13/h3H,1-2H2	C6H5F7O3	258.092	258.013	3				2
https://comptox.epa.gov/dashboard/chemical/details/DTXSID30507734	1,1,1,2,2,3,3,5,5,5-Decafluoro-4-nitroso-4-(trifluoromethyl)pentane	67728-23-8	WTNHPLPIBRHAIF-UHFFFAOYSA-N	1,1,1,2,2,3,3,5,5,5-Decafluoro-4-nitroso-4-(trifluoromethyl)pentane	FC(F)(F)C(F)(F)C(F)(F)C(N=O)(C(F)(F)F)C(F)(F)F	InChI=1S/C6F13NO/c7-2(8,3(9,10)6(17,18)19)1(20-21,4(11,12)13)5(14,15)16	C6F13NO	349.051	348.977	8				5
https://comptox.epa.gov/dashboard/chemical/details/DTXSID70895763	Butyl perfluorononanoate	117374-31-9	FDPTXAYZTQYILM-UHFFFAOYSA-N	Butyl heptadecafluorononanoate	CCCCOC(=O)C(F)(F)C(F)(F)C(F)(F)C(F)(F)C(F)(F)C(F)(F)C(F)(F)C(F)(F)F	InChI=1S/C13H9F17O2/c1-2-3-4-32-5(31)6(14,15)7(16,17)8(18,19)9(20,21)10(22,23)11(24,25)12(26,27)13(28,29)30/h2-4H2,1H3	C13H9F17O2	520.186	520.033	16		3		5
https://comptox.epa.gov/dashboard/chemical/details/DTXSID001023560	Ethene, 1,1,2,2-tetrafluoro-, oxidized, polymd., reduced, Me esters, reduced, N -[3-(trimethoxysilyl)propyl]carbamates	1638852-33-1								5				1
https://comptox.epa.gov/dashboard/chemical/details/DTXSID60575047	4-(1,1,1,2,3,3,3-Heptafluoropropane-2-sulfonyl)benzoic acid	88489-82-1	WXWOPYZMHPOWHE-UHFFFAOYSA-N	4-(1,1,1,2,3,3,3-Heptafluoropropane-2-sulfonyl)benzoic acid	OC(=O)C1=CC=C(C=C1)S(=O)(=O)C(F)(C(F)(F)F)C(F)(F)F	InChI=1S/C10H5F7O4S/c11-8(9(12,13)14,10(15,16)17)22(20,21)6-3-1-5(2-4-6)7(18)19/h1-4H,(H,18,19)	C10H5F7O4S	354.19	353.98	7		3		5
https://comptox.epa.gov/dashboard/chemical/details/DTXSID60896163	3-(Nonafluorobutyl)-5-phenyl-1H-pyrazole	204130-95-0	SVXMNQVFCJCBTQ-UHFFFAOYSA-N	3-(Nonafluorobutyl)-5-phenyl-1H-pyrazole	FC(F)(F)C(F)(F)C(F)(F)C(F)(F)C1=NNC(=C1)C1=CC=CC=C1	InChI=1S/C13H7F9N2/c14-10(15,11(16,17)12(18,19)13(20,21)22)9-6-8(23-24-9)7-4-2-1-3-5-7/h1-6H,(H,23,24)	C13H7F9N2	362.199	362.047	14		13		5
https://comptox.epa.gov/dashboard/chemical/details/DTXSID20896129	6-[(2,2,3,3,4,4,5,5,6,6,7,7,7-Tridecafluoroheptyl)oxy]-1,3,5-triazine-2,4-diamine	57338-65-5	YPGCCGOAPJDVQF-UHFFFAOYSA-N	6-[(2,2,3,3,4,4,5,5,6,6,7,7,7-Tridecafluoroheptyl)oxy]-1,3,5-triazine-2,4-diamine	NC1=NC(OCC(F)(F)C(F)(F)C(F)(F)C(F)(F)C(F)(F)C(F)(F)F)=NC(N)=N1	InChI=1S/C10H6F13N5O/c11-5(12,1-29-4-27-2(24)26-3(25)28-4)6(13,14)7(15,16)8(17,18)9(19,20)10(21,22)23/h1H2,(H4,24,25,26,27,28)	C10H6F13N5O	459.171	459.036	15		21		5
https://comptox.epa.gov/dashboard/chemical/details/DTXSID50897649	2-Propenoic acid, 2-methyl-, anhydride, reaction products with reduced methanol-reduced polymd. oxidized 1,1,2,3,3,3-hexafluoro-1-propene reaction products	161308-19-6								11				5
https://comptox.epa.gov/dashboard/chemical/details/DTXSID80880180	Bis-(1H,1H,7H-perfluoroheptyl) (1S,3R)-camphorate	2355-57-9	VPEPXOMYWDUPOA-RMLUDKJBSA-N	Bis(2,2,3,3,4,4,5,5,6,6,7,7-dodecafluoroheptyl) (1S,3R)-1,2,2-trimethylcyclopentane-1,3-dicarboxylate	CC1(C)[C@@H](CC[C@]1(C)C(=O)OCC(F)(F)C(F)(F)C(F)(F)C(F)(F)C(F)(F)C(F)F)C(=O)OCC(F)(F)C(F)(F)C(F)(F)C(F)(F)C(F)(F)C(F)F	InChI=1S/C24H20F24O4/c1-13(2)8(9(49)51-6-15(29,30)19(37,38)23(45,46)21(41,42)17(33,34)10(25)26)4-5-14(13,3)12(50)52-7-16(31,32)20(39,40)24(47,48)22(43,44)18(35,36)11(27)28/h8,10-11H,4-7H2,1-3H3/t8-,14+/m0/s1	C24H20F24O4	828.382	828.098	20		3		5
https://comptox.epa.gov/dashboard/chemical/details/DTXSID30710165	2,2,3,3,3-Pentafluoropropanoyl nitrite	664-16-4	RGYSIEPZLZNWJR-UHFFFAOYSA-N	2,2,3,3,3-Pentafluoropropanoyl nitrite	FC(F)(F)C(F)(F)C(=O)ON=O	InChI=1S/C3F5NO3/c4-2(5,3(6,7)8)1(10)12-9-11	C3F5NO3	193.029	192.98	8		3		5
https://comptox.epa.gov/dashboard/chemical/details/DTXSID30170109	3,3-Bis(trifluoromethyl)-2-propenoic acid	1763-28-6	ZSBJCNVMTCMOBW-UHFFFAOYSA-N	4,4,4-Trifluoro-3-(trifluoromethyl)but-2-enoic acid	OC(=O)C=C(C(F)(F)F)C(F)(F)F	InChI=1S/C5H2F6O2/c6-4(7,8)2(1-3(12)13)5(9,10)11/h1H,(H,12,13)	C5H2F6O2	208.059	207.996	30		67		1	56/497	11	497
https://comptox.epa.gov/dashboard/chemical/details/DTXSID401032610	N-[3-(Trimethoxysilyl)propyl]perfluoroheptanamide	130043-47-9	KWOLMXZLNUWWLF-UHFFFAOYSA-N		CO[Si](CCCNC(=O)C(F)(F)C(F)(F)C(F)(F)C(F)(F)C(F)(F)C(F)(F)F)(OC)OC	InChI=1S/C13H16F13NO4Si/c1-29-32(30-2,31-3)6-4-5-27-7(28)8(14,15)9(16,17)10(18,19)11(20,21)12(22,23)13(24,25)26/h4-6H2,1-3H3,(H,27,28)	C13H16F13NO4Si	525.338	525.064	3				2
https://comptox.epa.gov/dashboard/chemical/details/DTXSID901036362	2‐{[3‐(Acetyloxy)‐1,5‐dihydroxy‐4‐(perfluorohexadecyl)pentan‐2‐yl]dimethylazaniumyl}acetate	NOCAS_1036362	BJMVNNKDCIUMJF-UHFFFAOYNA-N		CC(=O)OC(C(CO)C(F)(F)C(F)(F)C(F)(F)C(F)(F)C(F)(F)C(F)(F)C(F)(F)C(F)(F)C(F)(F)C(F)(F)C(F)(F)C(F)(F)C(F)(F)C(F)(F)C(F)(F)C(F)(F)F)C(CO)[N+](C)(C)CC([O-])=O	InChI=1/C27H20F33NO6/c1-7(64)67-11(9(6-63)61(2,3)4-10(65)66)8(5-62)12(28,29)13(30,31)14(32,33)15(34,35)16(36,37)17(38,39)18(40,41)19(42,43)20(44,45)21(46,47)22(48,49)23(50,51)24(52,53)25(54,55)26(56,57)27(58,59)60/h8-9,11,62-63H,4-6H2,1-3H3	C27H20F33NO6	1081.4	1081.08	3				2
https://comptox.epa.gov/dashboard/chemical/details/DTXSID40633472	4,4'-(3,3,4,4-Tetrafluorocyclobut-1-ene-1,2-diyl)dianiline	169381-04-8	UBWPKRPDAHTMGU-UHFFFAOYSA-N	4,4'-(3,3,4,4-Tetrafluorocyclobut-1-ene-1,2-diyl)dianiline	NC1=CC=C(C=C1)C1=C(C2=CC=C(N)C=C2)C(F)(F)C1(F)F	InChI=1S/C16H12F4N2/c17-15(18)13(9-1-5-11(21)6-2-9)14(16(15,19)20)10-3-7-12(22)8-4-10/h1-8H,21-22H2	C16H12F4N2	308.28	308.094	7		7		5
https://comptox.epa.gov/dashboard/chemical/details/DTXSID50371297	1H,1H,2H,2H-Perfluorohexyl bromide	38436-14-5	UDFSAZKDTBRQDY-UHFFFAOYSA-N	6-Bromo-1,1,1,2,2,3,3,4,4-nonafluorohexane	FC(F)(F)C(F)(F)C(F)(F)C(F)(F)CCBr	InChI=1S/C6H4BrF9/c7-2-1-3(8,9)4(10,11)5(12,13)6(14,15)16/h1-2H2	C6H4BrF9	326.988	325.935	16		38		5
https://comptox.epa.gov/dashboard/chemical/details/DTXSID901038299	Nonanamide, N,N'-[4-(phenylazo)-1,3-phenylene]bis[9-chloro-2,2,3,3,4,4,5,5,6,6,7,7,8,8,9,9-hexadecafluoro- (9CI)	548455-85-2	FOOBPGPBMOTSFN-UHFFFAOYSA-N		FC(F)(Cl)C(F)(F)C(F)(F)C(F)(F)C(F)(F)C(F)(F)C(F)(F)C(F)(F)C(=O)NC1=CC(NC(=O)C(F)(F)C(F)(F)C(F)(F)C(F)(F)C(F)(F)C(F)(F)C(F)(F)C(F)(F)Cl)=C(C=C1)N=NC1=CC=CC=C1	InChI=1S/C30H10Cl2F32N4O2/c31-29(61,62)27(57,58)25(53,54)23(49,50)21(45,46)19(41,42)17(37,38)15(33,34)13(69)65-10-6-7-11(68-67-9-4-2-1-3-5-9)12(8-10)66-14(70)16(35,36)18(39,40)20(43,44)22(47,48)24(51,52)26(55,56)28(59,60)30(32,63)64/h1-8H,(H,65,69)(H,66,70)	C30H10Cl2F32N4O2	1137.28	1135.97	5				5
https://comptox.epa.gov/dashboard/chemical/details/DTXSID40880520	Bis(perfluoro(1-[(3,6-dimethyl-1,4-dioxan-2-yl)oxy]ethyl)) ketone	61097-96-9	CBUWIAZYOKAVDV-UHFFFAOYSA-N	1,5-Dideoxy-1,1,1,5,5,5-hexafluoro-2,4-di-C-fluoro-2,4-bis-O-{[2,3,5,5,6-pentafluoro-3,6-bis(trifluoromethyl)-1,4-dioxan-2-yl]}pent-3-ulose	FC(F)(F)C(F)(OC1(F)OC(F)(C(F)(F)F)C(F)(F)OC1(F)C(F)(F)F)C(=O)C(F)(OC1(F)OC(F)(C(F)(F)F)C(F)(F)OC1(F)C(F)(F)F)C(F)(F)F	InChI=1S/C17F30O7/c18-2(8(24,25)26,49-16(46)6(22,12(36,37)38)51-14(42,43)4(20,53-16)10(30,31)32)1(48)3(19,9(27,28)29)50-17(47)7(23,13(39,40)41)52-15(44,45)5(21,54-17)11(33,34)35	C17F30O7	886.132	885.916	23		12
https://comptox.epa.gov/dashboard/chemical/details/DTXSID501019124	1,1,1,3,3,3-hexafluoropropan-2-yl (3a,5b,6b,7b,20R)-3,6,7-tris[(trifluoroacetyl)oxy]cholan-24-oate	NOCAS_1019124	ZMQPGXCUJGKHOP-UDFIMFMKSA-N	1,1,1,3,3,3-Hexafluoropropan-2-yl 3alpha,6beta,7beta-tris[(trifluoroacetyl)oxy]-5beta-cholan-24-oate	[H]C(C)(CCC(=O)OC(C(F)(F)F)C(F)(F)F)[C@@]1([H])CC[C@@]2([H])[C@]3([H])[C@@]([H])(OC(=O)C(F)(F)F)[C@@]([H])(OC(=O)C(F)(F)F)[C@]4([H])C[C@@]([H])(CC[C@]4(C)[C@@]3([H])CC[C@]12C)OC(=O)C(F)(F)F	InChI=1S/C33H37F15O8/c1-13(4-7-19(49)54-23(29(34,35)36)30(37,38)39)15-5-6-16-20-17(9-11-27(15,16)2)28(3)10-8-14(53-24(50)31(40,41)42)12-18(28)21(55-25(51)32(43,44)45)22(20)56-26(52)33(46,47)48/h13-18,20-23H,4-12H2,1-3H3/t13-,14-,15-,16+,17+,18+,20+,21+,22-,27-,28-/m1/s1	C33H37F15O8	846.627	846.225	5		4		4
https://comptox.epa.gov/dashboard/chemical/details/DTXSID701027656	11-(Perfluorooctyl)undecyl methacrylate	3794-51-2	MKRIARBLDJPYJB-UHFFFAOYSA-N		CC(=C)C(=O)OCCCCCCCCCCCC(F)(F)C(F)(F)C(F)(F)C(F)(F)C(F)(F)C(F)(F)C(F)(F)C(F)(F)F	InChI=1S/C23H27F17O2/c1-14(2)15(41)42-13-11-9-7-5-3-4-6-8-10-12-16(24,25)17(26,27)18(28,29)19(30,31)20(32,33)21(34,35)22(36,37)23(38,39)40/h1,3-13H2,2H3	C23H27F17O2	658.44	658.174	3				1
https://comptox.epa.gov/dashboard/chemical/details/DTXSID101032928	Bis(perfluoroheptyl) phosphinic acid	158986-67-5	XCSJNQPCYLNPIB-UHFFFAOYSA-N		OP(=O)(C(F)(F)C(F)(F)C(F)(F)C(F)(F)C(F)(F)C(F)(F)C(F)(F)F)C(F)(F)C(F)(F)C(F)(F)C(F)(F)C(F)(F)C(F)(F)C(F)(F)F	InChI=1S/C14HF30O2P/c15-1(16,3(19,20)7(27,28)11(35,36)37)5(23,24)9(31,32)13(41,42)47(45,46)14(43,44)10(33,34)6(25,26)2(17,18)4(21,22)8(29,30)12(38,39)40/h(H,45,46)	C14HF30O2P	802.086	801.924	3				2
https://comptox.epa.gov/dashboard/chemical/details/DTXSID10881842	(7.alpha.,17.beta.)-17-(acetyloxy)-7-[9-[(4,4,5,5,5-pentafluoropentyl)thio]nonyl]-estr-4-en-3-one	415927-29-6	HAHBGAOABPGZCG-HVJKTEGHSA-N	3-Oxo-7alpha-{9-[(4,4,5,5,5-pentafluoropentyl)sulfanyl]nonyl}estr-4-en-17beta-yl acetate--3-methoxy-7alpha-[9-(4,4,5,5,5-pentafluoropentane-1-sulfinyl)nonyl]estra-1(10),2,4-trien-17beta-ol (1/1)	[H][C@]1(O)CC[C@@]2([H])[C@]3([H])[C@]([H])(CCCCCCCCCS(=O)CCCC(F)(F)C(F)(F)F)CC4=CC(OC)=CC=C4[C@@]3([H])CC[C@]12C.[H][C@@]1(CC[C@@]2([H])[C@]3([H])[C@]([H])(CCCCCCCCCSCCCC(F)(F)C(F)(F)F)CC4=CC(=O)CC[C@]4([H])[C@@]3([H])CC[C@]12C)OC(C)=O	InChI=1S/C34H51F5O3S.C33H49F5O3S/c1-23(40)42-30-15-14-29-31-24(21-25-22-26(41)12-13-27(25)28(31)16-18-32(29,30)2)11-8-6-4-3-5-7-9-19-43-20-10-17-33(35,36)34(37,38)39;1-31-18-16-27-26-13-12-25(41-2)22-24(26)21-23(30(27)28(31)14-15-29(31)39)11-8-6-4-3-5-7-9-19-42(40)20-10-17-32(34,35)33(36,37)38/h22,24,27-31H,3-21H2,1-2H3;12-13,22-23,27-30,39H,3-11,14-21H2,1-2H3/t24-,27+,28-,29+,30+,31-,32+;23-,27-…	C67H100F10O6S2	1255.64	1254.68	10				2
https://comptox.epa.gov/dashboard/chemical/details/DTXSID20606280	2-Nitro-4-[(2,2,3,3-tetrafluoropropyl)sulfanyl]aniline	54058-62-7	GWMKMDMTHYYNEA-UHFFFAOYSA-N	2-Nitro-4-[(2,2,3,3-tetrafluoropropyl)sulfanyl]aniline	NC1=C(C=C(SCC(F)(F)C(F)F)C=C1)[N+]([O-])=O	InChI=1S/C9H8F4N2O2S/c10-8(11)9(12,13)4-18-5-1-2-6(14)7(3-5)15(16)17/h1-3,8H,4,14H2	C9H8F4N2O2S	284.23	284.024	5				5
https://comptox.epa.gov/dashboard/chemical/details/DTXSID60881296	Benzenesulfonyl chloride, [[(2,2,3,3,4,4,5,5,6,6,7,7,8,8,8-pentadecafluoro-1-oxooctyl)amino]methyl]-, branched and linear	90218-71-6								14				2
https://comptox.epa.gov/dashboard/chemical/details/DTXSID30595378	1,1,1,3,3,3-Hexafluoro-2-{[fluoro(~2~H_2_)methyl]oxy}(~2~H)propane	1173021-96-9	DFEYYRMXOJXZRJ-FUDHJZNOSA-N	1,1,1,3,3,3-Hexafluoro-2-{[fluoro(~2~H_2_)methyl]oxy}(~2~H)propane	[2H]C([2H])(F)OC([2H])(C(F)(F)F)C(F)(F)F	InChI=1S/C4H3F7O/c5-1-12-2(3(6,7)8)4(9,10)11/h2H,1H2/i1D2,2D	C4D3F7O	203.074	203.026	7				5
https://comptox.epa.gov/dashboard/chemical/details/DTXSID50181999	2-((3,3,4,4,5,5,6,6,7,7,8,8,9,9,10,10,10-Heptadecafluorodecyl)amino)ethanol	27607-42-7	AFNLZEWJLHEBLO-UHFFFAOYSA-N	2-[(3,3,4,4,5,5,6,6,7,7,8,8,9,9,10,10,10-Heptadecafluorodecyl)amino]ethan-1-ol	OCCNCCC(F)(F)C(F)(F)C(F)(F)C(F)(F)C(F)(F)C(F)(F)C(F)(F)C(F)(F)F	InChI=1S/C12H10F17NO/c13-5(14,1-2-30-3-4-31)6(15,16)7(17,18)8(19,20)9(21,22)10(23,24)11(25,26)12(27,28)29/h30-31H,1-4H2	C12H10F17NO	507.191	507.049	25		15
https://comptox.epa.gov/dashboard/chemical/details/DTXSID201023154	(2Z)-3,4,4,5,5,6,6,7,7,8,8,9,9,9-Tetradecafluoro-2-iodonon-2-en-1-ol	1211961-38-4	JIPGTBFJIYIERY-IHWYPQMZSA-N		OC\C(I)=C(\F)C(F)(F)C(F)(F)C(F)(F)C(F)(F)C(F)(F)C(F)(F)F	InChI=1S/C9H3F14IO/c10-3(2(24)1-25)4(11,12)5(13,14)6(15,16)7(17,18)8(19,20)9(21,22)23/h25H,1H2/b3-2-	C9H3F14IO	520.004	519.9	3				2
https://comptox.epa.gov/dashboard/chemical/details/DTXSID90617585	2-Phenyl-4,4-bis(trifluoromethyl)quinazolin-1(4H)-ol	62457-67-4	GMTJWNHAGIKFBJ-UHFFFAOYSA-N	2-Phenyl-4,4-bis(trifluoromethyl)quinazolin-1(4H)-ol	ON1C2=CC=CC=C2C(N=C1C1=CC=CC=C1)(C(F)(F)F)C(F)(F)F	InChI=1S/C16H10F6N2O/c17-15(18,19)14(16(20,21)22)11-8-4-5-9-12(11)24(25)13(23-14)10-6-2-1-3-7-10/h1-9,25H	C16H10F6N2O	360.259	360.07	5		4		5
https://comptox.epa.gov/dashboard/chemical/details/DTXSID00838885	4,4,5,5,6,6,7,7,7-Nonafluoroheptyl carbonochloridate	821806-42-2	DDWXIFAGBUZUHP-UHFFFAOYSA-N	4,4,5,5,6,6,7,7,7-Nonafluoroheptyl carbonochloridate	FC(F)(F)C(F)(F)C(F)(F)C(F)(F)CCCOC(Cl)=O	InChI=1S/C8H6ClF9O2/c9-4(19)20-3-1-2-5(10,11)6(12,13)7(14,15)8(16,17)18/h1-3H2	C8H6ClF9O2	340.57	339.991	15		4		5
https://comptox.epa.gov/dashboard/chemical/details/DTXSID201026708	[1,1,2,2-Tetrafluoro-2-[1,1,2,2,3,3,4,4,5,5,6,6,7,7,8,8,8-heptadecafluorooctylsulfonyl(methyl)amino]ethyl] prop-2-enoate	NOCAS_1026708	PHHYFYQZNZBGRC-UHFFFAOYSA-N		CN(C(F)(F)C(F)(F)OC(=O)C=C)S(=O)(=O)C(F)(F)C(F)(F)C(F)(F)C(F)(F)C(F)(F)C(F)(F)C(F)(F)C(F)(F)F	InChI=1S/C14H6F21NO4S/c1-3-4(37)40-13(32,33)12(30,31)36(2)41(38,39)14(34,35)10(25,26)8(21,22)6(17,18)5(15,16)7(19,20)9(23,24)11(27,28)29/h3H,1H2,2H3	C14H6F21NO4S	683.23	682.968	3				2
https://comptox.epa.gov/dashboard/chemical/details/DTXSID70699223	4-[(Heptadecafluorononen-1-yl)oxy]benzoic acid	58253-65-9								19				1
https://comptox.epa.gov/dashboard/chemical/details/DTXSID40457135	3-(Perfluorooctyl)propyl iodide	200112-75-0	AXUBYTAXJHIPJO-UHFFFAOYSA-N	1,1,1,2,2,3,3,4,4,5,5,6,6,7,7,8,8-Heptadecafluoro-11-iodoundecane	FC(F)(F)C(F)(F)C(F)(F)C(F)(F)C(F)(F)C(F)(F)C(F)(F)C(F)(F)CCCI	InChI=1S/C11H6F17I/c12-4(13,2-1-3-29)5(14,15)6(16,17)7(18,19)8(20,21)9(22,23)10(24,25)11(26,27)28/h1-3H2	C11H6F17I	588.046	587.924	24		36		2
https://comptox.epa.gov/dashboard/chemical/details/DTXSID10882576	1430799-96-4 (name too long)	1430799-96-4								11				5
https://comptox.epa.gov/dashboard/chemical/details/DTXSID00437731	bis(2,3,3,3-tetrafluoro-2-(heptafluoropropoxy)-1-oxopropyl)peroxide	56347-79-6	UHASMEVRHWRZKF-UHFFFAOYSA-N		FC(F)(F)C(F)(F)C(F)(F)OC(F)(C(=O)OOC(=O)C(F)(OC(F)(F)C(F)(F)C(F)(F)F)C(F)(F)F)C(F)(F)F	InChI=1S/C12F22O6/c13-3(7(19,20)21,39-11(31,32)5(15,16)9(25,26)27)1(35)37-38-2(36)4(14,8(22,23)24)40-12(33,34)6(17,18)10(28,29)30	C12F22O6	658.091	657.934	16		14		5
https://comptox.epa.gov/dashboard/chemical/details/DTXSID40895533	3,4,4,5,5,6,6,7,7,8,8,8-Dodecafluoro-2-octenal	69534-12-9	IRFCYNBOXLFPAS-UHFFFAOYSA-N	3,4,4,5,5,6,6,7,7,8,8,8-Dodecafluorooct-2-enal	FC(=CC=O)C(F)(F)C(F)(F)C(F)(F)C(F)(F)C(F)(F)F	InChI=1S/C8H2F12O/c9-3(1-2-21)4(10,11)5(12,13)6(14,15)7(16,17)8(18,19)20/h1-2H	C8H2F12O	342.084	341.991	17		4		1
https://comptox.epa.gov/dashboard/chemical/details/DTXSID20882749	2-Propenoic acid, polymers, 2-methyl-, polymer with 2-(diethylamino)ethyl 2-methyl-2-propenoate, 2-propenoic acid and 3,3,4,4,5,5,6,6,7,7,8,8,8-tridecafluorooctyl 2-methyl-2-propenoate	1071022-25-7								13				5
https://comptox.epa.gov/dashboard/chemical/details/DTXSID901032839	N-(2-Carboxyethyl)-3-[(2-carboxyethyl)[(perfluoropropyl)sulfonyl]amino]-N,N-dimethyl-1-propanaminium	1513864-24-8	ZWZORHDEAVPZCQ-UHFFFAOYSA-M		C[N+](C)(CCCN(CCC([O-])=O)S(=O)(=O)C(F)(F)C(F)(F)C(F)(F)F)CCC([O-])=O	InChI=1S/C14H21F7N2O6S/c1-23(2,9-5-11(26)27)8-3-6-22(7-4-10(24)25)30(28,29)14(20,21)12(15,16)13(17,18)19/h3-9H2,1-2H3,(H-,24,25,26,27)/p-1	C14H20F7N2O6S	477.37	477.094	3				1
https://comptox.epa.gov/dashboard/chemical/details/DTXSID80881112	Bis((perfluorotetradecyl)ethyl) hydrogen phosphate	93857-53-5	VAPDLYGIEFOUOV-UHFFFAOYSA-N	Bis(3,3,4,4,5,5,6,6,7,7,8,8,9,9,10,10,11,11,12,12,13,13,14,14,15,15,16,16,16-nonacosafluorohexadecyl) hydrogen phosphate	OP(=O)(OCCC(F)(F)C(F)(F)C(F)(F)C(F)(F)C(F)(F)C(F)(F)C(F)(F)C(F)(F)C(F)(F)C(F)(F)C(F)(F)C(F)(F)C(F)(F)C(F)(F)F)OCCC(F)(F)C(F)(F)C(F)(F)C(F)(F)C(F)(F)C(F)(F)C(F)(F)C(F)(F)C(F)(F)C(F)(F)C(F)(F)C(F)(F)C(F)(F)C(F)(F)F	InChI=1S/C32H9F58O4P/c33-5(34,7(37,38)9(41,42)11(45,46)13(49,50)15(53,54)17(57,58)19(61,62)21(65,66)23(69,70)25(73,74)27(77,78)29(81,82)31(85,86)87)1-3-93-95(91,92)94-4-2-6(35,36)8(39,40)10(43,44)12(47,48)14(51,52)16(55,56)18(59,60)20(63,64)22(67,68)24(71,72)26(75,76)28(79,80)30(83,84)32(88,89)90/h1-4H2,(H,91,92)	C32H9F58O4P	1590.3	1589.93	23		9		1
https://comptox.epa.gov/dashboard/chemical/details/DTXSID80882967	Thiols, C4-20, .gamma.-.omega.-perfluoro, reaction products with methylated formaldehyde1,3,5-triazine-2,4,6-triamine polymer	113089-67-1								13				5
https://comptox.epa.gov/dashboard/chemical/details/DTXSID40896545	2,3,3,3-Tetrafluoro-2-[1,1,2,3,3,3-hexafluoro-2-(heptafluoropropoxy)propoxy]-N-(2-hydroxyethyl)propanamide	137506-19-5	LENQWYBQXKARDJ-UHFFFAOYSA-N	2,3,3,3-Tetrafluoro-2-[1,1,2,3,3,3-hexafluoro-2-(heptafluoropropoxy)propoxy]-N-(2-hydroxyethyl)propanamide	OCCNC(=O)C(F)(OC(F)(F)C(F)(OC(F)(F)C(F)(F)C(F)(F)F)C(F)(F)F)C(F)(F)F	InChI=1S/C11H6F17NO4/c12-4(7(16,17)18,3(31)29-1-2-30)32-11(27,28)6(15,9(22,23)24)33-10(25,26)5(13,14)8(19,20)21/h30H,1-2H2,(H,29,31)	C11H6F17NO4	539.145	539.003	15		10		5
https://comptox.epa.gov/dashboard/chemical/details/DTXSID10881165	4,4,5,5,6,6,7,7,8,8,9,9,10,10,11,11,11-Heptadecafluoro-1-phenoxyundecan-2-ol	94159-91-8	LXBFURBCWJWTTM-UHFFFAOYSA-N	4,4,5,5,6,6,7,7,8,8,9,9,10,10,11,11,11-Heptadecafluoro-1-phenoxyundecan-2-ol	OC(COC1=CC=CC=C1)CC(F)(F)C(F)(F)C(F)(F)C(F)(F)C(F)(F)C(F)(F)C(F)(F)C(F)(F)F	InChI=1S/C17H11F17O2/c18-10(19,6-8(35)7-36-9-4-2-1-3-5-9)11(20,21)12(22,23)13(24,25)14(26,27)15(28,29)16(30,31)17(32,33)34/h1-5,8,35H,6-7H2	C17H11F17O2	570.246	570.049	24		14		1
https://comptox.epa.gov/dashboard/chemical/details/DTXSID10628658	2'-Deoxy-5-(nonafluorobutyl)uridine	58671-35-5	JTJAXTDUPYESRS-RRKCRQDMSA-N	2'-Deoxy-5-(nonafluorobutyl)uridine	OC[C@H]1O[C@H](C[C@@H]1O)N1C=C(C(=O)NC1=O)C(F)(F)C(F)(F)C(F)(F)C(F)(F)F	InChI=1S/C13H11F9N2O5/c14-10(15,11(16,17)12(18,19)13(20,21)22)4-2-24(9(28)23-8(4)27)7-1-5(26)6(3-25)29-7/h2,5-7,25-26H,1,3H2,(H,23,27,28)/t5-,6+,7+/m0/s1	C13H11F9N2O5	446.226	446.052	15		6		5
https://comptox.epa.gov/dashboard/chemical/details/DTXSID501026795	Fluoromethyl 1,1,2,2,2-pentafluoroethyl carbonate	NOCAS_1026795	FNZITBUJCREPHS-UHFFFAOYSA-N		FCOC(=O)OC(F)(F)C(F)(F)F	InChI=1S/C4H2F6O3/c5-1-12-2(11)13-4(9,10)3(6,7)8/h1H2	C4H2F6O3	212.047	211.991	3				2
https://comptox.epa.gov/dashboard/chemical/details/DTXSID80882987	Chromium, chloro hydroxy 5-[(.gamma.-.omega.-perfluoro-C8-20-alkyl)thio]bicyclo[2.2.1]heptane-2,3-dicarboxylate complexes	71608-46-3								17				5
https://comptox.epa.gov/dashboard/chemical/details/DTXSID3069306	2-((Ethyl(pentadecafluoroheptyl)sulfonyl)amino)ethyl acrylate	59071-10-2	IIEYFHNUKYSWAV-UHFFFAOYSA-N	2-[Ethyl(1,1,2,2,3,3,4,4,5,5,6,6,7,7,7-pentadecafluoroheptane-1-sulfonyl)amino]ethyl prop-2-enoate	CCN(CCOC(=O)C=C)S(=O)(=O)C(F)(F)C(F)(F)C(F)(F)C(F)(F)C(F)(F)C(F)(F)C(F)(F)F	InChI=1S/C14H12F15NO4S/c1-3-7(31)34-6-5-30(4-2)35(32,33)14(28,29)12(23,24)10(19,20)8(15,16)9(17,18)11(21,22)13(25,26)27/h3H,1,4-6H2,2H3	C14H12F15NO4S	575.29	575.025	46		21		1
https://comptox.epa.gov/dashboard/chemical/details/DTXSID7070840	2-Propenoic acid, 2-methyl-, 2-(ethyl((undecafluoropentyl)sulfonyl)amino)ethyl ester	67906-73-4	WGAZHHCZKIWWFF-UHFFFAOYSA-N	2-[Ethyl(1,1,2,2,3,3,4,4,5,5,5-undecafluoropentane-1-sulfonyl)amino]ethyl 2-methylprop-2-enoate	CCN(CCOC(=O)C(C)=C)S(=O)(=O)C(F)(F)C(F)(F)C(F)(F)C(F)(F)C(F)(F)F	InChI=1S/C13H14F11NO4S/c1-4-25(5-6-29-8(26)7(2)3)30(27,28)13(23,24)11(18,19)9(14,15)10(16,17)12(20,21)22/h2,4-6H2,1,3H3	C13H14F11NO4S	489.3	489.047	32		12		1
https://comptox.epa.gov/dashboard/chemical/details/DTXSID80881031	(2-Carboxylatoethyl)-3-((perfluoro-11-methyldodecyl)-2-hydroxypropyl)aminopropyldimethylammonium	93776-15-9	CUFYORGVHPVESH-UHFFFAOYSA-N	3-[Dimethyl(3-{[4,4,5,5,6,6,7,7,8,8,9,9,10,10,11,11,12,12,13,13,14,15,15,15-tetracosafluoro-2-hydroxy-14-(trifluoromethyl)pentadecyl]amino}propyl)azaniumyl]propanoate	C[N+](C)(CCCNCC(O)CC(F)(F)C(F)(F)C(F)(F)C(F)(F)C(F)(F)C(F)(F)C(F)(F)C(F)(F)C(F)(F)C(F)(F)C(F)(C(F)(F)F)C(F)(F)F)CCC([O-])=O	InChI=1S/C24H23F27N2O3/c1-53(2,7-4-11(55)56)6-3-5-52-9-10(54)8-12(25,26)14(28,29)16(32,33)18(36,37)20(40,41)22(44,45)21(42,43)19(38,39)17(34,35)15(30,31)13(27,23(46,47)48)24(49,50)51/h10,52,54H,3-9H2,1-2H3	C24H23F27N2O3	900.416	900.128	22		2		1
https://comptox.epa.gov/dashboard/chemical/details/DTXSID50503839	1,1,2,3,3,3-Hexafluoro-2-iodopropyl sulfurofluoridate	77570-01-5	RQZWJAQAGOXRBZ-UHFFFAOYSA-N	1,1,2,3,3,3-Hexafluoro-2-iodopropyl sulfurofluoridate	FC(F)(F)C(F)(I)C(F)(F)OS(F)(=O)=O	InChI=1S/C3F7IO3S/c4-1(11,2(5,6)7)3(8,9)14-15(10,12)13	C3F7IO3S	375.98	375.85	7				5
https://comptox.epa.gov/dashboard/chemical/details/DTXSID00768057	1,4-Bis(heptadecafluorooctyl)benzene	132877-69-1	FVCOOVCOQRNPDZ-UHFFFAOYSA-N	1,4-Bis(heptadecafluorooctyl)benzene	FC(F)(F)C(F)(F)C(F)(F)C(F)(F)C(F)(F)C(F)(F)C(F)(F)C(F)(F)C1=CC=C(C=C1)C(F)(F)C(F)(F)C(F)(F)C(F)(F)C(F)(F)C(F)(F)C(F)(F)C(F)(F)F	InChI=1S/C22H4F34/c23-7(24,9(27,28)11(31,32)13(35,36)15(39,40)17(43,44)19(47,48)21(51,52)53)5-1-2-6(4-3-5)8(25,26)10(29,30)12(33,34)14(37,38)16(41,42)18(45,46)20(49,50)22(54,55)56/h1-4H	C22H4F34	914.22	913.977	8		4		5
https://comptox.epa.gov/dashboard/chemical/details/DTXSID00293950	6-fluoro-2-(pentafluoroethyl)-1h-benzimidazole	5847-95-0	UOYHKSQZQWYILQ-UHFFFAOYSA-N	6-Fluoro-2-(pentafluoroethyl)-1H-benzimidazole	FC1=CC2=C(C=C1)N=C(N2)C(F)(F)C(F)(F)F	InChI=1S/C9H4F6N2/c10-4-1-2-5-6(3-4)17-7(16-5)8(11,12)9(13,14)15/h1-3H,(H,16,17)	C9H4F6N2	254.135	254.028	8		12		5
https://comptox.epa.gov/dashboard/chemical/details/DTXSID20450725	Ethane, 1,1,1,2-tetrafluoro-2-methoxy-, (S)-	156700-89-9	BEPCUGVFWAYLBF-UWTATZPHSA-N	(2S)-1,1,1,2-Tetrafluoro-2-methoxyethane	CO[C@@H](F)C(F)(F)F	InChI=1S/C3H4F4O/c1-8-2(4)3(5,6)7/h2H,1H3/t2-/m1/s1	C3H4F4O	132.058	132.02	5		6		5
https://comptox.epa.gov/dashboard/chemical/details/DTXSID10500667	1,1,1,3,5,7,7-Heptachloro-2,2,3,4,4,5,6,6,7-nonafluoroheptane	53281-02-0	UWWJJXVSRFPYSS-UHFFFAOYSA-N	1,1,1,3,5,7,7-Heptachloro-2,2,3,4,4,5,6,6,7-nonafluoroheptane	FC(F)(C(F)(Cl)Cl)C(F)(Cl)C(F)(F)C(F)(Cl)C(F)(F)C(Cl)(Cl)Cl	InChI=1S/C7Cl7F9/c8-1(15,4(19,20)6(10,11)12)3(17,18)2(9,16)5(21,22)7(13,14)23	C7Cl7F9	503.21	499.768	7				5
https://comptox.epa.gov/dashboard/chemical/details/DTXSID30917415	2-[(2,2,3,4,4,4-Hexafluorobutoxy)methyl]oxirane	93858-69-6	OHNPHEFKAOEHSF-UHFFFAOYSA-N	2-[(2,2,3,4,4,4-Hexafluorobutoxy)methyl]oxirane	FC(C(F)(F)F)C(F)(F)COCC1CO1	InChI=1S/C7H8F6O2/c8-5(7(11,12)13)6(9,10)3-14-1-4-2-15-4/h4-5H,1-3H2	C7H8F6O2	238.129	238.043	13		10
https://comptox.epa.gov/dashboard/chemical/details/DTXSID70896699	(1r,4r)-4-(Heptafluoropropyl)cyclohexane-1-carboxylic acid	88951-23-9	XHYURWMFYFFMBL-IZLXSQMJSA-N	(1r,4r)-4-(Heptafluoropropyl)cyclohexane-1-carboxylic acid	OC(=O)[C@H]1CC[C@@H](CC1)C(F)(F)C(F)(F)C(F)(F)F	InChI=1S/C10H11F7O2/c11-8(12,9(13,14)10(15,16)17)6-3-1-5(2-4-6)7(18)19/h5-6H,1-4H2,(H,18,19)/t5-,6-	C10H11F7O2	296.185	296.065	15		14		5
https://comptox.epa.gov/dashboard/chemical/details/DTXSID201035406	N,N,N-Trimethyl-(9-(difluoromethyl)perfluorononyl)methanaminium	NOCAS_1035406	WQTVONPTPUFLPI-UHFFFAOYSA-N		C[N+](C)(C)CC(F)(F)C(F)(F)C(F)(F)C(F)(F)C(F)(F)C(F)(F)C(F)(F)C(F)(F)C(F)(F)C(F)F	InChI=1S/C14H12F20N/c1-35(2,3)4-6(17,18)8(21,22)10(25,26)12(29,30)14(33,34)13(31,32)11(27,28)9(23,24)7(19,20)5(15)16/h5H,4H2,1-3H3/q+1	C14H12F20N	574.225	574.064	3				2
https://comptox.epa.gov/dashboard/chemical/details/DTXSID901035140	(E)-Perfluoro-2-dodec-7-eneoxyacetic acid	NOCAS_1035140	DWLPZLLTNYFILH-OWOJBTEDSA-N		OC(=O)C(F)(F)OC(F)(F)C(F)(F)C(F)(F)C(F)(F)C(F)(F)C(F)(F)C(\F)=C(/F)C(F)(F)C(F)(F)C(F)(F)C(F)(F)F	InChI=1S/C14HF25O3/c15-1(2(16)5(19,20)8(25,26)11(31,32)13(35,36)37)4(17,18)7(23,24)9(27,28)10(29,30)12(33,34)14(38,39)42-6(21,22)3(40)41/h(H,40,41)/b2-1+	C14HF25O3	692.119	691.953	3				2
https://comptox.epa.gov/dashboard/chemical/details/DTXSID60785487	1,1,2,2,8,8,9,9-Octafluorononane-3,5,7-trione	425639-05-0	VZIFRAPVRSPCTP-UHFFFAOYSA-N	1,1,2,2,8,8,9,9-Octafluorononane-3,5,7-trione	FC(F)C(F)(F)C(=O)CC(=O)CC(=O)C(F)(F)C(F)F	InChI=1S/C9H6F8O3/c10-6(11)8(14,15)4(19)1-3(18)2-5(20)9(16,17)7(12)13/h6-7H,1-2H2	C9H6F8O3	314.131	314.019	5		4		5
https://comptox.epa.gov/dashboard/chemical/details/DTXSID401036367	2‐[Dimethyl(4,4,5,5,6,6,7,7,7‐nonafluoroheptyl)azaniumyl]acetate	NOCAS_1036367	AVZGNWJFUUZVEX-UHFFFAOYSA-N		C[N+](C)(CCCC(F)(F)C(F)(F)C(F)(F)C(F)(F)F)CC([O-])=O	InChI=1S/C11H14F9NO2/c1-21(2,6-7(22)23)5-3-4-8(12,13)9(14,15)10(16,17)11(18,19)20/h3-6H2,1-2H3	C11H14F9NO2	363.224	363.088	3				2
https://comptox.epa.gov/dashboard/chemical/details/DTXSID90239569	Perfluoro-2-(trifluoromethyl)propanesulfonic acid	93762-09-5	GWJVUODILLGCGD-UHFFFAOYSA-N	1,1,2,3,3,3-Hexafluoro-2-(trifluoromethyl)propane-1-sulfonic acid	OS(=O)(=O)C(F)(F)C(F)(C(F)(F)F)C(F)(F)F	InChI=1S/C4HF9O3S/c5-1(2(6,7)8,3(9,10)11)4(12,13)17(14,15)16/h(H,14,15,16)	C4HF9O3S	300.09	299.95	22		13		1
https://comptox.epa.gov/dashboard/chemical/details/DTXSID30881283	Diaquatetrachloro(mu-(N-ethyl-N-((nonafluorobutyl)sulphonyl)glycinato-O1:O1'))-mu-hydroxybis(propan-2-ol)dichromium	68900-97-0	HWFRETHWBXEDFT-UHFFFAOYSA-H	Diaqua(tetrachlorido)-{mu-[N-ethyl-N-(1,1,2,2,3,3,4,4,4-nonafluorobutane-1-sulfonyl)glycinato-kappaO:kappaO']}(mu-hydroxido)bis(propan-2-ol)dichromium	O.O.[OH-].[Cl-].[Cl-].[Cl-].[Cl-].[Cr+3].[Cr+3].CC(C)O.CC(C)O.CCN(CC([O-])=O)S(=O)(=O)C(F)(F)C(F)(F)C(F)(F)C(F)(F)F	InChI=1S/C8H8F9NO4S.2C3H8O.4ClH.2Cr.3H2O/c1-2-18(3-4(19)20)23(21,22)8(16,17)6(11,12)5(9,10)7(13,14)15;2*1-3(2)4;;;;;;;;;/h2-3H2,1H3,(H,19,20);2*3-4H,1-2H3;4*1H;;;3*1H2/q;;;;;;;2*+3;;;/p-6	C14H28Cl4Cr2F9NO9S	803.21	800.891	23				1
https://comptox.epa.gov/dashboard/chemical/details/DTXSID50895943	2-(Heptafluoropropyl)-1H-indole	123825-50-3	SWGJHJPLSVAHJS-UHFFFAOYSA-N	2-(Heptafluoropropyl)-1H-indole	FC(F)(F)C(F)(F)C(F)(F)C1=CC2=CC=CC=C2N1	InChI=1S/C11H6F7N/c12-9(13,10(14,15)11(16,17)18)8-5-6-3-1-2-4-7(6)19-8/h1-5,19H	C11H6F7N	285.165	285.039	14		5		5
https://comptox.epa.gov/dashboard/chemical/details/DTXSID801035373	N-Ethyl-N,N-dimethyl-(12-(difluoromethyl)perfluorododecyl)methan-1-aminium	NOCAS_1035373	XJKUCUJLTIOBHV-UHFFFAOYSA-N		CC[N+](C)(C)CC(F)(F)C(F)(F)C(F)(F)C(F)(F)C(F)(F)C(F)(F)C(F)(F)C(F)(F)C(F)(F)C(F)(F)C(F)(F)C(F)(F)C(F)F	InChI=1S/C18H14F26N/c1-4-45(2,3)5-7(21,22)9(25,26)11(29,30)13(33,34)15(37,38)17(41,42)18(43,44)16(39,40)14(35,36)12(31,32)10(27,28)8(23,24)6(19)20/h6H,4-5H2,1-3H3/q+1	C18H14F26N	738.275	738.071	3				2
https://comptox.epa.gov/dashboard/chemical/details/DTXSID20896240	N-[4-(Nonafluorobutoxy)phenyl]pyridine-4-carboxamide--hydrogen chloride (1/1)	62315-29-1	WVBXTQVJWWYEHC-UHFFFAOYSA-N	N-[4-(Nonafluorobutoxy)phenyl]pyridine-4-carboxamide--hydrogen chloride (1/1)	Cl.FC(F)(F)C(F)(F)C(F)(F)C(F)(F)OC1=CC=C(NC(=O)C2=CC=NC=C2)C=C1	InChI=1S/C16H9F9N2O2.ClH/c17-13(18,15(21,22)23)14(19,20)16(24,25)29-11-3-1-10(2-4-11)27-12(28)9-5-7-26-8-6-9;/h1-8H,(H,27,28);1H	C16H10ClF9N2O2	468.7	468.029	13		8		5
https://comptox.epa.gov/dashboard/chemical/details/DTXSID801026718	1,1,2,2,3,3,4,4,5,5,6,6,7,7,8,8,9-Heptadecafluorodecan-1-ol	NOCAS_1026718	WCFUQBKWMVPFHY-UHFFFAOYNA-N		CC(F)C(F)(F)C(F)(F)C(F)(F)C(F)(F)C(F)(F)C(F)(F)C(F)(F)C(O)(F)F	InChI=1/C10H5F17O/c1-2(11)3(12,13)4(14,15)5(16,17)6(18,19)7(20,21)8(22,23)9(24,25)10(26,27)28/h2,28H,1H3	C10H5F17O	464.122	464.007	3				2
https://comptox.epa.gov/dashboard/chemical/details/DTXSID701026810	1,1,2,2,12,12,12-Heptafluorododecane-1-sulfonate	NOCAS_1026810	PUPZLTQPHTYOMG-UHFFFAOYSA-M		[O-]S(=O)(=O)C(F)(F)C(F)(F)CCCCCCCCCC(F)(F)F	InChI=1S/C12H19F7O3S/c13-10(14,12(18,19)23(20,21)22)8-6-4-2-1-3-5-7-9-11(15,16)17/h1-9H2,(H,20,21,22)/p-1	C12H18F7O3S	375.32	375.087	3				2
https://comptox.epa.gov/dashboard/chemical/details/DTXSID5075230	1H,6H-Perfluorohexane	336-07-2	UYDBQWIWVMBDME-UHFFFAOYSA-N	1,1,2,2,3,3,4,4,5,5,6,6-Dodecafluorohexane	FC(F)C(F)(F)C(F)(F)C(F)(F)C(F)(F)C(F)F	InChI=1S/C6H2F12/c7-1(8)3(11,12)5(15,16)6(17,18)4(13,14)2(9)10/h1-2H	C6H2F12	302.063	301.996	31		42		1
https://comptox.epa.gov/dashboard/chemical/details/DTXSID101023206	3-Chloro-4-(pentafluoroethyl)pyridine	1816286-90-4	RMNYIIRMELWLLC-UHFFFAOYSA-N		FC(F)(F)C(F)(F)C1=C(Cl)C=NC=C1	InChI=1S/C7H3ClF5N/c8-5-3-14-2-1-4(5)6(9,10)7(11,12)13/h1-3H	C7H3ClF5N	231.55	230.987	3				2
https://comptox.epa.gov/dashboard/chemical/details/DTXSID50892417	4H-Perfluorobutanoic acid	679-12-9	ACPUHIQZFSBBGQ-UHFFFAOYSA-N	2,2,3,3,4,4-Hexafluorobutanoic acid	OC(=O)C(F)(F)C(F)(F)C(F)F	InChI=1S/C4H2F6O2/c5-1(6)3(7,8)4(9,10)2(11)12/h1H,(H,11,12)	C4H2F6O2	196.048	195.996	21		24		2	9/497	2	497
https://comptox.epa.gov/dashboard/chemical/details/DTXSID401023267	1H,1H,2H-Perfluoro(4,7,10,13,16-pentamethyl-5,8,11,14,17-pentaoxaeicos-1-ene)	1212247-15-8	IUBNXGBFRLNANO-UHFFFAOYNA-N		FC(F)(F)C(F)(F)C(F)(F)OC(F)(C(F)(F)F)C(F)(F)OC(F)(C(F)(F)F)C(F)(F)OC(F)(C(F)(F)F)C(F)(F)OC(F)(C(F)(F)F)C(F)(F)OC(F)(C(F)(F)F)C(F)(F)C=C	InChI=1/C20H3F37O5/c1-2-3(21,22)5(25,11(33,34)35)58-17(50,51)7(27,13(39,40)41)60-19(54,55)9(29,15(45,46)47)62-20(56,57)8(28,14(42,43)44)61-18(52,53)6(26,12(36,37)38)59-16(48,49)4(23,24)10(30,31)32/h2H,1H2	C20H3F37O5	1026.18	1025.94	3				2
https://comptox.epa.gov/dashboard/chemical/details/DTXSID501034657	13:2 Fluorotelomer ketone sulfonate	NOCAS_1034657	IUEWKXBALZDNBF-UHFFFAOYSA-N		OS(=O)(=O)CC(=O)CC(F)(F)C(F)(F)C(F)(F)C(F)(F)C(F)(F)C(F)(F)C(F)(F)C(F)(F)C(F)(F)C(F)(F)C(F)(F)C(F)(F)C(F)(F)F	InChI=1S/C16H5F27O4S/c17-4(18,1-3(44)2-48(45,46)47)5(19,20)6(21,22)7(23,24)8(25,26)9(27,28)10(29,30)11(31,32)12(33,34)13(35,36)14(37,38)15(39,40)16(41,42)43/h1-2H2,(H,45,46,47)	C16H5F27O4S	806.23	805.948	4				2
https://comptox.epa.gov/dashboard/chemical/details/DTXSID90896232	N'-{[4-(Dimethylamino)phenyl]methylidene}-2,2,3,3,4,4,5,5,6,6,7,7,7-tridecafluoroheptanehydrazide	328016-16-6	SRUIZVSPDIHICU-UHFFFAOYSA-N	N'-{[4-(Dimethylamino)phenyl]methylidene}-2,2,3,3,4,4,5,5,6,6,7,7,7-tridecafluoroheptanehydrazide	CN(C)C1=CC=C(C=NNC(=O)C(F)(F)C(F)(F)C(F)(F)C(F)(F)C(F)(F)C(F)(F)F)C=C1	InChI=1S/C16H12F13N3O/c1-32(2)9-5-3-8(4-6-9)7-30-31-10(33)11(17,18)12(19,20)13(21,22)14(23,24)15(25,26)16(27,28)29/h3-7H,1-2H3,(H,31,33)	C16H12F13N3O	509.271	509.077	15		7		5
https://comptox.epa.gov/dashboard/chemical/details/DTXSID101032728	3-[Hexyl[(perfluorododecyl)sulfonyl]amino]-2-hydroxypropyl hexatriacontanoate	141187-89-5	ZIQKESKEEHSYTO-UHFFFAOYNA-N		CCCCCCCCCCCCCCCCCCCCCCCCCCCCCCCCCCCC(=O)OCC(O)CN(CCCCCC)S(=O)(=O)C(F)(F)C(F)(F)C(F)(F)C(F)(F)C(F)(F)C(F)(F)C(F)(F)C(F)(F)C(F)(F)C(F)(F)C(F)(F)C(F)(F)F	InChI=1/C57H90F25NO5S/c1-3-5-7-9-10-11-12-13-14-15-16-17-18-19-20-21-22-23-24-25-26-27-28-29-30-31-32-33-34-35-36-37-38-40-45(85)88-43-44(84)42-83(41-39-8-6-4-2)89(86,87)57(81,82)55(76,77)53(72,73)51(68,69)49(64,65)47(60,61)46(58,59)48(62,63)50(66,67)52(70,71)54(74,75)56(78,79)80/h44,84H,3-43H2,1-2H3	C57H90F25NO5S	1376.37	1375.61	3				2
https://comptox.epa.gov/dashboard/chemical/details/DTXSID20514437	1,1,1,3,3,3-Hexafluoro-2-[(methylamino)methyl]propan-2-ol	380609-21-2	XFFFBEUBWYRUPE-UHFFFAOYSA-N	1,1,1,3,3,3-Hexafluoro-2-[(methylamino)methyl]propan-2-ol	CNCC(O)(C(F)(F)F)C(F)(F)F	InChI=1S/C5H7F6NO/c1-12-2-3(13,4(6,7)8)5(9,10)11/h12-13H,2H2,1H3	C5H7F6NO	211.107	211.043	5				5
https://comptox.epa.gov/dashboard/chemical/details/DTXSID001022481	N-Benzoyl-3'-O-[(R)-(2-cyanoethoxy)(diisopropylamino)phosphino]-2'-deoxy-5'-O-{[4-(3,3,4,4,5,5,6,6,7,7,8,8,9,9,10,10,10-heptadecafluorodecyl)phenyl][bis(4-methoxyphenyl)]methyl}adenosine	865758-44-7	BFBXPDJNYSTANQ-HFOOYAPRSA-N		[H][C@@]1(C[C@]([H])(OP(OCCC#N)N(C(C)C)C(C)C)[C@@]([H])(COC(C2=CC=C(CCC(F)(F)C(F)(F)C(F)(F)C(F)(F)C(F)(F)C(F)(F)C(F)(F)C(F)(F)F)C=C2)(C2=CC=C(OC)C=C2)C2=CC=C(OC)C=C2)O1)N1C=NC2=C(NC(=O)C3=CC=CC=C3)N=CN=C12	InChI=1S/C57H55F17N7O7P/c1-33(2)81(34(3)4)89(86-28-10-27-75)88-42-29-44(80-32-78-45-46(76-31-77-47(45)80)79-48(82)36-11-8-7-9-12-36)87-43(42)30-85-50(38-17-21-40(83-5)22-18-38,39-19-23-41(84-6)24-20-39)37-15-13-35(14-16-37)25-26-49(58,59)51(60,61)52(62,63)53(64,65)54(66,67)55(68,69)56(70,71)57(72,73)74/h7-9,11-24,31-34,42-44H,10,25-26,28-30H2,1-6H3,(H,76,77,79,82)/t42-,43+,44+,89?/m0/s1	C57H55F17N7O7P	1304.06	1303.36	3				2
https://comptox.epa.gov/dashboard/chemical/details/DTXSID501022662	Trimethylsilyl heptadecafluorononanoate	1244856-06-1	UGGFKKOFJCCLPW-UHFFFAOYSA-N		C[Si](C)(C)OC(=O)C(F)(F)C(F)(F)C(F)(F)C(F)(F)C(F)(F)C(F)(F)C(F)(F)C(F)(F)F	InChI=1S/C12H9F17O2Si/c1-32(2,3)31-4(30)5(13,14)6(15,16)7(17,18)8(19,20)9(21,22)10(23,24)11(25,26)12(27,28)29/h1-3H3	C12H9F17O2Si	536.26	536.01	3				2
https://comptox.epa.gov/dashboard/chemical/details/DTXSID80108098	Hexane, 1,6-diisocyanato-, homopolymer, N-(hydroxyethyl)-N-methylperfluoro-C4-8-alkanesulfonamides- and stearyl alc.-blocked	306978-65-4								17				3
https://comptox.epa.gov/dashboard/chemical/details/DTXSID90895482	1,1,1,2,2,3,3,4,4,5,5,6,6,7,7,8,8,9,9,10,10,11,11,12,12,13,13,14,14-Nonacosafluorotriacontane	1228093-93-3	RMPCIELYPPBFNC-UHFFFAOYSA-N	1,1,1,2,2,3,3,4,4,5,5,6,6,7,7,8,8,9,9,10,10,11,11,12,12,13,13,14,14-Nonacosafluorotriacontane	CCCCCCCCCCCCCCCCC(F)(F)C(F)(F)C(F)(F)C(F)(F)C(F)(F)C(F)(F)C(F)(F)C(F)(F)C(F)(F)C(F)(F)C(F)(F)C(F)(F)C(F)(F)C(F)(F)F	InChI=1S/C30H33F29/c1-2-3-4-5-6-7-8-9-10-11-12-13-14-15-16-17(31,32)18(33,34)19(35,36)20(37,38)21(39,40)22(41,42)23(43,44)24(45,46)25(47,48)26(49,50)27(51,52)28(53,54)29(55,56)30(57,58)59/h2-16H2,1H3	C30H33F29	944.548	944.212	15		4		5
https://comptox.epa.gov/dashboard/chemical/details/DTXSID00896425	4-(1,1,1,2,3,3,3-Heptafluoropropan-2-yl)-2-methyl-3-(2-methylpropane-2-sulfinyl)benzoic acid	1355554-39-0	OWMOEIOYKZKBPX-UHFFFAOYSA-N	4-(1,1,1,2,3,3,3-Heptafluoropropan-2-yl)-2-methyl-3-(2-methylpropane-2-sulfinyl)benzoic acid	CC1=C(C(=CC=C1C(O)=O)C(F)(C(F)(F)F)C(F)(F)F)S(=O)C(C)(C)C	InChI=1S/C15H15F7O3S/c1-7-8(11(23)24)5-6-9(10(7)26(25)12(2,3)4)13(16,14(17,18)19)15(20,21)22/h5-6H,1-4H3,(H,23,24)	C15H15F7O3S	408.33	408.063	14		2		5
https://comptox.epa.gov/dashboard/chemical/details/DTXSID70882592	142636-91-7 (name too long)	142636-91-7								17				5
https://comptox.epa.gov/dashboard/chemical/details/DTXSID201036204	2‐[Dimethyl(3,4,4,5,5,6,6,6‐octafluorohexyl)azaniumyl]acetate	NOCAS_1036204	LHLQHIBERWARPH-UHFFFAOYNA-N		C[N+](C)(CCC(F)C(F)(F)C(F)(F)C(F)(F)F)CC([O-])=O	InChI=1/C10H13F8NO2/c1-19(2,5-7(20)21)4-3-6(11)8(12,13)9(14,15)10(16,17)18/h6H,3-5H2,1-2H3	C10H13F8NO2	331.206	331.082	3				2
https://comptox.epa.gov/dashboard/chemical/details/DTXSID10896739	(1E)-3,4,4,4-Tetrafluoro-1-iodo-3-(trifluoromethyl)but-1-ene	24716-84-5	YSIHFHRTEHLZRU-OWOJBTEDSA-N	(1E)-3,4,4,4-Tetrafluoro-1-iodo-3-(trifluoromethyl)but-1-ene	FC(F)(F)C(F)(\C=C\I)C(F)(F)F	InChI=1S/C5H2F7I/c6-3(1-2-13,4(7,8)9)5(10,11)12/h1-2H/b2-1+	C5H2F7I	321.964	321.909	14		21		1
https://comptox.epa.gov/dashboard/chemical/details/DTXSID30379877	Perfluoro(4-isopropyltoluene)	20017-49-6	CKGPOWZUEZFLPG-UHFFFAOYSA-N	1,2,4,5-Tetrafluoro-3-(1,1,1,2,3,3,3-heptafluoropropan-2-yl)-6-(trifluoromethyl)benzene	FC1=C(F)C(=C(F)C(F)=C1C(F)(F)F)C(F)(C(F)(F)F)C(F)(F)F	InChI=1S/C10F14/c11-3-1(7(15,9(19,20)21)10(22,23)24)4(12)6(14)2(5(3)13)8(16,17)18	C10F14	386.088	385.978	16		26		5
https://comptox.epa.gov/dashboard/chemical/details/DTXSID90497440	1,1,1-Trifluoro-4-methyl-2-(trifluoromethyl)pent-4-en-2-ol	665-05-4	HCZZTHXUEUMUAF-UHFFFAOYSA-N	1,1,1-Trifluoro-4-methyl-2-(trifluoromethyl)pent-4-en-2-ol	CC(=C)CC(O)(C(F)(F)F)C(F)(F)F	InChI=1S/C7H8F6O/c1-4(2)3-5(14,6(8,9)10)7(11,12)13/h14H,1,3H2,2H3	C7H8F6O	222.13	222.048	7
https://comptox.epa.gov/dashboard/chemical/details/DTXSID101019227	2,2,3,3,4,4,5,5,6,6,7,7,8,8,9,9,10,10,11,11,12,12,13,13,14,14,15,15,16,16,17,17,18,18-tetratriacontafluorooctadecanoic acid	2274731-02-9	YTQRWYOGGAWGGA-UHFFFAOYSA-N	2,2,3,3,4,4,5,5,6,6,7,7,8,8,9,9,10,10,11,11,12,12,13,13,14,14,15,15,16,16,17,17,18,18-Tetratriacontafluorooctadecanoic acid	[H]C(F)(F)C(F)(F)C(F)(F)C(F)(F)C(F)(F)C(F)(F)C(F)(F)C(F)(F)C(F)(F)C(F)(F)C(F)(F)C(F)(F)C(F)(F)C(F)(F)C(F)(F)C(F)(F)C(F)(F)C(O)=O	InChI=1S/C18H2F34O2/c19-1(20)3(21,22)5(25,26)7(29,30)9(33,34)11(37,38)13(41,42)15(45,46)17(49,50)18(51,52)16(47,48)14(43,44)12(39,40)10(35,36)8(31,32)6(27,28)4(23,24)2(53)54/h1H,(H,53,54)	C18H2F34O2	896.158	895.951	5				1
https://comptox.epa.gov/dashboard/chemical/details/DTXSID00583424	(3,3,4,4,5,5,6,6,6-Nonafluorohexyl)di(propan-2-yl)silane	356056-13-8	HLHROOLJMZEEDN-UHFFFAOYSA-N	(3,3,4,4,5,5,6,6,6-Nonafluorohexyl)di(propan-2-yl)silane	CC(C)[SiH](CCC(F)(F)C(F)(F)C(F)(F)C(F)(F)F)C(C)C	InChI=1S/C12H19F9Si/c1-7(2)22(8(3)4)6-5-9(13,14)10(15,16)11(17,18)12(19,20)21/h7-8,22H,5-6H2,1-4H3	C12H19F9Si	362.355	362.111	16		11		5
https://comptox.epa.gov/dashboard/chemical/details/DTXSID50892937	15H-Perfluoropentadecanoic acid	1895-14-3	RYIJDTSBLNCUEH-UHFFFAOYSA-N	2,2,3,3,4,4,5,5,6,6,7,7,8,8,9,9,10,10,11,11,12,12,13,13,14,14,15,15-Octacosafluoropentadecanoic acid	OC(=O)C(F)(F)C(F)(F)C(F)(F)C(F)(F)C(F)(F)C(F)(F)C(F)(F)C(F)(F)C(F)(F)C(F)(F)C(F)(F)C(F)(F)C(F)(F)C(F)F	InChI=1S/C15H2F28O2/c16-1(17)3(18,19)5(22,23)7(26,27)9(30,31)11(34,35)13(38,39)15(42,43)14(40,41)12(36,37)10(32,33)8(28,29)6(24,25)4(20,21)2(44)45/h1H,(H,44,45)	C15H2F28O2	746.134	745.961	9		5		1
https://comptox.epa.gov/dashboard/chemical/details/DTXSID30880534	3,3,4,4,5,5,6,6,7,7,8,8,9,9,10,10,10-Heptadecafluorodecanoyl chloride	64018-23-1	FMAZHALGIPCISB-UHFFFAOYSA-N	3,3,4,4,5,5,6,6,7,7,8,8,9,9,10,10,10-Heptadecafluorodecanoyl chloride	FC(F)(F)C(F)(F)C(F)(F)C(F)(F)C(F)(F)C(F)(F)C(F)(F)C(F)(F)CC(Cl)=O	InChI=1S/C10H2ClF17O/c11-2(29)1-3(12,13)4(14,15)5(16,17)6(18,19)7(20,21)8(22,23)9(24,25)10(26,27)28/h1H2	C10H2ClF17O	496.55	495.952	23		13
https://comptox.epa.gov/dashboard/chemical/details/DTXSID60853958	3-Ethenyl-1,2,2-trifluoro-1-(trifluoromethyl)cyclobutane	925686-63-1	IRXKETDNPQYELR-UHFFFAOYSA-N	3-Ethenyl-1,2,2-trifluoro-1-(trifluoromethyl)cyclobutane	FC(F)(F)C1(F)CC(C=C)C1(F)F	InChI=1S/C7H6F6/c1-2-4-3-5(8,6(4,9)10)7(11,12)13/h2,4H,1,3H2	C7H6F6	204.115	204.037	7		4		5
https://comptox.epa.gov/dashboard/chemical/details/DTXSID10895540	(3,3,4,4,5,5,6,6,7,7,8,8,9,9,10,10,11,11,12,12,12-Henicosafluorododecyl)di(propan-2-yl)silane	356056-16-1	RUODWQBAJXCKCP-UHFFFAOYSA-N	(3,3,4,4,5,5,6,6,7,7,8,8,9,9,10,10,11,11,12,12,12-Henicosafluorododecyl)di(propan-2-yl)silane	CC(C)[SiH](CCC(F)(F)C(F)(F)C(F)(F)C(F)(F)C(F)(F)C(F)(F)C(F)(F)C(F)(F)C(F)(F)C(F)(F)F)C(C)C	InChI=1S/C18H19F21Si/c1-7(2)40(8(3)4)6-5-9(19,20)10(21,22)11(23,24)12(25,26)13(27,28)14(29,30)15(31,32)16(33,34)17(35,36)18(37,38)39/h7-8,40H,5-6H2,1-4H3	C18H19F21Si	662.401	662.092	14		6		5
https://comptox.epa.gov/dashboard/chemical/details/DTXSID60109225	Perfluorocarbons	308069-13-8								13	9203		1	3
https://comptox.epa.gov/dashboard/chemical/details/DTXSID00882969	Sulfonamides, C4-8-alkane, perfluoro, N-ethyl-N-(hydroxyethyl), reaction products with 1,1'-methylenebis[4-isocyanatobenzene]	68608-14-0								21				5
https://comptox.epa.gov/dashboard/chemical/details/DTXSID601023582	2-(Perfluorovinyloxy)perfluoroethanesulfonic acid sodium salt	26953-98-0	FGMGJJDPIJRIBV-UHFFFAOYSA-M		[Na+].[O-]S(=O)(=O)C(F)(F)C(F)(F)OC(F)=C(F)F	InChI=1S/C4HF7O4S.Na/c5-1(6)2(7)15-3(8,9)4(10,11)16(12,13)14;/h(H,12,13,14);/q;+1/p-1	C4F7NaO4S	300.08	299.93	5				1
https://comptox.epa.gov/dashboard/chemical/details/DTXSID10896370	N-Methyl-4-[3,4,4,4-tetrafluoro-3-(trifluoromethyl)butane-1-sulfonyl]butan-1-amine	1353009-38-7	TZCHQKSQEHQAMP-UHFFFAOYSA-N	N-Methyl-4-[3,4,4,4-tetrafluoro-3-(trifluoromethyl)butane-1-sulfonyl]butan-1-amine	CNCCCCS(=O)(=O)CCC(F)(C(F)(F)F)C(F)(F)F	InChI=1S/C10H16F7NO2S/c1-18-5-2-3-6-21(19,20)7-4-8(11,9(12,13)14)10(15,16)17/h18H,2-7H2,1H3	C10H16F7NO2S	347.29	347.079	14		5		5
https://comptox.epa.gov/dashboard/chemical/details/DTXSID40511569	1,1,2,2,2-Pentafluoro-N,N-bis(trifluoromethyl)ethan-1-amine	815-28-1	CGYSGEFXYQMNJM-UHFFFAOYSA-N	1,1,2,2,2-Pentafluoro-N,N-bis(trifluoromethyl)ethan-1-amine	FC(F)(F)N(C(F)(F)F)C(F)(F)C(F)(F)F	InChI=1S/C4F11N/c5-1(6,7)2(8,9)16(3(10,11)12)4(13,14)15	C4F11N	271.033	270.986	7				5
https://comptox.epa.gov/dashboard/chemical/details/DTXSID40896005	Bis(2,2,3,3,4,4,4-heptafluorobutyl) phenylphosphonate	31430-72-5	MXDLFIUWYJPRPF-UHFFFAOYSA-N	Bis(2,2,3,3,4,4,4-heptafluorobutyl) phenylphosphonate	FC(F)(F)C(F)(F)C(F)(F)COP(=O)(OCC(F)(F)C(F)(F)C(F)(F)F)C1=CC=CC=C1	InChI=1S/C14H9F14O3P/c15-9(16,11(19,20)13(23,24)25)6-30-32(29,8-4-2-1-3-5-8)31-7-10(17,18)12(21,22)14(26,27)28/h1-5H,6-7H2	C14H9F14O3P	522.174	522.007	15		13		5
https://comptox.epa.gov/dashboard/chemical/details/DTXSID70881828	Quaternary ammonium compd., diethylmethyl(.gamma.-.omega.-perfluoro-C8-14-alkenyl), methyl sulfates	127133-57-7								13				5
https://comptox.epa.gov/dashboard/chemical/details/DTXSID801029617	2,2,3,3-Tetrafluoro-3-(1,1,2,2,3,3-hexafluoro-3-(trifluoromethoxy)propoxy)propanoic acid	1071906-96-1	UMLMPDSCOPWCHK-UHFFFAOYSA-N		OC(=O)C(F)(F)C(F)(F)OC(F)(F)C(F)(F)C(F)(F)OC(F)(F)F	InChI=1S/C7HF13O4/c8-2(9,1(21)22)4(12,13)23-5(14,15)3(10,11)6(16,17)24-7(18,19)20/h(H,21,22)	C7HF13O4	396.06	395.967	3				1
https://comptox.epa.gov/dashboard/chemical/details/DTXSID90893887	Perfluoroalkyl symmetric diamides	NOCAS_893887		alpha,omega-Dicarbamoylpoly(difluoromethylene)	NC(=O)C(F)(F)C(N)=O |lp:0:1,2:2,4:3,5:3,7:1,8:2,Sg:n:3,5,4::ht|					5		56		2
https://comptox.epa.gov/dashboard/chemical/details/DTXSID10895580	{[(2,2,3,3,4,4,4-Heptafluorobutyl)sulfanyl]methyl}benzene	200337-06-0	GZRYWICPWYMXLU-UHFFFAOYSA-N	{[(2,2,3,3,4,4,4-Heptafluorobutyl)sulfanyl]methyl}benzene	FC(F)(F)C(F)(F)C(F)(F)CSCC1=CC=CC=C1	InChI=1S/C11H9F7S/c12-9(13,10(14,15)11(16,17)18)7-19-6-8-4-2-1-3-5-8/h1-5H,6-7H2	C11H9F7S	306.24	306.031	15		7		5
https://comptox.epa.gov/dashboard/chemical/details/DTXSID30579517	1-Chloro-1,1,3,3,4,4,4-heptafluorobutan-2-one	87375-46-0	XCMXABCYOLFTAQ-UHFFFAOYSA-N	1-Chloro-1,1,3,3,4,4,4-heptafluorobutan-2-one	FC(F)(F)C(F)(F)C(=O)C(F)(F)Cl	InChI=1S/C4ClF7O/c5-3(8,9)1(13)2(6,7)4(10,11)12	C4ClF7O	232.48	231.953	7		2		5
https://comptox.epa.gov/dashboard/chemical/details/DTXSID50540603	2-(Heptafluoropropyl)cyclohexan-1-one	61282-91-5	GIKZDAQXHSEHMI-UHFFFAOYSA-N	2-(Heptafluoropropyl)cyclohexan-1-one	FC(F)(F)C(F)(F)C(F)(F)C1CCCCC1=O	InChI=1S/C9H9F7O/c10-7(11,8(12,13)9(14,15)16)5-3-1-2-4-6(5)17/h5H,1-4H2	C9H9F7O	266.159	266.054	15		7		5
https://comptox.epa.gov/dashboard/chemical/details/DTXSID80892869	Pentadecafluorooctan(~2~H)oic acid	NOCAS_892869	SNGREZUHAYWORS-DYCDLGHISA-N	Pentadecafluorooctan(~2~H)oic acid	[2H]OC(=O)C(F)(F)C(F)(F)C(F)(F)C(F)(F)C(F)(F)C(F)(F)C(F)(F)F	InChI=1S/C8HF15O2/c9-2(10,1(24)25)3(11,12)4(13,14)5(15,16)6(17,18)7(19,20)8(21,22)23/h(H,24,25)/i/hD	C8DF15O2	415.076	414.98	9		1		5
https://comptox.epa.gov/dashboard/chemical/details/DTXSID80893396	3-[(3,3,4,4,5,5,6,6,7,7,8,8,8-Tridecafluorooctyl)thio]propanoic acid lithium salt	433333-62-1	FEBWVACEXRIDOV-UHFFFAOYSA-M	Lithium 3-[(3,3,4,4,5,5,6,6,7,7,8,8,8-tridecafluorooctyl)sulfanyl]propanoate	[Li+].[O-]C(=O)CCSCCC(F)(F)C(F)(F)C(F)(F)C(F)(F)C(F)(F)C(F)(F)F	InChI=1S/C11H9F13O2S.Li/c12-6(13,2-4-27-3-1-5(25)26)7(14,15)8(16,17)9(18,19)10(20,21)11(22,23)24;/h1-4H2,(H,25,26);/q;+1/p-1	C11H8F13LiO2S	458.16	458.02	18		3		1
https://comptox.epa.gov/dashboard/chemical/details/DTXSID50920502	1,1,1,3,3,5,5,7,7,9,9-Undecafluoro-2,4,6,8-tetraoxadecan-10-oyl fluoride	21703-47-9	SRQLPCAMQBKHPG-UHFFFAOYSA-N	1,1,1,3,3,5,5,7,7,9,9-Undecafluoro-2,4,6,8-tetraoxadecan-10-oyl fluoride	FC(=O)C(F)(F)OC(F)(F)OC(F)(F)OC(F)(F)OC(F)(F)F	InChI=1S/C6F12O5/c7-1(19)2(8,9)20-4(13,14)22-6(17,18)23-5(15,16)21-3(10,11)12	C6F12O5	380.042	379.955	5		1		1
https://comptox.epa.gov/dashboard/chemical/details/DTXSID80840840	1,1,2,2-Tetrafluoro-7-methyl-2,3-dihydro-1H-indene	922141-55-7	FIFODVMTAGZAEY-UHFFFAOYSA-N	1,1,2,2-Tetrafluoro-7-methyl-2,3-dihydro-1H-indene	CC1=C2C(CC(F)(F)C2(F)F)=CC=C1	InChI=1S/C10H8F4/c1-6-3-2-4-7-5-9(11,12)10(13,14)8(6)7/h2-4H,5H2,1H3	C10H8F4	204.168	204.056	7		4		5
https://comptox.epa.gov/dashboard/chemical/details/DTXSID10108081	Ethene, tetrafluoro-, oxidized, polymd., reduced, decarboxylated, C12 fraction	274918-10-4								26				3
https://comptox.epa.gov/dashboard/chemical/details/DTXSID40895210	1,1,1,2,2,3,3,4,4-Nonafluorooctadecane	133310-68-6	AFRUDOKTWQGZAU-UHFFFAOYSA-N	1,1,1,2,2,3,3,4,4-Nonafluorooctadecane	CCCCCCCCCCCCCCC(F)(F)C(F)(F)C(F)(F)C(F)(F)F	InChI=1S/C18H29F9/c1-2-3-4-5-6-7-8-9-10-11-12-13-14-15(19,20)16(21,22)17(23,24)18(25,26)27/h2-14H2,1H3	C18H29F9	416.416	416.213	15		3		5
https://comptox.epa.gov/dashboard/chemical/details/DTXSID7061936	1,1,1,3,3,3-Hexafluoropropane-2,2-diamine	1737-80-0	NAIPMAOGJXOHIF-UHFFFAOYSA-N	Hexafluoropropane-2,2-diamine	NC(N)(C(F)(F)F)C(F)(F)F	InChI=1S/C3H4F6N2/c4-2(5,6)1(10,11)3(7,8)9/h10-11H2	C3H4F6N2	182.069	182.028	20		25		1
https://comptox.epa.gov/dashboard/chemical/details/DTXSID40882620	2-Propenoic acid, butyl ester, polymer with ethenyl chloroacetate, ethyl 2-propenoate, 2,2,3,3,4,4,5,5-octafluoropentyl 2-propenoate and 2,2,3,3-tetrafluoropropyl 2-propenoate (9CI)	235775-84-5								11				5
https://comptox.epa.gov/dashboard/chemical/details/DTXSID20882880	Poly(oxy-1,2-ethanediyl), .alpha.-[2-(methylamino)ethyl]-.omega.-[(1,1,3,3-tetramethylbutyl)phenoxy]-, N-[(perfluoro-C4-8-alkyl)sulfonyl] derivs.	306979-40-8								17				5
https://comptox.epa.gov/dashboard/chemical/details/DTXSID90228812	2,2,3,3,4,4,5,5-Octafluoro-1-(pentafluoroethyl)pyrrolidine	78159-15-6	UMGCTGRNIYHTCR-UHFFFAOYSA-N	2,2,3,3,4,4,5,5-Octafluoro-1-(pentafluoroethyl)pyrrolidine	FC(F)(F)C(F)(F)N1C(F)(F)C(F)(F)C(F)(F)C1(F)F	InChI=1S/C6F13N/c7-1(8)2(9,10)5(16,17)20(4(1,14)15)6(18,19)3(11,12)13	C6F13N	333.052	332.982	10		12		2
https://comptox.epa.gov/dashboard/chemical/details/DTXSID80379564	Perfluorotetramethyltetraoxapentadecanoicacidme	133609-46-8	XCSZRHBSQLYKOK-UHFFFAOYSA-N	Methyl 2,4,4,5,7,7,8,10,10,11,13,13,14,14,15,15,15-heptadecafluoro-2,5,8,11-tetrakis(trifluoromethyl)-3,6,9,12-tetraoxapentadecan-1-oate	COC(=O)C(F)(OC(F)(F)C(F)(OC(F)(F)C(F)(OC(F)(F)C(F)(OC(F)(F)C(F)(F)C(F)(F)F)C(F)(F)F)C(F)(F)F)C(F)(F)F)C(F)(F)F	InChI=1S/C16H3F29O6/c1-47-2(46)3(17,8(23,24)25)48-14(40,41)5(20,10(29,30)31)50-16(44,45)7(22,12(35,36)37)51-15(42,43)6(21,11(32,33)34)49-13(38,39)4(18,19)9(26,27)28/h1H3	C16H3F29O6	842.148	841.947	21		36		2
https://comptox.epa.gov/dashboard/chemical/details/DTXSID80381965	1H,1H-Perfluorohexadecan-1-ol	216144-94-4	KOOXQXFAIXTUHZ-UHFFFAOYSA-N	2,2,3,3,4,4,5,5,6,6,7,7,8,8,9,9,10,10,11,11,12,12,13,13,14,14,15,15,16,16,16-Hentriacontafluorohexadecan-1-ol	OCC(F)(F)C(F)(F)C(F)(F)C(F)(F)C(F)(F)C(F)(F)C(F)(F)C(F)(F)C(F)(F)C(F)(F)C(F)(F)C(F)(F)C(F)(F)C(F)(F)C(F)(F)F	InChI=1S/C16H3F31O/c17-2(18,1-48)3(19,20)4(21,22)5(23,24)6(25,26)7(27,28)8(29,30)9(31,32)10(33,34)11(35,36)12(37,38)13(39,40)14(41,42)15(43,44)16(45,46)47/h48H,1H2	C16H3F31O	800.149	799.969	21		20		2
https://comptox.epa.gov/dashboard/chemical/details/DTXSID30825187	Ethyl 3-amino-4,4,5,5,5-pentafluoropent-2-enoate	72850-56-7	BJLSYNMNCXWKQG-UHFFFAOYSA-N	Ethyl 3-amino-4,4,5,5,5-pentafluoropent-2-enoate	CCOC(=O)C=C(N)C(F)(F)C(F)(F)F	InChI=1S/C7H8F5NO2/c1-2-15-5(14)3-4(13)6(8,9)7(10,11)12/h3H,2,13H2,1H3	C7H8F5NO2	233.138	233.048	7		5		5
https://comptox.epa.gov/dashboard/chemical/details/DTXSID50896975	(S)-Perfluorobutanesulfinamide	1303994-31-1	ZWMSJJMEFTXAKG-MRXNPFEDSA-N	(S~1~R)-1,1,2,2,3,3,4,4,4-Nonafluorobutane-1-sulfinamide	N[S@](=O)C(F)(F)C(F)(F)C(F)(F)C(F)(F)F	InChI=1S/C4H2F9NOS/c5-1(6,3(9,10)11)2(7,8)4(12,13)16(14)15/h14H2/t16-/m1/s1	C4H2F9NOS	283.11	282.971	14		2		2
https://comptox.epa.gov/dashboard/chemical/details/DTXSID70893567	1,3,5,2,4,6-Triazatriphosphorine, 2,2,4,4,6,6-hexahydro-2,2,4,4,6,6-hexakis[(2,2,3,3,4,4,5,5,6,6,7,7,8,8-tetradecafluorooctyl)oxy]-	186406-49-5	YPEYJSNWEJMPBJ-UHFFFAOYSA-N	2,2,4,4,6,6-Hexakis[(2,2,3,3,4,4,5,5,6,6,7,7,8,8-tetradecafluorooctyl)oxy]-1,3,5,2lambda~5~,4lambda~5~,6lambda~5~-triazatriphosphinine	FC(F)C(F)(F)C(F)(F)C(F)(F)C(F)(F)C(F)(F)C(F)(F)COP1(OCC(F)(F)C(F)(F)C(F)(F)C(F)(F)C(F)(F)C(F)(F)C(F)F)=NP(OCC(F)(F)C(F)(F)C(F)(F)C(F)(F)C(F)(F)C(F)(F)C(F)F)(OCC(F)(F)C(F)(F)C(F)(F)C(F)(F)C(F)(F)C(F)(F)C(F)F)=NP(OCC(F)(F)C(F)(F)C(F)(F)C(F)(F)C(F)(F)C(F)(F)C(F)F)(OCC(F)(F)C(F)(F)C(F)(F)C(F)(F)C(F)(F)C(F)(F)C(F)F)=N1	InChI=1S/C48H18F84N3O6P3/c49-7(50)19(73,74)31(97,98)43(121,122)37(109,110)25(85,86)13(61,62)1-136-142(137-2-14(63,64)26(87,88)38(111,112)44(123,124)32(99,100)20(75,76)8(51)52)133-143(138-3-15(65,66)27(89,90)39(113,114)45(125,126)33(101,102)21(77,78)9(53)54,139-4-16(67,68)28(91,92)40(115,116)46(127,128)34(103,104)22(79,80)10(55)56)135-144(134-142,140-5-17(69,70)29(93,94)41(117,118)47(129,130)35(10…	C48H18F84N3O6P3	2421.47	2420.91	11		2		1
https://comptox.epa.gov/dashboard/chemical/details/DTXSID90888859	Perfluoro(2-[(1-propoxypropan-2-yl)oxy]propanoyl) fluoride	112820-37-8	ZFUIXYCDZABZDB-UHFFFAOYSA-N	2,3,3,3-Tetrafluoro-2-{[1,1,1,2,3,3-hexafluoro-3-(heptafluoropropoxy)propan-2-yl]oxy}propanoyl fluoride	FC(=O)C(F)(OC(F)(C(F)(F)F)C(F)(F)OC(F)(F)C(F)(F)C(F)(F)F)C(F)(F)F	InChI=1S/C9F18O3/c10-1(28)2(11,5(15,16)17)29-4(14,7(21,22)23)9(26,27)30-8(24,25)3(12,13)6(18,19)20	C9F18O3	498.067	497.956	24		9		1
https://comptox.epa.gov/dashboard/chemical/details/DTXSID101036706	Trimethyl(4,4,5,5,5‐pentafluoro‐2‐hydroxypentyl)azanium	NOCAS_1036706	OSBPACJEQXCOGG-UHFFFAOYNA-N		C[N+](C)(C)CC(O)CC(F)(F)C(F)(F)F	InChI=1/C8H15F5NO/c1-14(2,3)5-6(15)4-7(9,10)8(11,12)13/h6,15H,4-5H2,1-3H3/q+1	C8H15F5NO	236.205	236.107	3				2
https://comptox.epa.gov/dashboard/chemical/details/DTXSID70769975	1,1,2,2,3,3,4,4,5,5,6,6,7,7,9,9,9-Heptadecafluorononyl 2-methylprop-2-enoate	140838-93-3	APKYEYDTMISEFG-UHFFFAOYSA-N	1,1,2,2,3,3,4,4,5,5,6,6,7,7,9,9,9-Heptadecafluorononyl 2-methylprop-2-enoate	CC(=C)C(=O)OC(F)(F)C(F)(F)C(F)(F)C(F)(F)C(F)(F)C(F)(F)C(F)(F)CC(F)(F)F	InChI=1S/C13H7F17O2/c1-4(2)5(31)32-13(29,30)12(27,28)11(25,26)10(23,24)9(21,22)8(19,20)6(14,15)3-7(16,17)18/h1,3H2,2H3	C13H7F17O2	518.17	518.017	8		4		5
https://comptox.epa.gov/dashboard/chemical/details/DTXSID701036716	(2‐Carboxyethyl)dimethyl[3-(perfluorobutyl)‐2‐hydroxypropyl]azanium	NOCAS_1036716	MJTQVGHYCPAFCM-UHFFFAOYNA-O		C[N+](C)(CCC(O)=O)CC(O)CC(F)(F)C(F)(F)C(F)(F)C(F)(F)F	InChI=1/C12H16F9NO3/c1-22(2,4-3-8(24)25)6-7(23)5-9(13,14)10(15,16)11(17,18)12(19,20)21/h7,23H,3-6H2,1-2H3/p+1	C12H17F9NO3	394.257	394.106	3				2
https://comptox.epa.gov/dashboard/chemical/details/DTXSID701035899	3-(3,3,4,4,5,5,6,6,6-Nonafluorohexylsulfonyl)propanoic acid	NOCAS_1035899	PRLIBGCRDRLDIL-UHFFFAOYSA-N		OC(=O)CCS(=O)(=O)CCC(F)(F)C(F)(F)C(F)(F)C(F)(F)F	InChI=1S/C9H9F9O4S/c10-6(11,2-4-23(21,22)3-1-5(19)20)7(12,13)8(14,15)9(16,17)18/h1-4H2,(H,19,20)	C9H9F9O4S	384.21	384.008	3				2
https://comptox.epa.gov/dashboard/chemical/details/DTXSID401027607	trans-Perfluoromethylpropyl-(4-methylcyclohexyl)-amine	NOCAS_1027607	PVOLXNKAVSPSJH-DQMVASMRNA-N		FC(F)(F)N(C(F)(F)C(F)(F)C(F)(F)F)[C@]1(F)C(F)(F)C(F)(F)[C@@](F)(C(F)(F)F)C(F)(F)C1(F)F	InChI=1/C11F23N/c12-1(8(24,25)26)2(13,14)4(17,18)7(23,5(19,20)3(1,15)16)35(11(32,33)34)10(30,31)6(21,22)9(27,28)29/t1-,7+	C11F23N	583.091	582.966	3				2
https://comptox.epa.gov/dashboard/chemical/details/DTXSID10190623	2,2-Dichlorotrifluoroethyl chlorodifluoromethyl ether	37136-24-6	LWQARWCIQAGKRZ-UHFFFAOYSA-N	1,1-Dichloro-2-[chloro(difluoro)methoxy]-1,2,2-trifluoroethane	FC(F)(Cl)OC(F)(F)C(F)(Cl)Cl	InChI=1S/C3Cl3F5O/c4-1(5,7)2(8,9)12-3(6,10)11	C3Cl3F5O	253.37	251.893	11		12		4
https://comptox.epa.gov/dashboard/chemical/details/DTXSID60786792	2,3,3,3-Tetrafluoro-N,N-dimethylprop-1-en-1-amine	41874-82-2	ZQDZXMOFEATPHA-UHFFFAOYSA-N	2,3,3,3-Tetrafluoro-N,N-dimethylprop-1-en-1-amine	CN(C)C=C(F)C(F)(F)F	InChI=1S/C5H7F4N/c1-10(2)3-4(6)5(7,8)9/h3H,1-2H3	C5H7F4N	157.112	157.051	5		2
https://comptox.epa.gov/dashboard/chemical/details/DTXSID10382081	3,3,4,4-tetrafluorooxolane	374-33-4	HCVCNRFVUUDZOP-UHFFFAOYSA-N	3,3,4,4-Tetrafluorooxolane	FC1(F)COCC1(F)F	InChI=1S/C4H4F4O/c5-3(6)1-9-2-4(3,7)8/h1-2H2	C4H4F4O	144.069	144.02	7		37
https://comptox.epa.gov/dashboard/chemical/details/DTXSID90897300	Dysprosium(3+) tris((3Z)‐6,6,7,7,8,8,8‐heptafluoro‐ 2,2‐dimethyl‐5‐oxooct‐3‐en‐3‐olate)	18323-98-3	YGHBDHIMYCLNCZ-VNGPFPIXSA-K	Dysprosium tris[(3Z)-6,6,7,7,8,8,8-heptafluoro-2,2-dimethyl-5-oxooct-3-en-3-olate]	[Dy+3].CC(C)(C)C(\[O-])=C\C(=O)C(F)(F)C(F)(F)C(F)(F)F.CC(C)(C)C(\[O-])=C\C(=O)C(F)(F)C(F)(F)C(F)(F)F.CC(C)(C)C(\[O-])=C\C(=O)C(F)(F)C(F)(F)C(F)(F)F	InChI=1S/3C10H11F7O2.Dy/c3*1-7(2,3)5(18)4-6(19)8(11,12)9(13,14)10(15,16)17;/h3*4,18H,1-3H3;/q;;;+3/p-3/b3*5-4-;	C30H30DyF21O6	1048.03	1049.1	14		3		2
https://comptox.epa.gov/dashboard/chemical/details/DTXSID8059924	Methyl perfluorooctanoate	376-27-2	XOCNYZFAMHDXJK-UHFFFAOYSA-N	Methyl pentadecafluorooctanoate	COC(=O)C(F)(F)C(F)(F)C(F)(F)C(F)(F)C(F)(F)C(F)(F)C(F)(F)F	InChI=1S/C9H3F15O2/c1-26-2(25)3(10,11)4(12,13)5(14,15)6(16,17)7(18,19)8(20,21)9(22,23)24/h1H3	C9H3F15O2	428.097	427.989	68		63		1
https://comptox.epa.gov/dashboard/chemical/details/DTXSID20209134	Trifluoro(1,1,2,2-tetrafluoro-2-iodoethoxy)ethylene	6037-91-8	OURRZLCUWZZPKV-UHFFFAOYSA-N	1,1,2-Trifluoro-2-(1,1,2,2-tetrafluoro-2-iodoethoxy)ethene	FC(F)=C(F)OC(F)(F)C(F)(F)I	InChI=1S/C4F7IO/c5-1(6)2(7)13-4(10,11)3(8,9)12	C4F7IO	323.936	323.888	24		19
https://comptox.epa.gov/dashboard/chemical/details/DTXSID20834061	Trimethoxy(pentadecafluoroheptyl)silane	84464-06-2	AILSCQUFTKHDPI-UHFFFAOYSA-N	Trimethoxy(pentadecafluoroheptyl)silane	CO[Si](OC)(OC)C(F)(F)C(F)(F)C(F)(F)C(F)(F)C(F)(F)C(F)(F)C(F)(F)F	InChI=1S/C10H9F15O3Si/c1-26-29(27-2,28-3)10(24,25)8(19,20)6(15,16)4(11,12)5(13,14)7(17,18)9(21,22)23/h1-3H3	C10H9F15O3Si	490.24	490.008	8		5		5
https://comptox.epa.gov/dashboard/chemical/details/DTXSID50711396	3-Methyl-4-(methylsulfanyl)phenyl pentafluoroethane-1-sulfonate	57728-77-5	WRFPGDBYUBWOHC-UHFFFAOYSA-N	3-Methyl-4-(methylsulfanyl)phenyl pentafluoroethane-1-sulfonate	CSC1=C(C)C=C(OS(=O)(=O)C(F)(F)C(F)(F)F)C=C1	InChI=1S/C10H9F5O3S2/c1-6-5-7(3-4-8(6)19-2)18-20(16,17)10(14,15)9(11,12)13/h3-5H,1-2H3	C10H9F5O3S2	336.29	335.991	7		3		5
https://comptox.epa.gov/dashboard/chemical/details/DTXSID50882919	2-Propenoic acid, esters, C12-14-alkyl esters, polymers with Bu (1-oxo-2-propenyl)carbamate and δ-.omega.-perfluoro-C6-12-alkyl acrylate	178233-67-5								14				5
https://comptox.epa.gov/dashboard/chemical/details/DTXSID60881958	Poly(difluoromethylene), .alpha.-fluoro-.omega.-(2-iodopropyl)-	68379-37-3								17				5
https://comptox.epa.gov/dashboard/chemical/details/DTXSID501026769	1,1,2,2,3,5,5,5-Octafluoropentyl prop-2-enoate	NOCAS_1026769	XCUSJMKBYGXRKA-UHFFFAOYNA-N		FC(CC(F)(F)F)C(F)(F)C(F)(F)OC(=O)C=C	InChI=1/C8H6F8O2/c1-2-5(17)18-8(15,16)7(13,14)4(9)3-6(10,11)12/h2,4H,1,3H2	C8H6F8O2	286.121	286.024	3				2
https://comptox.epa.gov/dashboard/chemical/details/DTXSID00531248	2,2-Dibromo-4,4,5,5-tetrafluoro-1,3-bis(trifluoromethyl)imidazolidine	91539-76-3	IEBREUISGFJIHQ-UHFFFAOYSA-N	2,2-Dibromo-4,4,5,5-tetrafluoro-1,3-bis(trifluoromethyl)imidazolidine	FC(F)(F)N1C(F)(F)C(F)(F)N(C(F)(F)F)C1(Br)Br	InChI=1S/C5Br2F10N2/c6-3(7)18(4(12,13)14)1(8,9)2(10,11)19(3)5(15,16)17	C5Br2F10N2	437.861	435.827	7		3		5
https://comptox.epa.gov/dashboard/chemical/details/DTXSID10897044	Silver(1+) (3Z)‐6,6,7,7,8,8,8‐heptafluoro‐2,2‐ dimethyl‐5‐oxooct‐3‐en‐3‐olate	76121-99-8	HBFPETJZCPEQFV-MKWAYWHRSA-M	Silver(1+) (3Z)-6,6,7,7,8,8,8-heptafluoro-2,2-dimethyl-5-oxooct-3-en-3-olate	[Ag+].CC(C)(C)C(\[O-])=C\C(=O)C(F)(F)C(F)(F)C(F)(F)F	InChI=1S/C10H11F7O2.Ag/c1-7(2,3)5(18)4-6(19)8(11,12)9(13,14)10(15,16)17;/h4,18H,1-3H3;/q;+1/p-1/b5-4-;	C10H10AgF7O2	403.045	401.962	13		5		2
https://comptox.epa.gov/dashboard/chemical/details/DTXSID00881159	4,4,5,5,6,6,7,7,8,8,9,9,10,10,11,11,11-Heptadecafluoro-1-(vinyloxy)undecan-2-ol	94159-86-1	XLLVATUSJHKQQF-UHFFFAOYSA-N	1-(Ethenyloxy)-4,4,5,5,6,6,7,7,8,8,9,9,10,10,11,11,11-heptadecafluoroundecan-2-ol	OC(COC=C)CC(F)(F)C(F)(F)C(F)(F)C(F)(F)C(F)(F)C(F)(F)C(F)(F)C(F)(F)F	InChI=1S/C13H9F17O2/c1-2-32-4-5(31)3-6(14,15)7(16,17)8(18,19)9(20,21)10(22,23)11(24,25)12(26,27)13(28,29)30/h2,5,31H,1,3-4H2	C13H9F17O2	520.186	520.033	24		11		1
https://comptox.epa.gov/dashboard/chemical/details/DTXSID10450259	2-Pentene, 1,1,1,3,4,5,5,5-octafluoro-2,4-bis(trifluoromethyl)-	63703-15-1	HGJZRABAOUVIOR-UHFFFAOYSA-N	1,1,1,3,4,5,5,5-Octafluoro-2,4-bis(trifluoromethyl)pent-2-ene	FC(=C(C(F)(F)F)C(F)(F)F)C(F)(C(F)(F)F)C(F)(F)F	InChI=1S/C7F14/c8-2(1(4(10,11)12)5(13,14)15)3(9,6(16,17)18)7(19,20)21	C7F14	350.055	349.978	7		11		5
https://comptox.epa.gov/dashboard/chemical/details/DTXSID90802858	2,2,3,3,4,4,5,5,6-Nonafluoro-6-(tridecafluorohexyl)oxane	64191-44-2	CBUDGIQWHQHTHD-UHFFFAOYSA-N	2,2,3,3,4,4,5,5,6-Nonafluoro-6-(tridecafluorohexyl)oxane	FC(F)(F)C(F)(F)C(F)(F)C(F)(F)C(F)(F)C(F)(F)C1(F)OC(F)(F)C(F)(F)C(F)(F)C1(F)F	InChI=1S/C11F22O/c12-1(13,3(16,17)7(24,25)10(29,30)31)2(14,15)5(20,21)9(28)6(22,23)4(18,19)8(26,27)11(32,33)34-9	C11F22O	566.085	565.96	8		4		5
https://comptox.epa.gov/dashboard/chemical/details/DTXSID90882958	Copolymer of 2-(methacryloyloxy)ethyl(dimethyl)ammonium acetate, 3,3,4,4,5,5,6,6,7,7,8,8,8-tridecafluorooctan-1-yl methacrylate	1621858-65-8								11				5
https://comptox.epa.gov/dashboard/chemical/details/DTXSID90895386	(2E)-1,1,1,2,3,4,4,5,5,6,6,7,7,8,8,8-Hexadecafluorooct-2-ene	31143-13-2	RGBFMLVTZCWFSL-OWOJBTEDSA-N	(2E)-1,1,1,2,3,4,4,5,5,6,6,7,7,8,8,8-Hexadecafluorooct-2-ene	F\C(=C(\F)C(F)(F)C(F)(F)C(F)(F)C(F)(F)C(F)(F)F)C(F)(F)F	InChI=1S/C8F16/c9-1(2(10)4(13,14)15)3(11,12)5(16,17)6(18,19)7(20,21)8(22,23)24/b2-1+	C8F16	400.062	399.974	13		19		5
https://comptox.epa.gov/dashboard/chemical/details/DTXSID80881930	Sulfonic acids, C6-12-alkane, .gamma.-.omega.-perfluoro, ammonium salts	180582-79-0			[NH4+].[O-]S(=O)(=O)CCC(F)(F)C(F)(F)C(F)(F)C(F)(F)F |lp:1:3,3:2,4:2,8:3,9:3,11:3,12:3,14:3,15:3,17:3,18:3,19:3,Sg:n:9,8,7:1-7:ht|	InChI=1S/C6H5F9O3S.H3N/c7-3(8,1-2-19(16,17)18)4(9,10)5(11,12)6(13,14)15;/h1-2H2,(H,16,17,18);1H3	(CF2)1-7C5H8F7NO3S			31				1
https://comptox.epa.gov/dashboard/chemical/details/DTXSID60626381	1-Methoxy-3-(1,1,2,2-tetrafluoroethoxy)benzene	478282-30-3	DTBRXBGOZZAOLV-UHFFFAOYSA-N	1-Methoxy-3-(1,1,2,2-tetrafluoroethoxy)benzene	COC1=CC(OC(F)(F)C(F)F)=CC=C1	InChI=1S/C9H8F4O2/c1-14-6-3-2-4-7(5-6)15-9(12,13)8(10)11/h2-5,8H,1H3	C9H8F4O2	224.155	224.046	5				5
https://comptox.epa.gov/dashboard/chemical/details/DTXSID60629514	1,1,1,2,2,4,4-Heptafluoro-4-iodobutane	1810-11-3	HARLTNOWESORSQ-UHFFFAOYSA-N	1,1,1,2,2,4,4-Heptafluoro-4-iodobutane	FC(F)(F)C(F)(F)CC(F)(F)I	InChI=1S/C4H2F7I/c5-2(6,4(9,10)11)1-3(7,8)12/h1H2	C4H2F7I	309.953	309.909	7		8		5
https://comptox.epa.gov/dashboard/chemical/details/DTXSID70881904	Poly-1,1-difluoroethene-co-perfluoro(3-methoxypropoxy)ethene-co-tetrafluoroethene	355015-68-8								11				5
https://comptox.epa.gov/dashboard/chemical/details/DTXSID60882940	alpha-(2-(Ethyl((pentadecafluoroheptyl)sulfonyl)amino)ethyl)-omega-hydroxy poly(oxy-1,2-ethanediyl)	68298-81-7			CCN(CCOCCO)S(=O)(=O)C(F)(F)C(F)(F)C(F)(F)C(F)(F)C(F)(F)C(F)(F)C(F)(F)F |lp:2:1,5:2,8:2,10:2,11:2,13:3,14:3,16:3,17:3,19:3,20:3,22:3,23:3,25:3,26:3,28:3,29:3,31:3,32:3,33:3,Sg:n:7,6,5::ht|	InChI=1S/C13H14F15NO4S/c1-2-29(3-5-33-6-4-30)34(31,32)13(27,28)11(22,23)9(18,19)7(14,15)8(16,17)10(20,21)12(24,25)26/h30H,2-6H2,1H3	(C2H4O)nC11H10F15NO3S			34			1	1
https://comptox.epa.gov/dashboard/chemical/details/DTXSID20882764	2-Propenoic acid, 2-methyl-, 2-(methylamino)ethyl ester, N-[(.gamma.-.omega.-perfluoro-C8-14-alkyl)sulfonyl] derivs., reaction products with polyethylene glycol bis(thioglycolate)	72480-32-1								22				5
https://comptox.epa.gov/dashboard/chemical/details/DTXSID90649104	2,2,3,3,3-Pentafluoropropan-1-amine--hydrogen chloride (1/1)	374-14-1	MBDLWFISOWMXMI-UHFFFAOYSA-N	2,2,3,3,3-Pentafluoropropan-1-amine--hydrogen chloride (1/1)	Cl.NCC(F)(F)C(F)(F)F	InChI=1S/C3H4F5N.ClH/c4-2(5,1-9)3(6,7)8;/h1,9H2;1H	C3H5ClF5N	185.52	185.003	10		38		5
https://comptox.epa.gov/dashboard/chemical/details/DTXSID201033117	Methoxydimethyl(3,3,4,4,5,5,5-heptafluoropentyl)silane	608298-96-0	UDADITZQUBTFAY-UHFFFAOYSA-N		CO[Si](C)(C)CCC(F)(F)C(F)(F)C(F)(F)F	InChI=1S/C8H13F7OSi/c1-16-17(2,3)5-4-6(9,10)7(11,12)8(13,14)15/h4-5H2,1-3H3	C8H13F7OSi	286.265	286.062	3				2
https://comptox.epa.gov/dashboard/chemical/details/DTXSID80880382	1,1,2,2-Tetrafluoroethene polymer with 1,2,2-trifluoro-2-(trifluoromethoxy)ethene	26425-79-6								34				1
https://comptox.epa.gov/dashboard/chemical/details/DTXSID60880360	Perfluoro(2,7-dimethyl-3,6-dioxasuberoyl) fluoride	1644-10-6	BICFBNRRGCNLMX-UHFFFAOYSA-N	2,2'-[(1,1,2,2-Tetrafluoroethane-1,2-diyl)bis(oxy)]bis(tetrafluoropropanoyl fluoride)	FC(=O)C(F)(OC(F)(F)C(F)(F)OC(F)(C(F)=O)C(F)(F)F)C(F)(F)F	InChI=1S/C8F14O4/c9-1(23)3(11,5(13,14)15)25-7(19,20)8(21,22)26-4(12,2(10)24)6(16,17)18	C8F14O4	426.062	425.957	18		9		1
https://comptox.epa.gov/dashboard/chemical/details/DTXSID10711635	3,3,4,4,5,6,6,6-Octafluoro-5-(trifluoromethyl)hex-1-ene	139060-76-7	XPEYWJSDSRRHBK-UHFFFAOYSA-N	3,3,4,4,5,6,6,6-Octafluoro-5-(trifluoromethyl)hex-1-ene	FC(F)(F)C(F)(C(F)(F)F)C(F)(F)C(F)(F)C=C	InChI=1S/C7H3F11/c1-2-3(8,9)5(11,12)4(10,6(13,14)15)7(16,17)18/h2H,1H2	C7H3F11	296.083	296.006	14		8		5
https://comptox.epa.gov/dashboard/chemical/details/DTXSID50882737	2-Propenoic acid, 2-methyl-, 3-chloro-2-hydroxypropyl ester, polymers with N-hydroxymethyl-2-propenamide,.gamma.-.omega.-perfluoro-C8-16-alkyl acrylate, stearyl acrylate and vinyl chloride	260794-09-0								13				5
https://comptox.epa.gov/dashboard/chemical/details/DTXSID40896686	(8E)-1,1,1,2,2,3,3,4,4,5,5,6,6,7,7,10,10,11,11,12,12,13,13,14,14,15,15,16,16,16-Triacontafluorohexadec-8-ene	35709-15-0	CQYGHSAZXARHMT-OWOJBTEDSA-N	(8E)-1,1,1,2,2,3,3,4,4,5,5,6,6,7,7,10,10,11,11,12,12,13,13,14,14,15,15,16,16,16-Triacontafluorohexadec-8-ene	FC(F)(F)C(F)(F)C(F)(F)C(F)(F)C(F)(F)C(F)(F)C(F)(F)\C=C\C(F)(F)C(F)(F)C(F)(F)C(F)(F)C(F)(F)C(F)(F)C(F)(F)F	InChI=1S/C16H2F30/c17-3(18,5(21,22)7(25,26)9(29,30)11(33,34)13(37,38)15(41,42)43)1-2-4(19,20)6(23,24)8(27,28)10(31,32)12(35,36)14(39,40)16(44,45)46/h1-2H/b2-1+	C16H2F30	764.144	763.968	14		2		5
https://comptox.epa.gov/dashboard/chemical/details/DTXSID401027657	2-[(Heptadecafluorooctyl)sulfonyl]ethyl 2-propenoate	124576-86-9	XEHGDRFCFAIXGT-UHFFFAOYSA-N		FC(F)(F)C(F)(F)C(F)(F)C(F)(F)C(F)(F)C(F)(F)C(F)(F)C(F)(F)S(=O)(=O)CCOC(=O)C=C	InChI=1S/C13H7F17O4S/c1-2-5(31)34-3-4-35(32,33)13(29,30)11(24,25)9(20,21)7(16,17)6(14,15)8(18,19)10(22,23)12(26,27)28/h2H,1,3-4H2	C13H7F17O4S	582.23	581.979	3				1
https://comptox.epa.gov/dashboard/chemical/details/DTXSID101026793	1,1,2,2,3,3,4,4,5,5,6,6,12,12,12-Pentadecafluorododecane-1-sulfonate	NOCAS_1026793	QQYQRDLUABOXNE-UHFFFAOYSA-M		[O-]S(=O)(=O)C(F)(F)C(F)(F)C(F)(F)C(F)(F)C(F)(F)C(F)(F)CCCCCC(F)(F)F	InChI=1S/C12H11F15O3S/c13-6(14,4-2-1-3-5-7(15,16)17)8(18,19)9(20,21)10(22,23)11(24,25)12(26,27)31(28,29)30/h1-5H2,(H,28,29,30)/p-1	C12H10F15O3S	519.25	519.012	3				2
https://comptox.epa.gov/dashboard/chemical/details/DTXSID10379254	1H,1H-Heptafluorobutyl epoxide	1765-92-0	YXNWXQYDINSHJC-UHFFFAOYSA-N	2-(2,2,3,3,4,4,4-Heptafluorobutyl)oxirane	FC(F)(F)C(F)(F)C(F)(F)CC1CO1	InChI=1S/C6H5F7O/c7-4(8,1-3-2-14-3)5(9,10)6(11,12)13/h3H,1-2H2	C6H5F7O	226.094	226.023	25		36		2	8/460	2	460
https://comptox.epa.gov/dashboard/chemical/details/DTXSID10226012	Butanamide, N,N'-(1,1'-biphenyl)-4,4'-diylbis(2,2,3,3,4,4,4-heptafluoro-	75042-07-8	ARASDBXKTNNGSC-UHFFFAOYSA-N	N,N'-([1,1'-Biphenyl]-4,4'-diyl)bis(2,2,3,3,4,4,4-heptafluorobutanamide)	FC(F)(F)C(F)(F)C(F)(F)C(=O)NC1=CC=C(C=C1)C1=CC=C(NC(=O)C(F)(F)C(F)(F)C(F)(F)F)C=C1	InChI=1S/C20H10F14N2O2/c21-15(22,17(25,26)19(29,30)31)13(37)35-11-5-1-9(2-6-11)10-3-7-12(8-4-10)36-14(38)16(23,24)18(27,28)20(32,33)34/h1-8H,(H,35,37)(H,36,38)	C20H10F14N2O2	576.29	576.052	16		7		4
https://comptox.epa.gov/dashboard/chemical/details/DTXSID6071372	N-(Phenylmethyl)perfluoroheptanesulfonamide	68298-10-2	ZJIFWMOMOPJFRZ-UHFFFAOYSA-N	N-Benzyl-1,1,2,2,3,3,4,4,5,5,6,6,7,7,7-pentadecafluoroheptane-1-sulfonamide	FC(F)(F)C(F)(F)C(F)(F)C(F)(F)C(F)(F)C(F)(F)C(F)(F)S(=O)(=O)NCC1=CC=CC=C1	InChI=1S/C14H8F15NO2S/c15-8(16,9(17,18)11(21,22)13(25,26)27)10(19,20)12(23,24)14(28,29)33(31,32)30-6-7-4-2-1-3-5-7/h1-5,30H,6H2	C14H8F15NO2S	539.26	539.004	31		12		1
https://comptox.epa.gov/dashboard/chemical/details/DTXSID701036530	2‐Hydroxy‐3‐oxo‐3‐[[3-(perfluorododecyl)propanoyl]sulfanyl]propanoic acid	NOCAS_1036530	PSDTXLCWRGHVEC-UHFFFAOYNA-N		OC(C(O)=O)C(=O)SC(=O)CCC(F)(F)C(F)(F)C(F)(F)C(F)(F)C(F)(F)C(F)(F)C(F)(F)C(F)(F)C(F)(F)C(F)(F)C(F)(F)C(F)(F)F	InChI=1/C18H7F25O5S/c19-7(20,2-1-3(44)49-6(48)4(45)5(46)47)8(21,22)9(23,24)10(25,26)11(27,28)12(29,30)13(31,32)14(33,34)15(35,36)16(37,38)17(39,40)18(41,42)43/h4,45H,1-2H2,(H,46,47)	C18H7F25O5S	810.27	809.961	3				2
https://comptox.epa.gov/dashboard/chemical/details/DTXSID60550319	1,1,1,2,2,3,3-Heptafluoro-4,4-bis(trifluoromethyl)hexane	100646-00-2	LRXFRJILXQOPKW-UHFFFAOYSA-N	1,1,1,2,2,3,3-Heptafluoro-4,4-bis(trifluoromethyl)hexane	CCC(C(F)(F)F)(C(F)(F)F)C(F)(F)C(F)(F)C(F)(F)F	InChI=1S/C8H5F13/c1-2-3(6(13,14)15,7(16,17)18)4(9,10)5(11,12)8(19,20)21/h2H2,1H3	C8H5F13	348.107	348.018	15		10		5
https://comptox.epa.gov/dashboard/chemical/details/DTXSID50515856	Undecafluoro(heptafluoropropyl)cyclohexane	374-59-4	ITPKQVFBLQIXLT-UHFFFAOYSA-N	Undecafluoro(heptafluoropropyl)cyclohexane	FC(F)(F)C(F)(F)C(F)(F)C1(F)C(F)(F)C(F)(F)C(F)(F)C(F)(F)C1(F)F	InChI=1S/C9F18/c10-1(4(15,16)8(23,24)9(25,26)27)2(11,12)5(17,18)7(21,22)6(19,20)3(1,13)14	C9F18	450.07	449.971	17		11		5
https://comptox.epa.gov/dashboard/chemical/details/DTXSID70897040	Ethyl (2E)-2-[(S)-perfluorobutylsulfinylimino]acetate	1612778-42-3	MNOQSFWFAAAFIK-JFQJCAQQSA-N	Ethyl (2E)-[(1,1,2,2,3,3,4,4,4-nonafluorobutane-1-sulfinyl)imino]acetate	[H]\C(=N/S(=O)C(F)(F)C(F)(F)C(F)(F)C(F)(F)F)C(=O)OCC	InChI=1S/C8H6F9NO3S/c1-2-21-4(19)3-18-22(20)8(16,17)6(11,12)5(9,10)7(13,14)15/h3H,2H2,1H3/b18-3+	C8H6F9NO3S	367.19	366.992	13		2		2
https://comptox.epa.gov/dashboard/chemical/details/DTXSID70893562	3-[(Perfluorohexane-1-sulfonyl)amino]-N,N-dimethylpropan-1-amine N-oxide potassium salt	178094-71-8	RGDBUGCDVNXVOA-UHFFFAOYSA-N	Potassium N,N-dimethyl-3-[(1,1,2,2,3,3,4,4,5,5,6,6,6-tridecafluorohexane-1-sulfonyl)azanidyl]propan-1-amine N-oxide	[K+].C[N+](C)([O-])CCC[N-]S(=O)(=O)C(F)(F)C(F)(F)C(F)(F)C(F)(F)C(F)(F)C(F)(F)F	InChI=1S/C11H12F13N2O3S.K/c1-26(2,27)5-3-4-25-30(28,29)11(23,24)9(18,19)7(14,15)6(12,13)8(16,17)10(20,21)22;/h3-5H2,1-2H3;/q-1;+1	C11H12F13KN2O3S	538.37	538	15		2		2
https://comptox.epa.gov/dashboard/chemical/details/DTXSID80881172	Diammonium (perfluorooctyl)-2-hydroxypropyl phosphate	94200-45-0	AQEVYDYZRHDMFO-UHFFFAOYSA-N	Diammonium 4,4,5,5,6,6,7,7,8,8,9,9,10,10,11,11,11-heptadecafluoro-2-hydroxyundecyl phosphate	[NH4+].[NH4+].OC(COP([O-])([O-])=O)CC(F)(F)C(F)(F)C(F)(F)C(F)(F)C(F)(F)C(F)(F)C(F)(F)C(F)(F)F	InChI=1S/C11H8F17O5P.2H3N/c12-4(13,1-3(29)2-33-34(30,31)32)5(14,15)6(16,17)7(18,19)8(20,21)9(22,23)10(24,25)11(26,27)28;;/h3,29H,1-2H2,(H2,30,31,32);2*1H3	C11H14F17N2O5P	608.189	608.037	18		6		2
https://comptox.epa.gov/dashboard/chemical/details/DTXSID80694143	1-Chloro-1,2,3,3,3-pentafluoroprop-1-ene	2804-49-1	NJLPMHLSZDVUMV-UHFFFAOYSA-N	1-Chloro-1,2,3,3,3-pentafluoroprop-1-ene	FC(Cl)=C(F)C(F)(F)F	InChI=1S/C3ClF5/c4-2(6)1(5)3(7,8)9	C3ClF5	166.48	165.961	5		7
https://comptox.epa.gov/dashboard/chemical/details/DTXSID101034998	3-[(Perfluorotridecanesulfonyl)amino]propane-1-sulfonic acid	NOCAS_1034998	LFAGUOFODBUBPR-UHFFFAOYSA-N		OS(=O)(=O)CCCNS(=O)(=O)C(F)(F)C(F)(F)C(F)(F)C(F)(F)C(F)(F)C(F)(F)C(F)(F)C(F)(F)C(F)(F)C(F)(F)C(F)(F)C(F)(F)C(F)(F)F	InChI=1S/C16H8F27NO5S2/c17-4(18,5(19,20)7(23,24)9(27,28)11(31,32)13(35,36)15(39,40)41)6(21,22)8(25,26)10(29,30)12(33,34)14(37,38)16(42,43)51(48,49)44-2-1-3-50(45,46)47/h44H,1-3H2,(H,45,46,47)	C16H8F27NO5S2	871.32	870.941	4				2
https://comptox.epa.gov/dashboard/chemical/details/DTXSID001022681	1-Bromo-2-(2,2,3,3,4,4,4-heptafluoro-butoxy)-benzene	1365808-29-2	NVGXDYLZXBQRBZ-UHFFFAOYSA-N		FC(F)(F)C(F)(F)C(F)(F)COC1=CC=CC=C1Br	InChI=1S/C10H6BrF7O/c11-6-3-1-2-4-7(6)19-5-8(12,13)9(14,15)10(16,17)18/h1-4H,5H2	C10H6BrF7O	355.05	353.949	3				2
https://comptox.epa.gov/dashboard/chemical/details/DTXSID301026937	4-[1-[4-(1,1,2,2,2-Pentafluoroethylsulfanyl)phenyl]-1,2,4-triazol-3-yl]benzaldehyde	NOCAS_1026937	UYSFAVCRHKCAGT-UHFFFAOYSA-N		FC(F)(F)C(F)(F)SC1=CC=C(C=C1)N1C=NC(=N1)C1=CC=C(C=O)C=C1	InChI=1S/C17H10F5N3OS/c18-16(19,20)17(21,22)27-14-7-5-13(6-8-14)25-10-23-15(24-25)12-3-1-11(9-26)2-4-12/h1-10H	C17H10F5N3OS	399.34	399.046	3				2
https://comptox.epa.gov/dashboard/chemical/details/DTXSID401026580	(2E)‐4,4,5,5,6,6,7,7,8,8,8‐Undecafluorooct‐2‐enoic acid	875878-70-9	UGMLUHQLUFIGNF-OWOJBTEDSA-N		OC(=O)\C=C\C(F)(F)C(F)(F)C(F)(F)C(F)(F)C(F)(F)F	InChI=1S/C8H3F11O2/c9-4(10,2-1-3(20)21)5(11,12)6(13,14)7(15,16)8(17,18)19/h1-2H,(H,20,21)/b2-1+	C8H3F11O2	340.092	339.996	4				2
https://comptox.epa.gov/dashboard/chemical/details/DTXSID30144340	4-Heptanone, 2,6-bis(trifluoromethyl)-2,6-dihydroxy-1,1,1,7,7,7-hexafluoro-, phenylhydrazone	101913-90-0	QUMFZWRXKISFMS-UHFFFAOYSA-N	1,1,1,7,7,7-Hexafluoro-4-(2-phenylhydrazinylidene)-2,6-bis(trifluoromethyl)heptane-2,6-diol	OC(CC(CC(O)(C(F)(F)F)C(F)(F)F)=NNC1=CC=CC=C1)(C(F)(F)F)C(F)(F)F	InChI=1S/C15H12F12N2O2/c16-12(17,18)10(30,13(19,20)21)6-9(29-28-8-4-2-1-3-5-8)7-11(31,14(22,23)24)15(25,26)27/h1-5,28,30-31H,6-7H2	C15H12F12N2O2	480.254	480.071	7		13		4
https://comptox.epa.gov/dashboard/chemical/details/DTXSID00620126	1,1,2,2,3,3-Hexafluorocyclobutane	55101-70-7	DGLFZUBOMRZNQX-UHFFFAOYSA-N	1,1,2,2,3,3-Hexafluorocyclobutane	FC1(F)CC(F)(F)C1(F)F	InChI=1S/C4H2F6/c5-2(6)1-3(7,8)4(2,9)10/h1H2	C4H2F6	164.05	164.006	8				5
https://comptox.epa.gov/dashboard/chemical/details/DTXSID401034597	2:2 Fluorotelomer sulfide (1-methanol 2-methanol) propanoate	NOCAS_1034597	YYLKFUNATWLCTR-UHFFFAOYNA-N		OCC(SCCC(O)=O)C(CO)C(F)(F)C(F)(F)F	InChI=1/C9H13F5O4S/c10-8(11,9(12,13)14)5(3-15)6(4-16)19-2-1-7(17)18/h5-6,15-16H,1-4H2,(H,17,18)	C9H13F5O4S	312.25	312.045	4				2
https://comptox.epa.gov/dashboard/chemical/details/DTXSID40882589	501098-09-5 (name too long)	501098-09-5								14				5
https://comptox.epa.gov/dashboard/chemical/details/DTXSID60882900	2-Propenoic acid, 2-methyl-, C4-18-alkyl esters, polymers with 2-[methyl[(.gamma.-.omega.-perfluoro-C8-14-alkyl)sulfonyl]amino]ethyl acrylate	68988-53-4								17				5
https://comptox.epa.gov/dashboard/chemical/details/DTXSID10609563	5,5,5-Trifluoro-4-(methoxymethoxy)-4-(trifluoromethyl)pent-1-ene	150669-66-2	FAFCSBYFQUISSD-UHFFFAOYSA-N	5,5,5-Trifluoro-4-(methoxymethoxy)-4-(trifluoromethyl)pent-1-ene	COCOC(CC=C)(C(F)(F)F)C(F)(F)F	InChI=1S/C8H10F6O2/c1-3-4-6(7(9,10)11,8(12,13)14)16-5-15-2/h3H,1,4-5H2,2H3	C8H10F6O2	252.156	252.058	5		9		5
https://comptox.epa.gov/dashboard/chemical/details/DTXSID00896460	3-(2-Chloro-4-fluorobenzamido)-2-fluoro-N-[4-(1,1,1,2,3,3,3-heptafluoropropan-2-yl)-2,6-dimethylphenyl]benzamide	862133-15-1	HBHOXSNCXYUTMG-UHFFFAOYSA-N	3-(2-Chloro-4-fluorobenzamido)-2-fluoro-N-[4-(1,1,1,2,3,3,3-heptafluoropropan-2-yl)-2,6-dimethylphenyl]benzamide	CC1=CC(=CC(C)=C1NC(=O)C1=C(F)C(NC(=O)C2=CC=C(F)C=C2Cl)=CC=C1)C(F)(C(F)(F)F)C(F)(F)F	InChI=1S/C25H16ClF9N2O2/c1-11-8-13(23(29,24(30,31)32)25(33,34)35)9-12(2)20(11)37-22(39)16-4-3-5-18(19(16)28)36-21(38)15-7-6-14(27)10-17(15)26/h3-10H,1-2H3,(H,36,38)(H,37,39)	C25H16ClF9N2O2	582.85	582.076	14		2		5
https://comptox.epa.gov/dashboard/chemical/details/DTXSID70880457	1,3-Bis(2-(perfluoro-7-methyloctyl)-1-ethylsulfanyl)propan-2-yl {4-methyl-3-[(2-methylaziridine-1-carbonyl)amino]phenyl}carbamate	53122-42-2	KOTYYFRBCSIWOF-UHFFFAOYSA-N	1,3-Bis{[3,3,4,4,5,5,6,6,7,7,8,8,9,10,10,10-hexadecafluoro-9-(trifluoromethyl)decyl]sulfanyl}propan-2-yl {4-methyl-3-[(2-methylaziridine-1-carbonyl)amino]phenyl}carbamate	CC1CN1C(=O)NC1=CC(NC(=O)OC(CSCCC(F)(F)C(F)(F)C(F)(F)C(F)(F)C(F)(F)C(F)(F)C(F)(C(F)(F)F)C(F)(F)F)CSCCC(F)(F)C(F)(F)C(F)(F)C(F)(F)C(F)(F)C(F)(F)C(F)(C(F)(F)F)C(F)(F)F)=CC=C1C	InChI=1/C37H27F38N3O3S2/c1-13-3-4-15(9-17(13)77-18(79)78-10-14(78)2)76-19(80)81-16(11-82-7-5-20(38,39)24(44,45)28(52,53)32(60,61)30(56,57)26(48,49)22(42,34(64,65)66)35(67,68)69)12-83-8-6-21(40,41)25(46,47)29(54,55)33(62,63)31(58,59)27(50,51)23(43,36(70,71)72)37(73,74)75/h3-4,9,14,16H,5-8,10-12H2,1-2H3,(H,76,80)(H,77,79)	C37H27F38N3O3S2	1347.7	1347.09	25		6		1
https://comptox.epa.gov/dashboard/chemical/details/DTXSID60531249	2,2-Dichloro-4,4,5,5-tetrafluoro-1,3-bis(trifluoromethyl)imidazolidine	91584-67-7	ZOHYOTYFVXOGTL-UHFFFAOYSA-N	2,2-Dichloro-4,4,5,5-tetrafluoro-1,3-bis(trifluoromethyl)imidazolidine	FC(F)(F)N1C(F)(F)C(F)(F)N(C(F)(F)F)C1(Cl)Cl	InChI=1S/C5Cl2F10N2/c6-3(7)18(4(12,13)14)1(8,9)2(10,11)19(3)5(15,16)17	C5Cl2F10N2	348.95	347.928	7		4		5
https://comptox.epa.gov/dashboard/chemical/details/DTXSID6071904	N-(3-(Dimethylamino)propyl)-1,1,2,2,3,3,4,4,4-nonafluorobutane-1-sulphonamide monohydrochlorid	68957-59-5	DQXUCRIDVIRDMO-UHFFFAOYSA-N	N-[3-(Dimethylamino)propyl]-1,1,2,2,3,3,4,4,4-nonafluorobutane-1-sulfonamide--hydrogen chloride (1/1)	Cl.CN(C)CCCNS(=O)(=O)C(F)(F)C(F)(F)C(F)(F)C(F)(F)F	InChI=1S/C9H13F9N2O2S.ClH/c1-20(2)5-3-4-19-23(21,22)9(17,18)7(12,13)6(10,11)8(14,15)16;/h19H,3-5H2,1-2H3;1H	C9H14ClF9N2O2S	420.72	420.032	25		12		1
https://comptox.epa.gov/dashboard/chemical/details/DTXSID80764956	4-(2-Bromo-2,3,3,3-tetrafluoropropanamido)butanoic acid	113360-58-0	KTHJJEXQYCQBSU-UHFFFAOYSA-N	4-(2-Bromo-2,3,3,3-tetrafluoropropanamido)butanoic acid	OC(=O)CCCNC(=O)C(F)(Br)C(F)(F)F	InChI=1S/C7H8BrF4NO3/c8-6(9,7(10,11)12)5(16)13-3-1-2-4(14)15/h1-3H2,(H,13,16)(H,14,15)	C7H8BrF4NO3	310.043	308.962	7		4		5
https://comptox.epa.gov/dashboard/chemical/details/DTXSID701035332	3-{[4-(Dimethylamino)-1-hydroxy-2-butanyl][(nonadecafluorononyl)sulfonyl]amino}-1-propanesulfonic acid	NOCAS_1035332	ATUVTYZGVJQFQL-UHFFFAOYNA-N		CN(C)CCC(CO)N(CCCS(O)(=O)=O)S(=O)(=O)C(F)(F)C(F)(F)C(F)(F)C(F)(F)C(F)(F)C(F)(F)C(F)(F)C(F)(F)C(F)(F)F	InChI=1/C18H21F19N2O6S2/c1-38(2)6-4-9(8-40)39(5-3-7-46(41,42)43)47(44,45)18(36,37)16(31,32)14(27,28)12(23,24)10(19,20)11(21,22)13(25,26)15(29,30)17(33,34)35/h9,40H,3-8H2,1-2H3,(H,41,42,43)	C18H21F19N2O6S2	786.46	786.054	3				2
https://comptox.epa.gov/dashboard/chemical/details/DTXSID80276963	bis(2,2,3,3,4,4,5,5-octafluoropentyl) benzene-1,2-dicarboxylate	572-94-1	OTEYRJLGZKIQQD-UHFFFAOYSA-N	Bis(2,2,3,3,4,4,5,5-octafluoropentyl) benzene-1,2-dicarboxylate	FC(F)C(F)(F)C(F)(F)C(F)(F)COC(=O)C1=CC=CC=C1C(=O)OCC(F)(F)C(F)(F)C(F)(F)C(F)F	InChI=1S/C18H10F16O4/c19-11(20)15(27,28)17(31,32)13(23,24)5-37-9(35)7-3-1-2-4-8(7)10(36)38-6-14(25,26)18(33,34)16(29,30)12(21)22/h1-4,11-12H,5-6H2	C18H10F16O4	594.248	594.032	9		14
https://comptox.epa.gov/dashboard/chemical/details/DTXSID60442624	Stannane, chlorotris(3,3,4,4,5,5,6,6,7,7,8,8,8-tridecafluorooctyl)-	181625-76-3	VSRBQZZSLMSODO-UHFFFAOYSA-M	Chlorotris(3,3,4,4,5,5,6,6,7,7,8,8,8-tridecafluorooctyl)stannane	FC(F)(F)C(F)(F)C(F)(F)C(F)(F)C(F)(F)C(F)(F)CC[Sn](Cl)(CCC(F)(F)C(F)(F)C(F)(F)C(F)(F)C(F)(F)C(F)(F)F)CCC(F)(F)C(F)(F)C(F)(F)C(F)(F)C(F)(F)C(F)(F)F	InChI=1S/3C8H4F13.ClH.Sn/c3*1-2-3(9,10)4(11,12)5(13,14)6(15,16)7(17,18)8(19,20)21;;/h3*1-2H2;1H;/q;;;;+1/p-1	C24H12ClF39Sn	1195.46	1195.9	8		7		5
https://comptox.epa.gov/dashboard/chemical/details/DTXSID90848034	3,4,4,5,5,6,6,6-Octafluoro-N,N-dimethylhex-2-en-1-amine	90292-36-7	WDOQJNYUWNXKQX-UHFFFAOYSA-N	3,4,4,5,5,6,6,6-Octafluoro-N,N-dimethylhex-2-en-1-amine	CN(C)CC=C(F)C(F)(F)C(F)(F)C(F)(F)F	InChI=1S/C8H9F8N/c1-17(2)4-3-5(9)6(10,11)7(12,13)8(14,15)16/h3H,4H2,1-2H3	C8H9F8N	271.154	271.061	8		2		5
https://comptox.epa.gov/dashboard/chemical/details/DTXSID00633413	3,3,3-Trifluoro-2,2-bis(trifluoromethyl)propanoic acid	917951-63-4	WZQRMZSLIAFYFJ-UHFFFAOYSA-N	3,3,3-Trifluoro-2,2-bis(trifluoromethyl)propanoic acid	OC(=O)C(C(F)(F)F)(C(F)(F)F)C(F)(F)F	InChI=1S/C5HF9O2/c6-3(7,8)2(1(15)16,4(9,10)11)5(12,13)14/h(H,15,16)	C5HF9O2	264.047	263.983	5		8		5
https://comptox.epa.gov/dashboard/chemical/details/DTXSID10223925	1,2,4-Triazolo(4,3-b)pyridazine, 8-(p-fluorophenyl)-6-(pentafluoroethyl)-	73673-81-1	XWFPAKPQJWRKCI-UHFFFAOYSA-N	8-(4-Fluorophenyl)-6-(pentafluoroethyl)[1,2,4]triazolo[4,3-b]pyridazine	FC1=CC=C(C=C1)C1=CC(=NN2C=NN=C12)C(F)(F)C(F)(F)F	InChI=1S/C13H6F6N4/c14-8-3-1-7(2-4-8)9-5-10(12(15,16)13(17,18)19)22-23-6-20-21-11(9)23/h1-6H	C13H6F6N4	332.209	332.05	9		9		4
https://comptox.epa.gov/dashboard/chemical/details/DTXSID801036864	2‐[Dimethyl[4-(perfluorooctadecyl)butyl]azaniumyl]acetate	NOCAS_1036864	KYVBQDHTMAHQFL-UHFFFAOYSA-N		C[N+](C)(CCCCC(F)(F)C(F)(F)C(F)(F)C(F)(F)C(F)(F)C(F)(F)C(F)(F)C(F)(F)C(F)(F)C(F)(F)C(F)(F)C(F)(F)C(F)(F)C(F)(F)C(F)(F)C(F)(F)C(F)(F)C(F)(F)F)CC([O-])=O	InChI=1S/C26H16F37NO2/c1-64(2,7-8(65)66)6-4-3-5-9(27,28)10(29,30)11(31,32)12(33,34)13(35,36)14(37,38)15(39,40)16(41,42)17(43,44)18(45,46)19(47,48)20(49,50)21(51,52)22(53,54)23(55,56)24(57,58)25(59,60)26(61,62)63/h3-7H2,1-2H3	C26H16F37NO2	1077.36	1077.06	3				2
https://comptox.epa.gov/dashboard/chemical/details/DTXSID801035911	2-[3-(2-(Perfluorooctyl)ethanesulfonyl)propanoylamino]-2-methylpropane-1-sulfonic acid	NOCAS_1035911	DEONGGUSFBJEHM-UHFFFAOYSA-N		CC(C)(CS(O)(=O)=O)NC(=O)CCS(=O)(=O)CCC(F)(F)C(F)(F)C(F)(F)C(F)(F)C(F)(F)C(F)(F)C(F)(F)C(F)(F)F	InChI=1S/C17H18F17NO6S2/c1-9(2,7-43(39,40)41)35-8(36)3-5-42(37,38)6-4-10(18,19)11(20,21)12(22,23)13(24,25)14(26,27)15(28,29)16(30,31)17(32,33)34/h3-7H2,1-2H3,(H,35,36)(H,39,40,41)	C17H18F17NO6S2	719.42	719.03	3				2
https://comptox.epa.gov/dashboard/chemical/details/DTXSID00895498	3-[(Nonafluorobutyl)sulfanyl]propan-1-ol	875628-33-4	SRUNWUZJMCJMBZ-UHFFFAOYSA-N	3-[(Nonafluorobutyl)sulfanyl]propan-1-ol	OCCCSC(F)(F)C(F)(F)C(F)(F)C(F)(F)F	InChI=1S/C7H7F9OS/c8-4(9,6(12,13)14)5(10,11)7(15,16)18-3-1-2-17/h17H,1-3H2	C7H7F9OS	310.18	310.007	15		6		5
https://comptox.epa.gov/dashboard/chemical/details/DTXSID301023145	2-(Perfluorohexyl)-1-ethanol 1-(hydrogen sulfate)	82711-15-7	BGJBRLCWYHDOSY-UHFFFAOYSA-N		OS(=O)(=O)OCCC(F)(F)C(F)(F)C(F)(F)C(F)(F)C(F)(F)C(F)(F)F	InChI=1S/C8H5F13O4S/c9-3(10,1-2-25-26(22,23)24)4(11,12)5(13,14)6(15,16)7(17,18)8(19,20)21/h1-2H2,(H,22,23,24)	C8H5F13O4S	444.16	443.97	4				1
https://comptox.epa.gov/dashboard/chemical/details/DTXSID301033734	N‐Propyl‐N‐[2‐(2‐{2‐[2‐(N‐propyl-perfluorooctanesulfonamido)ethoxy]ethoxy}ethoxy)ethyl]perfluorooctane‐1‐sulfonamide	86279-54-1	BFQQKAXEMZSLOI-UHFFFAOYSA-N		CCCN(CCOCCOCCOCCN(CCC)S(=O)(=O)C(F)(F)C(F)(F)C(F)(F)C(F)(F)C(F)(F)C(F)(F)C(F)(F)C(F)(F)F)S(=O)(=O)C(F)(F)C(F)(F)C(F)(F)C(F)(F)C(F)(F)C(F)(F)C(F)(F)C(F)(F)F	InChI=1S/C30H30F34N2O7S2/c1-3-5-65(74(67,68)29(61,62)25(51,52)21(43,44)17(35,36)15(31,32)19(39,40)23(47,48)27(55,56)57)7-9-71-11-13-73-14-12-72-10-8-66(6-4-2)75(69,70)30(63,64)26(53,54)22(45,46)18(37,38)16(33,34)20(41,42)24(49,50)28(58,59)60/h3-14H2,1-2H3	C30H30F34N2O7S2	1240.64	1240.1	3				2
https://comptox.epa.gov/dashboard/chemical/details/DTXSID10447346	2,2,3,3-Tetrafluoro-3-iodopropanenitrile	99643-24-0	LVRINBHZCAUHAD-UHFFFAOYSA-N	2,2,3,3-Tetrafluoro-3-iodopropanenitrile	FC(F)(I)C(F)(F)C#N	InChI=1S/C3F4IN/c4-2(5,1-9)3(6,7)8	C3F4IN	252.938	252.901	7		12		2
https://comptox.epa.gov/dashboard/chemical/details/DTXSID6070984	Ethanaminium perfluoro-9-methyldecanoate	68015-85-0	JKTIKJAUCOVFKU-UHFFFAOYSA-N	Ethanaminium 2,2,3,3,4,4,5,5,6,6,7,7,8,8,9,10,10,10-octadecafluoro-9-(trifluoromethyl)decanoate	CC[NH3+].[O-]C(=O)C(F)(F)C(F)(F)C(F)(F)C(F)(F)C(F)(F)C(F)(F)C(F)(F)C(F)(C(F)(F)F)C(F)(F)F	InChI=1S/C11HF21O2.C2H7N/c12-2(13,1(33)34)4(15,16)6(19,20)8(23,24)9(25,26)7(21,22)5(17,18)3(14,10(27,28)29)11(30,31)32;1-2-3/h(H,33,34);2-3H2,1H3	C13H8F21NO2	609.178	609.022	22		1		1
https://comptox.epa.gov/dashboard/chemical/details/DTXSID80880605	2-Propenoic acid, 2-methyl-, 2-[[[[5-[[[2-[ethyl[(undecafluoropentyl)sulfonyl]amino]ethoxy]carbonyl]amino]-2-methylphenyl]amino]carbonyl]oxy]propyl ester	68298-75-9	OBPWLOPGKWGMTO-UHFFFAOYSA-N	2-[({5-[({2-[Ethyl(1,1,2,2,3,3,4,4,5,5,5-undecafluoropentane-1-sulfonyl)amino]ethoxy}carbonyl)amino]-2-methylphenyl}carbamoyl)oxy]propyl 2-methylprop-2-enoate	[H]N(C(=O)OCCN(CC)S(=O)(=O)C(F)(F)C(F)(F)C(F)(F)C(F)(F)C(F)(F)F)C1=CC(N([H])C(=O)OC(C)COC(=O)C(C)=C)=C(C)C=C1	InChI=1S/C25H28F11N3O8S/c1-6-39(48(43,44)25(35,36)23(30,31)21(26,27)22(28,29)24(32,33)34)9-10-45-19(41)37-16-8-7-14(4)17(11-16)38-20(42)47-15(5)12-46-18(40)13(2)3/h7-8,11,15H,2,6,9-10,12H2,1,3-5H3,(H,37,41)(H,38,42)	C25H28F11N3O8S	739.55	739.142	25		12		1
https://comptox.epa.gov/dashboard/chemical/details/DTXSID40882903	2-Propenoic acid, esters, 2-methyl-, oxiranylmethyl ester, polymers with .gamma.-.omega.-perfluoro-C6-16-alkyl acrylate and stearyl acrylate	503284-73-9								13				5
https://comptox.epa.gov/dashboard/chemical/details/DTXSID601023532	Ethene, tetrafluoro-, oxidized, polymd., reduced, Me esters, reduced, methacrylates	721399-22-0								5				1
https://comptox.epa.gov/dashboard/chemical/details/DTXSID10837445	3-Hydroxy-4-methyl-5,5-bis(trifluoromethyl)furan-2(5H)-one	825630-89-5	LZBDYGJULKKRSF-UHFFFAOYSA-N	3-Hydroxy-4-methyl-5,5-bis(trifluoromethyl)furan-2(5H)-one	CC1=C(O)C(=O)OC1(C(F)(F)F)C(F)(F)F	InChI=1S/C7H4F6O3/c1-2-3(14)4(15)16-5(2,6(8,9)10)7(11,12)13/h14H,1H3	C7H4F6O3	250.096	250.006	5		3		5
https://comptox.epa.gov/dashboard/chemical/details/DTXSID50881987	Poly(difluoromethylene), .alpha.,.omega.-diethenyl-	402574-89-4								11				5
https://comptox.epa.gov/dashboard/chemical/details/DTXSID901020694	3-(((4-((1,1,2,2,3,3,4,4,5,5,6,6,7,7,8,8,9-Heptadecafluorononyl)oxy)phenyl)sulfonyl)amino)-N,N,N-trimethyl-1-propanaminium iodide	NOCAS_1020694	ATGIGOHHGPHQPD-UHFFFAOYSA-M	3-({4-[(1,1,2,2,3,3,4,4,5,5,6,6,7,7,8,8,9-Heptadecafluorononyl)oxy]benzene-1-sulfonyl}amino)-N,N,N-trimethylpropan-1-aminium iodide	[I-].C[N+](C)(C)CCCNS(=O)(=O)C1=CC=C(OC(F)(F)C(F)(F)C(F)(F)C(F)(F)C(F)(F)C(F)(F)C(F)(F)C(F)(F)CF)C=C1	InChI=1S/C21H22F17N2O3S.HI/c1-40(2,3)10-4-9-39-44(41,42)13-7-5-12(6-8-13)43-21(37,38)20(35,36)19(33,34)18(31,32)17(29,30)16(27,28)15(25,26)14(23,24)11-22;/h5-8,39H,4,9-11H2,1-3H3;1H/q+1;/p-1	C21H22F17IN2O3S	832.36	832.012	3				1
https://comptox.epa.gov/dashboard/chemical/details/DTXSID10896754	Pentapotassium 6,9,12-tris(carboxylatomethyl)-3-(1,1,2,2,3,3,4,4,5,5,6,6,7,7,8,8,8-heptadecafluorooctane-1-sulfonyl)-3,6,9,12,15-pentaazaheptadecane-1,17-dioate	155286-99-0	PDVMAVDZLRSWDV-UHFFFAOYSA-I	Pentapotassium 6,9,12-tris(carboxylatomethyl)-3-(1,1,2,2,3,3,4,4,5,5,6,6,7,7,8,8,8-heptadecafluorooctane-1-sulfonyl)-3,6,9,12,15-pentaazaheptadecane-1,17-dioate	[K+].[K+].[K+].[K+].[K+].[O-]C(=O)CNCCN(CCN(CCN(CCN(CC([O-])=O)S(=O)(=O)C(F)(F)C(F)(F)C(F)(F)C(F)(F)C(F)(F)C(F)(F)C(F)(F)C(F)(F)F)CC([O-])=O)CC([O-])=O)CC([O-])=O	InChI=1S/C26H32F17N5O12S.5K/c27-19(28,21(31,32)23(35,36)25(39,40)41)20(29,30)22(33,34)24(37,38)26(42,43)61(59,60)48(13-18(57)58)8-7-47(12-17(55)56)6-5-46(11-16(53)54)4-3-45(10-15(51)52)2-1-44-9-14(49)50;;;;;/h44H,1-13H2,(H,49,50)(H,51,52)(H,53,54)(H,55,56)(H,57,58);;;;;/q;5*+1/p-5	C26H27F17K5N5O12S	1152.05	1150.93	13		2		5
https://comptox.epa.gov/dashboard/chemical/details/DTXSID80896024	5-(Heptafluoropropyl)-2-sulfanylidene-2,3-dihydropyrimidin-4(1H)-one	145663-11-2	ZTESDHKSKFXMLG-UHFFFAOYSA-N	5-(Heptafluoropropyl)-2-sulfanylidene-2,3-dihydropyrimidin-4(1H)-one	FC(F)(F)C(F)(F)C(F)(F)C1=CNC(=S)NC1=O	InChI=1S/C7H3F7N2OS/c8-5(9,6(10,11)7(12,13)14)2-1-15-4(18)16-3(2)17/h1H,(H2,15,16,17,18)	C7H3F7N2OS	296.16	295.985	16		14		5
https://comptox.epa.gov/dashboard/chemical/details/DTXSID80614624	3-(1,1,2,3,3,3-Hexafluoropropyl)cyclohex-1-ene	57915-75-0	SYXOINGYRSIWTE-UHFFFAOYSA-N	3-(1,1,2,3,3,3-Hexafluoropropyl)cyclohex-1-ene	FC(C(F)(F)F)C(F)(F)C1CCCC=C1	InChI=1S/C9H10F6/c10-7(9(13,14)15)8(11,12)6-4-2-1-3-5-6/h2,4,6-7H,1,3,5H2	C9H10F6	232.169	232.069	5		5		5
https://comptox.epa.gov/dashboard/chemical/details/DTXSID20871633	2,2,3-Trichloroheptafluorobutane	335-44-4	ZPGMWBFCBUKITA-UHFFFAOYSA-N	2,2,3-Trichloro-1,1,1,3,4,4,4-heptafluorobutane	FC(F)(F)C(F)(Cl)C(Cl)(Cl)C(F)(F)F	InChI=1/C4Cl3F7/c5-1(6,3(9,10)11)2(7,8)4(12,13)14	C4Cl3F7	287.38	285.895	38		54		1
https://comptox.epa.gov/dashboard/chemical/details/DTXSID10896476	1,1,1,3,3,3-Hexafluoro-2-(trifluoromethoxy)-2-(trifluoromethyl)propane	681-08-3	WPJULLVPGWXWQS-UHFFFAOYSA-N	1,1,1,3,3,3-Hexafluoro-2-(trifluoromethoxy)-2-(trifluoromethyl)propane	FC(F)(F)OC(C(F)(F)F)(C(F)(F)F)C(F)(F)F	InChI=1S/C5F12O/c6-2(7,8)1(3(9,10)11,4(12,13)14)18-5(15,16)17	C5F12O	304.035	303.976	13		6		5
https://comptox.epa.gov/dashboard/chemical/details/DTXSID1071953	N-Methyl-4-((4,4,5,5,5-pentafluoro-3-(pentafluoroethyl)-1,2,3-tris(trifluoromethyl)-1-pentenyl)oxy)-N-(2-(phosphonooxy)ethyl)-Benzenesulfonamide	69013-34-9	PUQQCLQURHMROM-UHFFFAOYSA-N	2-[Methyl(4-{[1,1,1,5,5,6,6,6-octafluoro-4-(pentafluoroethyl)-3,4-bis(trifluoromethyl)hex-2-en-2-yl]oxy}benzene-1-sulfonyl)amino]ethyl dihydrogen phosphate	CN(CCOP(O)(O)=O)S(=O)(=O)C1=CC=C(OC(=C(C(F)(F)F)C(C(F)(F)F)(C(F)(F)C(F)(F)F)C(F)(F)C(F)(F)F)C(F)(F)F)C=C1	InChI=1S/C19H13F19NO7PS/c1-39(6-7-45-47(40,41)42)48(43,44)9-4-2-8(3-5-9)46-11(14(23,24)25)10(13(20,21)22)12(17(30,31)32,15(26,27)18(33,34)35)16(28,29)19(36,37)38/h2-5H,6-7H2,1H3,(H2,40,41,42)	C19H13F19NO7PS	791.32	790.985	29		5		1
https://comptox.epa.gov/dashboard/chemical/details/DTXSID001036834	2‐[Dimethyl(4-fluoro-4-(perfluoropropyl)‐2‐hydroxybut‐3‐en‐1‐yl)azaniumyl]acetate	NOCAS_1036834	YFPSWNYNZGPBPM-UHFFFAOYNA-N		C[N+](C)(CC(O)C=C(F)C(F)(F)C(F)(F)C(F)(F)F)CC([O-])=O	InChI=1/C11H13F8NO3/c1-20(2,5-8(22)23)4-6(21)3-7(12)9(13,14)10(15,16)11(17,18)19/h3,6,21H,4-5H2,1-2H3	C11H13F8NO3	359.216	359.077	3				2
https://comptox.epa.gov/dashboard/chemical/details/DTXSID90897022	N,N'-bis(Perfluorobutanoyl)1,4-butanediamine	2967-59-1	AHAQXHMPHGIPBT-UHFFFAOYSA-N	N,N'-(Butane-1,4-diyl)bis(2,2,3,3,4,4,4-heptafluorobutanamide)	FC(F)(F)C(F)(F)C(F)(F)C(=O)NCCCCNC(=O)C(F)(F)C(F)(F)C(F)(F)F	InChI=1S/C12H10F14N2O2/c13-7(14,9(17,18)11(21,22)23)5(29)27-3-1-2-4-28-6(30)8(15,16)10(19,20)12(24,25)26/h1-4H2,(H,27,29)(H,28,30)	C12H10F14N2O2	480.202	480.052	16		15		2
https://comptox.epa.gov/dashboard/chemical/details/DTXSID70591258	1,1,1,2-Tetrafluoro-2-(fluoromethoxy)ethane	56885-27-9	XDFJJLSCPQLSBD-UHFFFAOYSA-N	1,1,1,2-Tetrafluoro-2-(fluoromethoxy)ethane	FCOC(F)C(F)(F)F	InChI=1S/C3H3F5O/c4-1-9-2(5)3(6,7)8/h2H,1H2	C3H3F5O	150.048	150.01	6		9		5
https://comptox.epa.gov/dashboard/chemical/details/DTXSID401022126	1-Hydroxy-6:2 fluorotelomer sulfonic acid	2089110-01-8	TWHCHVHSCCYMJT-UHFFFAOYNA-N		OC(CC(F)(F)C(F)(F)C(F)(F)C(F)(F)C(F)(F)C(F)(F)F)S(O)(=O)=O	InChI=1/C8H5F13O4S/c9-3(10,1-2(22)26(23,24)25)4(11,12)5(13,14)6(15,16)7(17,18)8(19,20)21/h2,22H,1H2,(H,23,24,25)	C8H5F13O4S	444.16	443.97	3				1
https://comptox.epa.gov/dashboard/chemical/details/DTXSID801022059	1-Propanaminium, 3-[(carboxymethyl)[(1,1,2,2,3,3,3-heptafluoropropyl)sulfonyl]amino]-N,N-dimethyl-N-(3-sulfopropyl)-	2089109-79-3	FAQGNSRUIJUXAQ-UHFFFAOYSA-O		C[N+](C)(CCCN(CC(O)=O)S(=O)(=O)C(F)(F)C(F)(F)C(F)(F)F)CCCS(O)(=O)=O	InChI=1S/C13H21F7N2O7S2/c1-22(2,7-4-8-30(25,26)27)6-3-5-21(9-10(23)24)31(28,29)13(19,20)11(14,15)12(16,17)18/h3-9H2,1-2H3,(H-,23,24,25,26,27)/p+1	C13H22F7N2O7S2	515.43	515.075	3		1		1
https://comptox.epa.gov/dashboard/chemical/details/DTXSID70895187	1,1,1,2,2,3,3,4,4,5,5-Undecafluorooctane	1645298-12-9	JPCSERNSJZWYPU-UHFFFAOYSA-N	1,1,1,2,2,3,3,4,4,5,5-Undecafluorooctane	CCCC(F)(F)C(F)(F)C(F)(F)C(F)(F)C(F)(F)F	InChI=1S/C8H7F11/c1-2-3-4(9,10)5(11,12)6(13,14)7(15,16)8(17,18)19/h2-3H2,1H3	C8H7F11	312.126	312.037	15		7		5
https://comptox.epa.gov/dashboard/chemical/details/DTXSID50882575	68909-15-9 (name too long)	68909-15-9								17				5
https://comptox.epa.gov/dashboard/chemical/details/DTXSID40893155	2,2,3-Trifluoro-3-[1,1,2,2,3,3-hexafluoro-3-(trifluoromethoxy)propoxy](1-14C)propanoic acid	2087970-37-2	AFDRCEOKCOUICI-HQMMCQRPSA-N	2,2,3-Trifluoro-3-[1,1,2,2,3,3-hexafluoro-3-(trifluoromethoxy)propoxy](1-~14~C)propanoic acid	O[14C](=O)C(F)(F)C(F)OC(F)(F)C(F)(F)C(F)(F)OC(F)(F)F	InChI=1S/C7H2F12O4/c8-1(3(9,10)2(20)21)22-5(13,14)4(11,12)6(15,16)23-7(17,18)19/h1H,(H,20,21)/i2+2	C6[14C]H2F12O4	380.062	379.979	8		1		1
https://comptox.epa.gov/dashboard/chemical/details/DTXSID70896578	Perfluoro-3-(2-propyl)pentanoic acid	1882109-68-3	VMZZQFPAUSWERK-UHFFFAOYSA-N	2,2,3,4,4,5,5,5-Octafluoro-3-(1,1,1,2,3,3,3-heptafluoropropan-2-yl)pentanoic acid	OC(=O)C(F)(F)C(F)(C(F)(F)C(F)(F)F)C(F)(C(F)(F)F)C(F)(F)F	InChI=1/C8HF15O2/c9-2(10,1(24)25)3(11,5(13,14)8(21,22)23)4(12,6(15,16)17)7(18,19)20/h(H,24,25)	C8HF15O2	414.07	413.974	15		2		2
https://comptox.epa.gov/dashboard/chemical/details/DTXSID5067849	N-Ethyl-perfluoro-tridecafluoro-N-(2-hydroxyethyl)-1- hexanesulfonamide	34455-03-3	SSGYCIQAXNQIBC-UHFFFAOYSA-N	N-Ethyl-1,1,2,2,3,3,4,4,5,5,6,6,6-tridecafluoro-N-(2-hydroxyethyl)hexane-1-sulfonamide	CCN(CCO)S(=O)(=O)C(F)(F)C(F)(F)C(F)(F)C(F)(F)C(F)(F)C(F)(F)F	InChI=1S/C10H10F13NO3S/c1-2-24(3-4-25)28(26,27)10(22,23)8(17,18)6(13,14)5(11,12)7(15,16)9(19,20)21/h25H,2-4H2,1H3	C10H10F13NO3S	471.23	471.017	41		13		1
https://comptox.epa.gov/dashboard/chemical/details/DTXSID50241209	(2,2,2-Tris((acryloyloxy)methyl)ethoxy)((perfluorohexyl)ethyl)dimethylsilane	94237-11-3	CPXPPNIUDAIOKT-UHFFFAOYSA-N	2-({[Dimethyl(3,3,4,4,5,5,6,6,7,7,8,8,8-tridecafluorooctyl)silyl]oxy}methyl)-2-{[(prop-2-enoyl)oxy]methyl}propane-1,3-diyl diprop-2-enoate	C[Si](C)(CCC(F)(F)C(F)(F)C(F)(F)C(F)(F)C(F)(F)C(F)(F)F)OCC(COC(=O)C=C)(COC(=O)C=C)COC(=O)C=C	InChI=1S/C24H27F13O7Si/c1-6-15(38)41-11-18(12-42-16(39)7-2,13-43-17(40)8-3)14-44-45(4,5)10-9-19(25,26)20(27,28)21(29,30)22(31,32)23(33,34)24(35,36)37/h6-8H,1-3,9-14H2,4-5H3	C24H27F13O7Si	702.537	702.132	25		8		1
https://comptox.epa.gov/dashboard/chemical/details/DTXSID50593119	[6-(2,2,3,3-Tetrafluoropropoxy)pyridin-3-yl]methanol	106341-50-8	QCDLRJXXPSRPKZ-UHFFFAOYSA-N	[6-(2,2,3,3-Tetrafluoropropoxy)pyridin-3-yl]methanol	OCC1=CN=C(OCC(F)(F)C(F)F)C=C1	InChI=1S/C9H9F4NO2/c10-8(11)9(12,13)5-16-7-2-1-6(4-15)3-14-7/h1-3,8,15H,4-5H2	C9H9F4NO2	239.17	239.057	5		11		5
https://comptox.epa.gov/dashboard/chemical/details/DTXSID80617579	2-Ethyl-3,3,4,4,5,5,6,6,7,7,8,8,8-tridecafluorooctanal	61314-65-6	LBBUHRTUHMYGDR-UHFFFAOYSA-N	2-Ethyl-3,3,4,4,5,5,6,6,7,7,8,8,8-tridecafluorooctanal	CCC(C=O)C(F)(F)C(F)(F)C(F)(F)C(F)(F)C(F)(F)C(F)(F)F	InChI=1S/C10H7F13O/c1-2-4(3-24)5(11,12)6(13,14)7(15,16)8(17,18)9(19,20)10(21,22)23/h3-4H,2H2,1H3	C10H7F13O	390.144	390.029	8		3		5
https://comptox.epa.gov/dashboard/chemical/details/DTXSID90624471	Pentadecafluoroheptyl 2-methylprop-2-enoate	96724-20-8	HEFHMJVNMXDZKE-UHFFFAOYSA-N	Pentadecafluoroheptyl 2-methylprop-2-enoatato	CC(=C)C(=O)OC(F)(F)C(F)(F)C(F)(F)C(F)(F)C(F)(F)C(F)(F)C(F)(F)F	InChI=1S/C11H5F15O2/c1-3(2)4(27)28-11(25,26)9(20,21)7(16,17)5(12,13)6(14,15)8(18,19)10(22,23)24/h1H2,2H3	C11H5F15O2	454.135	454.005	15		8		5
https://comptox.epa.gov/dashboard/chemical/details/DTXSID70895925	2-(Heptafluoropropyl)-1,4-dimethoxybenzene	80790-98-3	LZEJFINVPVDRLW-UHFFFAOYSA-N	2-(Heptafluoropropyl)-1,4-dimethoxybenzene	COC1=CC=C(OC)C(=C1)C(F)(F)C(F)(F)C(F)(F)F	InChI=1S/C11H9F7O2/c1-19-6-3-4-8(20-2)7(5-6)9(12,13)10(14,15)11(16,17)18/h3-5H,1-2H3	C11H9F7O2	306.18	306.049	15		3		5
https://comptox.epa.gov/dashboard/chemical/details/DTXSID00893378	4'-Hydroxy[1,1'-biphenyl]-4-yl 2-[perfluoro-4-morpholinylmethyl]-perfluoropropanoate	304658-31-9	DJAOEKZXQIPPOC-UHFFFAOYSA-N	4'-Hydroxy[1,1'-biphenyl]-4-yl 2-[difluoro(2,2,3,3,5,5,6,6-octafluoromorpholin-4-yl)methyl]-2,3,3,3-tetrafluoropropanoate	OC1=CC=C(C=C1)C1=CC=C(OC(=O)C(F)(C(F)(F)F)C(F)(F)N2C(F)(F)C(F)(F)OC(F)(F)C2(F)F)C=C1	InChI=1S/C20H9F14NO4/c21-14(15(22,23)24,13(37)38-12-7-3-10(4-8-12)9-1-5-11(36)6-2-9)16(25,26)35-17(27,28)19(31,32)39-20(33,34)18(35,29)30/h1-8,36H	C20H9F14NO4	593.273	593.031	17		13		5
https://comptox.epa.gov/dashboard/chemical/details/DTXSID50892952	N-​(Carboxylatomethyl)​-​N,​N-​dimethyl-​3-​[(perfluoro-​1-​oxododecyl)​amino]​​propanaminium	1513863-82-5	WLNBQAVMIDCSHA-UHFFFAOYSA-N	(Dimethyl{3-[(2,2,3,3,4,4,5,5,6,6,7,7,8,8,9,9,10,10,11,11,12,12,12-tricosafluorododecanoyl)amino]propyl}azaniumyl)acetate	C[N+](C)(CCCNC(=O)C(F)(F)C(F)(F)C(F)(F)C(F)(F)C(F)(F)C(F)(F)C(F)(F)C(F)(F)C(F)(F)C(F)(F)C(F)(F)F)CC([O-])=O	InChI=1S/C19H15F23N2O3/c1-44(2,6-7(45)46)5-3-4-43-8(47)9(20,21)10(22,23)11(24,25)12(26,27)13(28,29)14(30,31)15(32,33)16(34,35)17(36,37)18(38,39)19(40,41)42/h3-6H2,1-2H3,(H-,43,45,46,47)	C19H15F23N2O3	756.303	756.072	9		1		1
https://comptox.epa.gov/dashboard/chemical/details/DTXSID701035499	3-({4-[(2,3-Dihydroxypropyl)(dimethyl)azaniumyl]-1-hydroxy-2-butanyl}[(perfluorooctyl)sulfonyl]amino)-1-propanesulfonate	NOCAS_1035499	WYFSLQCQMUDKBO-UHFFFAOYNA-N		C[N+](C)(CCC(CO)N(CCCS([O-])(=O)=O)S(=O)(=O)C(F)(F)C(F)(F)C(F)(F)C(F)(F)C(F)(F)C(F)(F)C(F)(F)C(F)(F)F)CC(O)CO	InChI=1/C20H27F17N2O8S2/c1-39(2,8-12(42)10-41)6-4-11(9-40)38(5-3-7-48(43,44)45)49(46,47)20(36,37)18(31,32)16(27,28)14(23,24)13(21,22)15(25,26)17(29,30)19(33,34)35/h11-12,40-42H,3-10H2,1-2H3	C20H27F17N2O8S2	810.53	810.094	3				2
https://comptox.epa.gov/dashboard/chemical/details/DTXSID40617252	1-Bromo-4-(1,2,2,3,3,3-hexafluoropropyl)benzene	189762-31-0	PWCAWRALDLCVJD-UHFFFAOYSA-N	1-Bromo-4-(1,2,2,3,3,3-hexafluoropropyl)benzene	FC(C1=CC=C(Br)C=C1)C(F)(F)C(F)(F)F	InChI=1S/C9H5BrF6/c10-6-3-1-5(2-4-6)7(11)8(12,13)9(14,15)16/h1-4,7H	C9H5BrF6	307.033	305.948	7				5
https://comptox.epa.gov/dashboard/chemical/details/DTXSID60880143	1,2-Dibromohexafluoropropane	661-95-0	KTULQNFKNLFOHL-UHFFFAOYSA-N	1,2-Dibromo-1,1,2,3,3,3-hexafluoropropane	FC(F)(F)C(F)(Br)C(F)(F)Br	InChI=1S/C3Br2F6/c4-1(6,2(5,7)8)3(9,10)11	C3Br2F6	309.831	307.827	41		55		1
https://comptox.epa.gov/dashboard/chemical/details/DTXSID40370976	1-[3,5-Bis(nonafluorobutyl)-1H-pyrazol-1-yl]ethan-1-one	247170-28-1	LFLWTZBRQAFGQE-UHFFFAOYSA-N	1-[3,5-Bis(nonafluorobutyl)-1H-pyrazol-1-yl]ethan-1-one	CC(=O)N1N=C(C=C1C(F)(F)C(F)(F)C(F)(F)C(F)(F)F)C(F)(F)C(F)(F)C(F)(F)C(F)(F)F	InChI=1S/C13H4F18N2O/c1-3(34)33-5(7(16,17)9(20,21)11(24,25)13(29,30)31)2-4(32-33)6(14,15)8(18,19)10(22,23)12(26,27)28/h2H,1H3	C13H4F18N2O	546.159	546.004	7		22		5
https://comptox.epa.gov/dashboard/chemical/details/DTXSID90930483	4,4',5,5,5',5'-Hexafluoro-2,2,2',2'-tetrakis(trifluoromethyl)-4,4'-bi-1,3-dioxolane	139481-27-9	PLIXOQYCVZTQMW-UHFFFAOYSA-N	4,4',5,5,5',5'-Hexafluoro-2,2,2',2'-tetrakis(trifluoromethyl)-4,4'-bi-1,3-dioxolane	FC(F)(F)C1(OC(F)(F)C(F)(O1)C1(F)OC(OC1(F)F)(C(F)(F)F)C(F)(F)F)C(F)(F)F	InChI=1S/C10F18O4/c11-1(9(25,26)31-3(29-1,5(13,14)15)6(16,17)18)2(12)10(27,28)32-4(30-2,7(19,20)21)8(22,23)24	C10F18O4	526.077	525.951	11		11
https://comptox.epa.gov/dashboard/chemical/details/DTXSID90411444	4-Methyl-2,2-bis(trifluoromethyl)-2H-pyrido[1,2-a][1,3,5]triazine	6334-38-9	DTRJWPBUGCDDKG-UHFFFAOYSA-N	4-Methyl-2,2-bis(trifluoromethyl)-2H-pyrido[1,2-a][1,3,5]triazine	CC1=NC(N=C2C=CC=CN12)(C(F)(F)F)C(F)(F)F	InChI=1S/C10H7F6N3/c1-6-17-8(9(11,12)13,10(14,15)16)18-7-4-2-3-5-19(6)7/h2-5H,1H3	C10H7F6N3	283.177	283.054	6				5
https://comptox.epa.gov/dashboard/chemical/details/DTXSID60108096	Sulfonic acids, C6-8-alkane, perfluoro, compds. with polyethylene-polypropylene glycol bis(2-aminopropyl) ether	306974-45-8								19				3
https://comptox.epa.gov/dashboard/chemical/details/DTXSID10298794	1,1',1'',1'''-[(5,5,6,6,7,7,8,8,9,9,10,10,11,11,11-pentadecafluoroundecane-1,3-diyl)diphosphoryl]tetraaziridine	23081-40-5	QJJFMVLLZKHJMP-UHFFFAOYSA-N	1,1',1'',1'''-[(5,5,6,6,7,7,8,8,9,9,10,10,11,11,11-Pentadecafluoroundecane-1,3-diyl)diphosphoryl]tetrakis(aziridine)	FC(F)(F)C(F)(F)C(F)(F)C(F)(F)C(F)(F)C(F)(F)C(F)(F)CC(CCP(=O)(N1CC1)N1CC1)P(=O)(N1CC1)N1CC1	InChI=1S/C19H23F15N4O2P2/c20-13(21,14(22,23)15(24,25)16(26,27)17(28,29)18(30,31)19(32,33)34)11-12(42(40,37-6-7-37)38-8-9-38)1-10-41(39,35-2-3-35)36-4-5-36/h12H,1-11H2	C19H23F15N4O2P2	686.343	686.106	9		12		5
https://comptox.epa.gov/dashboard/chemical/details/DTXSID30893563	3-[(Perfluoropentane-1-sulfonyl)amino]-N,N-dimethylpropan-1-amine N-oxide potassium salt	178094-72-9	AWJLAKBZJQHSOY-UHFFFAOYSA-N	Potassium N,N-dimethyl-3-[(1,1,2,2,3,3,4,4,5,5,5-undecafluoropentane-1-sulfonyl)azanidyl]propan-1-amine N-oxide	[K+].C[N+](C)([O-])CCC[N-]S(=O)(=O)C(F)(F)C(F)(F)C(F)(F)C(F)(F)C(F)(F)F	InChI=1S/C10H12F11N2O3S.K/c1-23(2,24)5-3-4-22-27(25,26)10(20,21)8(15,16)6(11,12)7(13,14)9(17,18)19;/h3-5H2,1-2H3;/q-1;+1	C10H12F11KN2O3S	488.36	488.003	15		2		2
https://comptox.epa.gov/dashboard/chemical/details/DTXSID20881156	1-((3-(Dimethylamino)propyl)amino)-(3-(perfluoro-9-methyldecyl))propanol	94159-83-8	IBEWQQXACSADKT-UHFFFAOYSA-N	1-{[3-(Dimethylamino)propyl]amino}-4,4,5,5,6,6,7,7,8,8,9,9,10,10,11,11,12,13,13,13-icosafluoro-12-(trifluoromethyl)tridecan-1-ol	CN(C)CCCNC(O)CCC(F)(F)C(F)(F)C(F)(F)C(F)(F)C(F)(F)C(F)(F)C(F)(F)C(F)(F)C(F)(C(F)(F)F)C(F)(F)F	InChI=1S/C19H19F23N2O/c1-44(2)7-3-6-43-8(45)4-5-9(20,21)11(23,24)13(27,28)15(31,32)17(35,36)16(33,34)14(29,30)12(25,26)10(22,18(37,38)39)19(40,41)42/h8,43,45H,3-7H2,1-2H3	C19H19F23N2O	728.337	728.113	27		9		2
https://comptox.epa.gov/dashboard/chemical/details/DTXSID80880448	(1R,4R)-3-(Heptafluorobutyryl)-camphor	51800-99-8	PEWOESYEGLBLNR-XGLFCGLISA-N	(1R,4R)-3-(2,2,3,3,4,4,4-Heptafluorobutanoyl)-1,7,7-trimethylbicyclo[2.2.1]heptan-2-one	[H][C@@]12CC[C@@](C)(C(=O)C1C(=O)C(F)(F)C(F)(F)C(F)(F)F)C2(C)C	InChI=1S/C14H15F7O2/c1-10(2)6-4-5-11(10,3)8(22)7(6)9(23)12(15,16)13(17,18)14(19,20)21/h6-7H,4-5H2,1-3H3/t6-,7?,11+/m1/s1	C14H15F7O2	348.261	348.096	32		24		1
https://comptox.epa.gov/dashboard/chemical/details/DTXSID10907374	6-tert-Butyl-2-chloro-4,4-bis(trifluoromethyl)-1,3,2lambda~5~-dioxaphosphinan-2-one	102338-71-6	OFNLVYSEXFAWSB-UHFFFAOYSA-N	6-tert-Butyl-2-chloro-4,4-bis(trifluoromethyl)-1,3,2lambda~5~-dioxaphosphinan-2-one	CC(C)(C)C1CC(OP(Cl)(=O)O1)(C(F)(F)F)C(F)(F)F	InChI=1S/C9H12ClF6O3P/c1-6(2,3)5-4-7(8(11,12)13,9(14,15)16)19-20(10,17)18-5/h5H,4H2,1-3H3	C9H12ClF6O3P	348.61	348.012	7		11		5
https://comptox.epa.gov/dashboard/chemical/details/DTXSID40896085	1-Benzyl-2-(heptafluoropropyl)-4,5-dihydro-1H-imidazole	1069085-51-3	QTZAKXBSUHSCJY-UHFFFAOYSA-N	1-Benzyl-2-(heptafluoropropyl)-4,5-dihydro-1H-imidazole	FC(F)(F)C(F)(F)C(F)(F)C1=NCCN1CC1=CC=CC=C1	InChI=1S/C13H11F7N2/c14-11(15,12(16,17)13(18,19)20)10-21-6-7-22(10)8-9-4-2-1-3-5-9/h1-5H,6-8H2	C13H11F7N2	328.234	328.081	15		6		5
https://comptox.epa.gov/dashboard/chemical/details/DTXSID70438417	1-Bromo-4-(tridecafluorohexyl)benzene	149068-56-4	GKOWYWPSKDBJAF-UHFFFAOYSA-N	1-Bromo-4-(tridecafluorohexyl)benzene	FC(F)(F)C(F)(F)C(F)(F)C(F)(F)C(F)(F)C(F)(F)C1=CC=C(Br)C=C1	InChI=1S/C12H4BrF13/c13-6-3-1-5(2-4-6)7(14,15)8(16,17)9(18,19)10(20,21)11(22,23)12(24,25)26/h1-4H	C12H4BrF13	475.047	473.929	15		21		5
https://comptox.epa.gov/dashboard/chemical/details/DTXSID50883027	Poly(1,1-difluoroethylene/1,1,3,3,3-pentafluoropropene/tetrafluoroethylene/trifluoromethyl trifluorovinyl ether)	259152-52-8								11				5
https://comptox.epa.gov/dashboard/chemical/details/DTXSID40897310	Perfluoro-2-methyl-3-(propan-2-yl)pentan-3-yl	93683-27-3	YSEKHPGNLMTZDB-UHFFFAOYSA-N	1,1,1,2,2,4,5,5,5-Nonafluoro-3-(1,1,1,2,3,3,3-heptafluoropropan-2-yl)-4-(trifluoromethyl)pentan-3-yl	FC(F)(F)C(F)(F)[C](C(F)(C(F)(F)F)C(F)(F)F)C(F)(C(F)(F)F)C(F)(F)F	InChI=1S/C9F19/c10-2(5(14,15)16,6(17,18)19)1(4(12,13)9(26,27)28)3(11,7(20,21)22)8(23,24)25	C9F19	469.069	468.97	13		10		2
https://comptox.epa.gov/dashboard/chemical/details/DTXSID80337841	3,3,3-trifluoro-1-(2-methylaziridin-1-yl)-2-(trifluoromethyl)propan-1-one	50837-76-8	CQIVONYCAIRMJB-UHFFFAOYSA-N	3,3,3-Trifluoro-1-(2-methylaziridin-1-yl)-2-(trifluoromethyl)propan-1-one	CC1CN1C(=O)C(C(F)(F)F)C(F)(F)F	InChI=1S/C7H7F6NO/c1-3-2-14(3)5(15)4(6(8,9)10)7(11,12)13/h3-4H,2H2,1H3	C7H7F6NO	235.129	235.043	9		9		5
https://comptox.epa.gov/dashboard/chemical/details/DTXSID201027037	1,1,2,2,3,3,4,4,5,5,6,6,7,7,8,8,8-Heptadecafluoro-N-propyl-N-(3-trimethoxysilylpropyl)octane-1-sulfonamide	NOCAS_1027037	RWVUXKSNRMHCNG-UHFFFAOYSA-N		CCCN(CCC[Si](OC)(OC)OC)S(=O)(=O)C(F)(F)C(F)(F)C(F)(F)C(F)(F)C(F)(F)C(F)(F)C(F)(F)C(F)(F)F	InChI=1S/C17H22F17NO5SSi/c1-5-7-35(8-6-9-42(38-2,39-3)40-4)41(36,37)17(33,34)15(28,29)13(24,25)11(20,21)10(18,19)12(22,23)14(26,27)16(30,31)32/h5-9H2,1-4H3	C17H22F17NO5SSi	703.48	703.072	3				2
https://comptox.epa.gov/dashboard/chemical/details/DTXSID601033090	Chlorodiethyl(3,3,4,4,5,5,5-heptafluoropentyl)silane	608295-70-1	JDELXTMCMBJJSU-UHFFFAOYSA-N		CC[Si](Cl)(CC)CCC(F)(F)C(F)(F)C(F)(F)F	InChI=1S/C9H14ClF7Si/c1-3-18(10,4-2)6-5-7(11,12)8(13,14)9(15,16)17/h3-6H2,1-2H3	C9H14ClF7Si	318.73	318.044	3				2
https://comptox.epa.gov/dashboard/chemical/details/DTXSID50344082	4,4-Bis(trifluoromethyl)bicyclo[3.2.0]hepta-2,6-diene	714-64-7	IDDRYYAUVAHKLF-UHFFFAOYSA-N	4,4-Bis(trifluoromethyl)bicyclo[3.2.0]hepta-2,6-diene	FC(F)(F)C1(C=CC2C=CC12)C(F)(F)F	InChI=1S/C9H6F6/c10-8(11,12)7(9(13,14)15)4-3-5-1-2-6(5)7/h1-6H	C9H6F6	228.137	228.037	10		9		5
https://comptox.epa.gov/dashboard/chemical/details/DTXSID601035989	3-[[3-(Dimethylamino)propyl]carbamoyl]-2-[2-(perfluorododecyl)ethylthio]propionic acid	NOCAS_1035989	LRKKAJMZNWVCEZ-UHFFFAOYNA-N		CN(C)CCCNC(=O)CC(SCCC(F)(F)C(F)(F)C(F)(F)C(F)(F)C(F)(F)C(F)(F)C(F)(F)C(F)(F)C(F)(F)C(F)(F)C(F)(F)C(F)(F)F)C(O)=O	InChI=1/C23H21F25N2O3S/c1-50(2)6-3-5-49-10(51)8-9(11(52)53)54-7-4-12(24,25)13(26,27)14(28,29)15(30,31)16(32,33)17(34,35)18(36,37)19(38,39)20(40,41)21(42,43)22(44,45)23(46,47)48/h9H,3-8H2,1-2H3,(H,49,51)(H,52,53)	C23H21F25N2O3S	880.45	880.087	3				2
https://comptox.epa.gov/dashboard/chemical/details/DTXSID40459518	1,2,3-Trichloro-3,4,4,5,5-pentafluorocyclopent-1-ene	3824-97-3	JMTPGSMYAMXWBK-UHFFFAOYSA-N	1,2,3-Trichloro-3,4,4,5,5-pentafluorocyclopent-1-ene	FC1(F)C(Cl)=C(Cl)C(F)(Cl)C1(F)F	InChI=1S/C5Cl3F5/c6-1-2(7)4(10,11)5(12,13)3(1,8)9	C5Cl3F5	261.4	259.899	7		18		5
https://comptox.epa.gov/dashboard/chemical/details/DTXSID201034965	3-Chloro-perfluoroundecanoic acid	NOCAS_1034965	VXZGOEHTBGUTCM-UHFFFAOYNA-N		OC(=O)C(F)(F)C(F)(Cl)C(F)(F)C(F)(F)C(F)(F)C(F)(F)C(F)(F)C(F)(F)C(F)(F)C(F)(F)F	InChI=1/C11HClF20O2/c12-3(15,2(13,14)1(33)34)4(16,17)5(18,19)6(20,21)7(22,23)8(24,25)9(26,27)10(28,29)11(30,31)32/h(H,33,34)	C11HClF20O2	580.55	579.935	4				2
https://comptox.epa.gov/dashboard/chemical/details/DTXSID80239598	Ammonium bis(2-(perfluoro-9-methyldecyl)ethyl) phosphate	93776-25-1	XHKCGZYCGBPERC-UHFFFAOYSA-N	Ammonium bis[3,3,4,4,5,5,6,6,7,7,8,8,9,9,10,10,11,12,12,12-icosafluoro-11-(trifluoromethyl)dodecyl] phosphate	[NH4+].[O-]P(=O)(OCCC(F)(F)C(F)(F)C(F)(F)C(F)(F)C(F)(F)C(F)(F)C(F)(F)C(F)(F)C(F)(C(F)(F)F)C(F)(F)F)OCCC(F)(F)C(F)(F)C(F)(F)C(F)(F)C(F)(F)C(F)(F)C(F)(F)C(F)(F)C(F)(C(F)(F)F)C(F)(F)F	InChI=1S/C26H9F46O4P.H3N/c27-5(28,9(33,34)13(41,42)17(49,50)21(57,58)19(53,54)15(45,46)11(37,38)7(31,23(61,62)63)24(64,65)66)1-3-75-77(73,74)76-4-2-6(29,30)10(35,36)14(43,44)18(51,52)22(59,60)20(55,56)16(47,48)12(39,40)8(32,25(67,68)69)26(70,71)72;/h1-4H2,(H,73,74);1H3	C26H12F46NO4P	1307.29	1306.98	22		9
https://comptox.epa.gov/dashboard/chemical/details/DTXSID50501193	Phenyl(tridecafluorohexyl)iodanium	74061-31-7	MMWPBYJGIINSSX-UHFFFAOYSA-N	Phenyl(tridecafluorohexyl)iodanium	FC(F)(F)C(F)(F)C(F)(F)C(F)(F)C(F)(F)C(F)(F)[I+]C1=CC=CC=C1	InChI=1S/C12H5F13I/c13-7(14,9(17,18)11(21,22)23)8(15,16)10(19,20)12(24,25)26-6-4-2-1-3-5-6/h1-5H/q+1	C12H5F13I	523.055	522.922	8				5
https://comptox.epa.gov/dashboard/chemical/details/DTXSID601032828	1,4-Bis(perfluorobutyl)butane	345944-97-0	XBXKTWYMKBKJRQ-UHFFFAOYSA-N		FC(F)(F)C(F)(F)C(F)(F)C(F)(F)CCCCC(F)(F)C(F)(F)C(F)(F)C(F)(F)F	InChI=1S/C12H8F18/c13-5(14,7(17,18)9(21,22)11(25,26)27)3-1-2-4-6(15,16)8(19,20)10(23,24)12(28,29)30/h1-4H2	C12H8F18	494.167	494.034	3				2
https://comptox.epa.gov/dashboard/chemical/details/DTXSID90895629	4,4,5,5,6,6,7,7,7-Nonafluoroheptyl prop-2-enoate	443145-46-8	LXCDRWZGUKTECU-UHFFFAOYSA-N	4,4,5,5,6,6,7,7,7-Nonafluoroheptyl prop-2-enoate	FC(F)(F)C(F)(F)C(F)(F)C(F)(F)CCCOC(=O)C=C	InChI=1S/C10H9F9O2/c1-2-6(20)21-5-3-4-7(11,12)8(13,14)9(15,16)10(17,18)19/h2H,1,3-5H2	C10H9F9O2	332.166	332.046	15		8		5
https://comptox.epa.gov/dashboard/chemical/details/DTXSID301036714	(4,4,5,5,6,6,7,7,8,8,9,9,10,10,11,11,12,12,13,13,14,14,15,15,16,16,17,17,18,18,19,19,20,20,21,21,21‐Heptatriacontafluoro‐2‐hydroxyhenicosyl)trimethylazanium	NOCAS_1036714	XJWZAIGBARSDNL-UHFFFAOYNA-N		C[N+](C)(C)CC(O)CC(F)(F)C(F)(F)C(F)(F)C(F)(F)C(F)(F)C(F)(F)C(F)(F)C(F)(F)C(F)(F)C(F)(F)C(F)(F)C(F)(F)C(F)(F)C(F)(F)C(F)(F)C(F)(F)C(F)(F)C(F)(F)F	InChI=1/C24H15F37NO/c1-62(2,3)5-6(63)4-7(25,26)8(27,28)9(29,30)10(31,32)11(33,34)12(35,36)13(37,38)14(39,40)15(41,42)16(43,44)17(45,46)18(47,48)19(49,50)20(51,52)21(53,54)22(55,56)23(57,58)24(59,60)61/h6,63H,4-5H2,1-3H3/q+1	C24H15F37NO	1036.33	1036.06	3				2
https://comptox.epa.gov/dashboard/chemical/details/DTXSID10789551	4-(Propan-2-yl)-2-(1,1,2,2-tetrafluoroethyl)-1,3-oxazol-5(2H)-one	51314-53-5	VOYBSYXQKRVJMJ-UHFFFAOYSA-N	4-(Propan-2-yl)-2-(1,1,2,2-tetrafluoroethyl)-1,3-oxazol-5(2H)-one	CC(C)C1=NC(OC1=O)C(F)(F)C(F)F	InChI=1S/C8H9F4NO2/c1-3(2)4-5(14)15-7(13-4)8(11,12)6(9)10/h3,6-7H,1-2H3	C8H9F4NO2	227.159	227.057	5		3		5
https://comptox.epa.gov/dashboard/chemical/details/DTXSID00554634	4,4'-(1,1,1,3,3,3-Hexafluoropropane-2,2-diyl)di(benzene-1-thiol)	93129-79-4	BHCCBXSQHVKKHA-UHFFFAOYSA-N	4,4'-(1,1,1,3,3,3-Hexafluoropropane-2,2-diyl)di(benzene-1-thiol)	FC(F)(F)C(C1=CC=C(S)C=C1)(C1=CC=C(S)C=C1)C(F)(F)F	InChI=1S/C15H10F6S2/c16-14(17,18)13(15(19,20)21,9-1-5-11(22)6-2-9)10-3-7-12(23)8-4-10/h1-8,22-23H	C15H10F6S2	368.36	368.013	5		10		5
https://comptox.epa.gov/dashboard/chemical/details/DTXSID60897615	2-Propenoic acid, 2-methyl-, 2-hydroxyethyl ester, polymer with α-fluoro-ω-[2-[(1-oxo-2-propen-1-yl)oxy]ethyl]poly(difluoromethylene), N-(hydroxymethyl)-2-propenamide and (2,2,2-trifluoroethoxy)ethene	65605-71-2								14				5
https://comptox.epa.gov/dashboard/chemical/details/DTXSID20896705	(1s,4s)-4-(Heptafluoropropyl)cyclohexane-1-carboxamide	88951-18-2	BMXVWOGRMNOISH-OLQVQODUSA-N	(1s,4s)-4-(Heptafluoropropyl)cyclohexane-1-carboxamide	NC(=O)[C@H]1CC[C@H](CC1)C(F)(F)C(F)(F)C(F)(F)F	InChI=1S/C10H12F7NO/c11-8(12,9(13,14)10(15,16)17)6-3-1-5(2-4-6)7(18)19/h5-6H,1-4H2,(H2,18,19)/t5-,6+	C10H12F7NO	295.201	295.081	14		9		5
https://comptox.epa.gov/dashboard/chemical/details/DTXSID40772133	N-(2-Hydroxyethyl)-4-[(1,2,3,3,4,4,5,5,6,6,6-undecafluorohex-1-en-1-yl)oxy]benzamide	144770-79-6	VZUSXFPXFFDPKO-UHFFFAOYSA-N	N-(2-Hydroxyethyl)-4-[(1,2,3,3,4,4,5,5,6,6,6-undecafluorohex-1-en-1-yl)oxy]benzamide	OCCNC(=O)C1=CC=C(OC(F)=C(F)C(F)(F)C(F)(F)C(F)(F)C(F)(F)F)C=C1	InChI=1S/C15H10F11NO3/c16-9(12(18,19)13(20,21)14(22,23)15(24,25)26)10(17)30-8-3-1-7(2-4-8)11(29)27-5-6-28/h1-4,28H,5-6H2,(H,27,29)	C15H10F11NO3	461.231	461.049	8		3		5
https://comptox.epa.gov/dashboard/chemical/details/DTXSID501033673	2‐{[2‐(Acetyloxy)‐3-(perfluorododecyl)propyl]dimethylazaniumyl}acetate	80244-67-3	IZXRNOAFEAEUKE-UHFFFAOYNA-N		CC(=O)OC(CC(F)(F)C(F)(F)C(F)(F)C(F)(F)C(F)(F)C(F)(F)C(F)(F)C(F)(F)C(F)(F)C(F)(F)C(F)(F)C(F)(F)F)C[N+](C)(C)CC([O-])=O	InChI=1/C21H16F25NO4/c1-7(48)51-8(5-47(2,3)6-9(49)50)4-10(22,23)11(24,25)12(26,27)13(28,29)14(30,31)15(32,33)16(34,35)17(36,37)18(38,39)19(40,41)20(42,43)21(44,45)46/h8H,4-6H2,1-3H3	C21H16F25NO4	821.322	821.068	3				2
https://comptox.epa.gov/dashboard/chemical/details/DTXSID001026857	3,3,4,4,5,5,6,6,7,7,8,8,9,9,10,10-Hexadecafluorodecyl 2-methylprop-2-enoate	NOCAS_1026857	YLXQMWBNYBIKRM-UHFFFAOYSA-N		CC(=C)C(=O)OCCC(F)(F)C(F)(F)C(F)(F)C(F)(F)C(F)(F)C(F)(F)C(F)(F)C(F)F	InChI=1S/C14H10F16O2/c1-5(2)6(31)32-4-3-8(17,18)10(21,22)12(25,26)14(29,30)13(27,28)11(23,24)9(19,20)7(15)16/h7H,1,3-4H2,2H3	C14H10F16O2	514.206	514.043	3				2
https://comptox.epa.gov/dashboard/chemical/details/DTXSID70343774	N-[2-(3,4-Dimethoxyphenyl)ethyl]-2,2,3,3,4,4,4-heptafluorobutanamide	13230-87-0	VLLJJJGOUHIKJE-UHFFFAOYSA-N	N-[2-(3,4-Dimethoxyphenyl)ethyl]-2,2,3,3,4,4,4-heptafluorobutanamide	COC1=C(OC)C=C(CCNC(=O)C(F)(F)C(F)(F)C(F)(F)F)C=C1	InChI=1S/C14H14F7NO3/c1-24-9-4-3-8(7-10(9)25-2)5-6-22-11(23)12(15,16)13(17,18)14(19,20)21/h3-4,7H,5-6H2,1-2H3,(H,22,23)	C14H14F7NO3	377.259	377.086	18		18		5
https://comptox.epa.gov/dashboard/chemical/details/DTXSID80905403	2,6-Difluoro-N-[{[2-fluoro-4-(1,1,2,2-tetrafluoroethanesulfinyl)phenyl]imino}(hydroxy)methyl]benzene-1-carboximidic acid	100341-42-2	RVQSTZNBXXJVHY-UHFFFAOYSA-N	2,6-Difluoro-N-[{[2-fluoro-4-(1,1,2,2-tetrafluoroethanesulfinyl)phenyl]imino}(hydroxy)methyl]benzene-1-carboximidic acid	OC(N=C(O)C1=C(F)C=CC=C1F)=NC1=C(F)C=C(C=C1)S(=O)C(F)(F)C(F)F	InChI=1S/C16H9F7N2O3S/c17-8-2-1-3-9(18)12(8)13(26)25-15(27)24-11-5-4-7(6-10(11)19)29(28)16(22,23)14(20)21/h1-6,14H,(H2,24,25,26,27)	C16H9F7N2O3S	442.31	442.022	7		8		5
https://comptox.epa.gov/dashboard/chemical/details/DTXSID30895683	(1,1,1,5,5,6,6,7,7,7-Decafluorohept-3-yn-2-ylidene)cyclopentane	139226-05-4	MMHLDEGBUZDZPA-UHFFFAOYSA-N	(1,1,1,5,5,6,6,7,7,7-Decafluorohept-3-yn-2-ylidene)cyclopentane	FC(F)(F)C(C#CC(F)(F)C(F)(F)C(F)(F)F)=C1CCCC1	InChI=1S/C12H8F10/c13-9(14,11(18,19)12(20,21)22)6-5-8(10(15,16)17)7-3-1-2-4-7/h1-4H2	C12H8F10	342.18	342.047	15		7		5
https://comptox.epa.gov/dashboard/chemical/details/DTXSID10336766	2,2,3,3,4,4,5,5,6,6,7,7,8,8,8-pentadecafluorooctyl hexadecanoate	111918-97-9	UVEQCEJZVJUIQQ-UHFFFAOYSA-N	2,2,3,3,4,4,5,5,6,6,7,7,8,8,8-Pentadecafluorooctyl hexadecanoate	CCCCCCCCCCCCCCCC(=O)OCC(F)(F)C(F)(F)C(F)(F)C(F)(F)C(F)(F)C(F)(F)C(F)(F)F	InChI=1S/C24H33F15O2/c1-2-3-4-5-6-7-8-9-10-11-12-13-14-15-17(40)41-16-18(25,26)19(27,28)20(29,30)21(31,32)22(33,34)23(35,36)24(37,38)39/h2-16H2,1H3	C24H33F15O2	638.502	638.224	16		9		5
https://comptox.epa.gov/dashboard/chemical/details/DTXSID501035079	3-(Dimethyl{3-[methyl(perfluoropentanesulfonyl)amino]propyl}azaniumyl)propane-1-sulfonate	NOCAS_1035079	FLZXDOGZXYXNOM-UHFFFAOYSA-N		CN(CCC[N+](C)(C)CCCS([O-])(=O)=O)S(=O)(=O)C(F)(F)C(F)(F)C(F)(F)C(F)(F)C(F)(F)F	InChI=1S/C14H21F11N2O5S2/c1-26(6-4-7-27(2,3)8-5-9-33(28,29)30)34(31,32)14(24,25)12(19,20)10(15,16)11(17,18)13(21,22)23/h4-9H2,1-3H3	C14H21F11N2O5S2	570.43	570.072	3				2
https://comptox.epa.gov/dashboard/chemical/details/DTXSID80575766	1,1,2,2,3,3,4,5,5,6-Decafluoro-4,6-dimethylcyclohexane	29917-43-9	VLDUFRVSJHNFSP-UHFFFAOYSA-N	1,1,2,2,3,3,4,5,5,6-Decafluoro-4,6-dimethylcyclohexane	CC1(F)C(F)(F)C(C)(F)C(F)(F)C(F)(F)C1(F)F	InChI=1S/C8H6F10/c1-3(9)5(11,12)4(2,10)7(15,16)8(17,18)6(3,13)14/h1-2H3	C8H6F10	292.12	292.031	8		9		5
https://comptox.epa.gov/dashboard/chemical/details/DTXSID50536980	2,2,3,3-Tetrafluoro-3-(methylsulfanyl)propanoic acid	77705-92-1	ZWBMALRBYQLPIM-UHFFFAOYSA-N	2,2,3,3-Tetrafluoro-3-(methylsulfanyl)propanoic acid	CSC(F)(F)C(F)(F)C(O)=O	InChI=1S/C4H4F4O2S/c1-11-4(7,8)3(5,6)2(9)10/h1H3,(H,9,10)	C4H4F4O2S	192.13	191.987	7		9		5
https://comptox.epa.gov/dashboard/chemical/details/DTXSID40320633	1,1,1,3,3,3-Hexafluoro-2-[5-(2-methyl-2-propanyl)-1,1-dioxido-3,3-bis(trifluoromethyl)-3H-2,1-benzoxathiol-7-yl]-2-propanol	84649-60-5	MLZNDSXDGKJYNE-UHFFFAOYSA-N	5-tert-Butyl-7-(1,1,1,3,3,3-hexafluoro-2-hydroxypropan-2-yl)-3,3-bis(trifluoromethyl)-2,1lambda~6~-benzoxathiole-1,1(3H)-dione	CC(C)(C)C1=CC2=C(C(=C1)C(O)(C(F)(F)F)C(F)(F)F)S(=O)(=O)OC2(C(F)(F)F)C(F)(F)F	InChI=1S/C16H12F12O4S/c1-10(2,3)6-4-7(11(29,13(17,18)19)14(20,21)22)9-8(5-6)12(15(23,24)25,16(26,27)28)32-33(9,30)31/h4-5,29H,1-3H3	C16H12F12O4S	528.31	528.026	6		8		2
https://comptox.epa.gov/dashboard/chemical/details/DTXSID00533681	2-[(2,2,3,3-Tetrafluoropropyl)sulfanyl]phenol	90314-95-7	LQRLRQWWWGXWAM-UHFFFAOYSA-N	2-[(2,2,3,3-Tetrafluoropropyl)sulfanyl]phenol	OC1=CC=CC=C1SCC(F)(F)C(F)F	InChI=1S/C9H8F4OS/c10-8(11)9(12,13)5-15-7-4-2-1-3-6(7)14/h1-4,8,14H,5H2	C9H8F4OS	240.22	240.023	5		8		5
https://comptox.epa.gov/dashboard/chemical/details/DTXSID80892925	17-H-Perfluoroheptadecanoic acid	1870-13-9	CAENVEJIJNKXJU-UHFFFAOYSA-N	2,2,3,3,4,4,5,5,6,6,7,7,8,8,9,9,10,10,11,11,12,12,13,13,14,14,15,15,16,16,17,17-Dotriacontafluoroheptadecanoic acid	OC(=O)C(F)(F)C(F)(F)C(F)(F)C(F)(F)C(F)(F)C(F)(F)C(F)(F)C(F)(F)C(F)(F)C(F)(F)C(F)(F)C(F)(F)C(F)(F)C(F)(F)C(F)(F)C(F)F	InChI=1S/C17H2F32O2/c18-1(19)3(20,21)5(24,25)7(28,29)9(32,33)11(36,37)13(40,41)15(44,45)17(48,49)16(46,47)14(42,43)12(38,39)10(34,35)8(30,31)6(26,27)4(22,23)2(50)51/h1H,(H,50,51)	C17H2F32O2	846.15	845.954	9		1		1
https://comptox.epa.gov/dashboard/chemical/details/DTXSID60963389	Tetraethyl (3,3,4,4-tetrafluorocyclobut-1-ene-1,2-diyl)bis(phosphonate)	4545-92-0	COQMETRYGZYKBA-UHFFFAOYSA-N	Tetraethyl (3,3,4,4-tetrafluorocyclobut-1-ene-1,2-diyl)bis(phosphonate)	CCOP(=O)(OCC)C1=C(C(F)(F)C1(F)F)P(=O)(OCC)OCC	InChI=1S/C12H20F4O6P2/c1-5-19-23(17,20-6-2)9-10(12(15,16)11(9,13)14)24(18,21-7-3)22-8-4/h5-8H2,1-4H3	C12H20F4O6P2	398.227	398.067	8		11		5
https://comptox.epa.gov/dashboard/chemical/details/DTXSID301035180	3-{(Perfluorodecanesulfonyl)[3-(trimethylazaniumyl)propyl]amino}propanoate	NOCAS_1035180	LWXWIXXXFYKEDO-UHFFFAOYSA-N		C[N+](C)(C)CCCN(CCC([O-])=O)S(=O)(=O)C(F)(F)C(F)(F)C(F)(F)C(F)(F)C(F)(F)C(F)(F)C(F)(F)C(F)(F)C(F)(F)C(F)(F)F	InChI=1S/C19H19F21N2O4S/c1-42(2,3)8-4-6-41(7-5-9(43)44)47(45,46)19(39,40)17(34,35)15(30,31)13(26,27)11(22,23)10(20,21)12(24,25)14(28,29)16(32,33)18(36,37)38/h4-8H2,1-3H3	C19H19F21N2O4S	770.4	770.073	3				2
https://comptox.epa.gov/dashboard/chemical/details/DTXSID50379930	1H,1H-Perfluorononylamine	355-47-5	IHVFAVFXCUPMEN-UHFFFAOYSA-N	2,2,3,3,4,4,5,5,6,6,7,7,8,8,9,9,9-Heptadecafluorononan-1-amine	NCC(F)(F)C(F)(F)C(F)(F)C(F)(F)C(F)(F)C(F)(F)C(F)(F)C(F)(F)F	InChI=1S/C9H4F17N/c10-2(11,1-27)3(12,13)4(14,15)5(16,17)6(18,19)7(20,21)8(22,23)9(24,25)26/h1,27H2	C9H4F17N	449.111	449.007	25		34		2	1/460	0	460
https://comptox.epa.gov/dashboard/chemical/details/DTXSID40833359	1-Methyl-4-[2-(1,1,2,2,3,3,4,4,5,5,6,6,6-tridecafluorohexane-1-sulfonyl)ethenyl]benzene	86525-51-1	ZNMBSYHEOLVZLE-UHFFFAOYSA-N	1-Methyl-4-[2-(1,1,2,2,3,3,4,4,5,5,6,6,6-tridecafluorohexane-1-sulfonyl)ethenyl]benzene	CC1=CC=C(C=CS(=O)(=O)C(F)(F)C(F)(F)C(F)(F)C(F)(F)C(F)(F)C(F)(F)F)C=C1	InChI=1S/C15H9F13O2S/c1-8-2-4-9(5-3-8)6-7-31(29,30)15(27,28)13(22,23)11(18,19)10(16,17)12(20,21)14(24,25)26/h2-7H,1H3	C15H9F13O2S	500.27	500.012	8		2		5
https://comptox.epa.gov/dashboard/chemical/details/DTXSID201035125	Dichloro(3,3,4,4,5,5,6,6,7,7,8,8,9,9,10,10,10-heptadecafluorodecyl)(pentafluorophenyl)silane	2400991-07-1	NTKGEXLPURZLFE-UHFFFAOYSA-N		FC1=C(F)C(F)=C(C(F)=C1F)[Si](Cl)(Cl)CCC(F)(F)C(F)(F)C(F)(F)C(F)(F)C(F)(F)C(F)(F)C(F)(F)C(F)(F)F	InChI=1S/C16H4Cl2F22Si/c17-41(18,8-6(22)4(20)3(19)5(21)7(8)23)2-1-9(24,25)10(26,27)11(28,29)12(30,31)13(32,33)14(34,35)15(36,37)16(38,39)40/h1-2H2	C16H4Cl2F22Si	713.16	711.911	3				1
https://comptox.epa.gov/dashboard/chemical/details/DTXSID301029305	68227-95-2 (name too long)	68227-95-2								2				1
https://comptox.epa.gov/dashboard/chemical/details/DTXSID40795347	[2,2-Bis(1,1,2,2,3,3,4,4,4-nonafluorobutane-1-sulfonyl)ethenyl]benzene	63551-09-7	HTCBTJKSNUSLTL-UHFFFAOYSA-N	[2,2-Bis(1,1,2,2,3,3,4,4,4-nonafluorobutane-1-sulfonyl)ethenyl]benzene	FC(F)(F)C(F)(F)C(F)(F)C(F)(F)S(=O)(=O)C(=CC1=CC=CC=C1)S(=O)(=O)C(F)(F)C(F)(F)C(F)(F)C(F)(F)F	InChI=1S/C16H6F18O4S2/c17-9(18,13(25,26)27)11(21,22)15(31,32)39(35,36)8(6-7-4-2-1-3-5-7)40(37,38)16(33,34)12(23,24)10(19,20)14(28,29)30/h1-6H	C16H6F18O4S2	668.31	667.942	8		2		5
https://comptox.epa.gov/dashboard/chemical/details/DTXSID40239594	Ammonium bis((perfluorodecyl)ethyl) phosphate	93776-21-7	MUIQKLWXCDMTSP-UHFFFAOYSA-N	Ammonium bis(3,3,4,4,5,5,6,6,7,7,8,8,9,9,10,10,11,11,12,12,12-henicosafluorododecyl) phosphate	[NH4+].[O-]P(=O)(OCCC(F)(F)C(F)(F)C(F)(F)C(F)(F)C(F)(F)C(F)(F)C(F)(F)C(F)(F)C(F)(F)C(F)(F)F)OCCC(F)(F)C(F)(F)C(F)(F)C(F)(F)C(F)(F)C(F)(F)C(F)(F)C(F)(F)C(F)(F)C(F)(F)F	InChI=1S/C24H9F42O4P.H3N/c25-5(26,7(29,30)9(33,34)11(37,38)13(41,42)15(45,46)17(49,50)19(53,54)21(57,58)23(61,62)63)1-3-69-71(67,68)70-4-2-6(27,28)8(31,32)10(35,36)12(39,40)14(43,44)16(47,48)18(51,52)20(55,56)22(59,60)24(64,65)66;/h1-4H2,(H,67,68);1H3	C24H12F42NO4P	1207.27	1206.98	22		8		1
https://comptox.epa.gov/dashboard/chemical/details/DTXSID301019128	2,2,3,3,3-pentafluoro-N-(3H-1,2,4-triazol-3-yl)propanamide	NOCAS_1019128	SYVBYMQVZXBVAZ-UHFFFAOYSA-N	2,2,3,3,3-Pentafluoro-N-(3H-1,2,4-triazol-3-yl)propanamide	[H]C1=NC(NC(=O)C(F)(F)C(F)(F)F)N=N1	InChI=1/C5H3F5N4O/c6-4(7,5(8,9)10)2(15)13-3-11-1-12-14-3/h1,3H,(H,13,15)	C5H3F5N4O	230.098	230.023	5		2		4
https://comptox.epa.gov/dashboard/chemical/details/DTXSID801035397	3-Chloro-perfluorodecanoic acid	NOCAS_1035397	SGEZUGMTGKXPDF-UHFFFAOYNA-N		OC(=O)C(F)(F)C(F)(Cl)C(F)(F)C(F)(F)C(F)(F)C(F)(F)C(F)(F)C(F)(F)C(F)(F)F	InChI=1/C10HClF18O2/c11-3(14,2(12,13)1(30)31)4(15,16)5(17,18)6(19,20)7(21,22)8(23,24)9(25,26)10(27,28)29/h(H,30,31)	C10HClF18O2	530.54	529.938	3				2
https://comptox.epa.gov/dashboard/chemical/details/DTXSID10240137	Methyl 4-(1,1,2,2-tetrafluoroethoxy)benzoate	93982-47-9	XBSLEPDQBBJDSJ-UHFFFAOYSA-N	Methyl 4-(1,1,2,2-tetrafluoroethoxy)benzoate	COC(=O)C1=CC=C(OC(F)(F)C(F)F)C=C1	InChI=1S/C10H8F4O3/c1-16-8(15)6-2-4-7(5-3-6)17-10(13,14)9(11)12/h2-5,9H,1H3	C10H8F4O3	252.165	252.041	16		23
https://comptox.epa.gov/dashboard/chemical/details/DTXSID10447205	Ethyl 3,3,4,4-tetrafluorobutanoate	106693-03-2	ZRBVCJHDDZODQR-UHFFFAOYSA-N	Ethyl 3,3,4,4-tetrafluorobutanoate	CCOC(=O)CC(F)(F)C(F)F	InChI=1S/C6H8F4O2/c1-2-12-4(11)3-6(9,10)5(7)8/h5H,2-3H2,1H3	C6H8F4O2	188.122	188.046	5		11		5
https://comptox.epa.gov/dashboard/chemical/details/DTXSID701033017	1-Bromoperfluoroundecane	172155-03-2	UBWIFQLGAHSKNN-UHFFFAOYSA-N		FC(F)(F)C(F)(F)C(F)(F)C(F)(F)C(F)(F)C(F)(F)C(F)(F)C(F)(F)C(F)(F)C(F)(F)C(F)(F)Br	InChI=1S/C11BrF23/c12-10(31,32)8(27,28)6(23,24)4(19,20)2(15,16)1(13,14)3(17,18)5(21,22)7(25,26)9(29,30)11(33,34)35	C11BrF23	648.988	647.882	3				2
https://comptox.epa.gov/dashboard/chemical/details/DTXSID701026872	1,1,2,2,3,3,4,4-Octafluorobutyl bicyclo[2.2.1]hept-5-ene-2-carboxylate	NOCAS_1026872	LVOYCOJTLVBGLP-UHFFFAOYNA-N		FC(F)C(F)(F)C(F)(F)C(F)(F)OC(=O)C1CC2CC1C=C2	InChI=1/C12H10F8O2/c13-9(14)10(15,16)11(17,18)12(19,20)22-8(21)7-4-5-1-2-6(7)3-5/h1-2,5-7,9H,3-4H2	C12H10F8O2	338.197	338.055	3				2
https://comptox.epa.gov/dashboard/chemical/details/DTXSID601026817	(4-Ethyl-1,1,1,2,2-pentafluoroheptan-4-yl) phosphate	NOCAS_1026817	JRKDQGJMXAHJOL-UHFFFAOYNA-L		CCCC(CC)(CC(F)(F)C(F)(F)F)OP([O-])([O-])=O	InChI=1/C9H16F5O4P/c1-3-5-7(4-2,18-19(15,16)17)6-8(10,11)9(12,13)14/h3-6H2,1-2H3,(H2,15,16,17)/p-2	C9H14F5O4P	312.174	312.056	3				2
https://comptox.epa.gov/dashboard/chemical/details/DTXSID60880229	Methyl 4-trifluoroethenoxy-2,2,3,3,4,4-hexafluorobutanoate	19190-61-5	MBDQOIDXSFHMFM-UHFFFAOYSA-N	Methyl 2,2,3,3,4,4-hexafluoro-4-[(trifluoroethenyl)oxy]butanoate	COC(=O)C(F)(F)C(F)(F)C(F)(F)OC(F)=C(F)F	InChI=1S/C7H3F9O3/c1-18-4(17)5(11,12)6(13,14)7(15,16)19-3(10)2(8)9/h1H3	C7H3F9O3	306.084	305.994	34		19		1
https://comptox.epa.gov/dashboard/chemical/details/DTXSID901034704	4:2 Fluorotelomer sulfonamido propyl methyl amine	NOCAS_1034704	QPDKOOMPTFKJDS-UHFFFAOYSA-N		CNCCCNS(=O)(=O)CCC(F)(F)C(F)(F)C(F)(F)C(F)(F)F	InChI=1S/C10H15F9N2O2S/c1-20-4-2-5-21-24(22,23)6-3-7(11,12)8(13,14)9(15,16)10(17,18)19/h20-21H,2-6H2,1H3	C10H15F9N2O2S	398.29	398.071	4				2
https://comptox.epa.gov/dashboard/chemical/details/DTXSID20143302	Tecarfarin sodium	1004551-83-0	DTAROZQXDYVCQR-UHFFFAOYSA-M	Sodium 3-[(4-{[(1,1,1,3,3,3-hexafluoro-2-methylpropan-2-yl)oxy]carbonyl}phenyl)methyl]-2-oxo-2H-1-benzopyran-4-olate	[Na+].CC(OC(=O)C1=CC=C(CC2=C([O-])C3=CC=CC=C3OC2=O)C=C1)(C(F)(F)F)C(F)(F)F	InChI=1S/C21H14F6O5.Na/c1-19(20(22,23)24,21(25,26)27)32-17(29)12-8-6-11(7-9-12)10-14-16(28)13-4-2-3-5-15(13)31-18(14)30;/h2-9,28H,10H2,1H3;/q;+1/p-1	C21H13F6NaO5	482.31	482.056	12		12		4
https://comptox.epa.gov/dashboard/chemical/details/DTXSID001033385	3,6,9,12,15,18,21,24,27,30-Decaoxatetratriacont-1-yl [(perfluorooctyl)sulfonyl]carbamate	64309-62-2	IUQMFEXPXZKQMU-UHFFFAOYSA-N		CCCCOCCOCCOCCOCCOCCOCCOCCOCCOCCOCCOC(=O)NS(=O)(=O)C(F)(F)C(F)(F)C(F)(F)C(F)(F)C(F)(F)C(F)(F)C(F)(F)C(F)(F)F	InChI=1S/C33H50F17NO14S/c1-2-3-4-55-5-6-56-7-8-57-9-10-58-11-12-59-13-14-60-15-16-61-17-18-62-19-20-63-21-22-64-23-24-65-25(52)51-66(53,54)33(49,50)31(44,45)29(40,41)27(36,37)26(34,35)28(38,39)30(42,43)32(46,47)48/h2-24H2,1H3,(H,51,52)	C33H50F17NO14S	1039.79	1039.27	3				2
https://comptox.epa.gov/dashboard/chemical/details/DTXSID40895316	1,1,1,2,2,3,3,4,4-Nonafluoro-6-propoxyhexane	1193009-98-1	SWCPWWJLVFIKKT-UHFFFAOYSA-N	1,1,1,2,2,3,3,4,4-Nonafluoro-6-propoxyhexane	CCCOCCC(F)(F)C(F)(F)C(F)(F)C(F)(F)F	InChI=1S/C9H11F9O/c1-2-4-19-5-3-6(10,11)7(12,13)8(14,15)9(16,17)18/h2-5H2,1H3	C9H11F9O	306.172	306.067	15		16		5
https://comptox.epa.gov/dashboard/chemical/details/DTXSID80881854	Poly(difluoromethylene), .alpha.,.alpha.'-[sulfonylbis(oxy-2,1-ethanediyl)]bis[.omega.-fluoro-	65530-76-9								17				5
https://comptox.epa.gov/dashboard/chemical/details/DTXSID50379713	1-(Nitroethenyl)perfluorobutane	306935-66-0	BODFJDZXURKORU-UHFFFAOYSA-N	3,3,4,4,5,5,6,6,6-Nonafluoro-1-nitrohex-1-ene	[O-][N+](=O)C=CC(F)(F)C(F)(F)C(F)(F)C(F)(F)F	InChI=1S/C6H2F9NO2/c7-3(8,1-2-16(17)18)4(9,10)5(11,12)6(13,14)15/h1-2H	C6H2F9NO2	291.073	290.994	14		10		1
https://comptox.epa.gov/dashboard/chemical/details/DTXSID10630918	10-H-Perfluorodecanoic acid	112823-28-6	OCDHRWMTOBLTSC-UHFFFAOYSA-N	2,2,3,3,4,4,5,5,6,6,7,7,8,8,9,9,10,10-Octadecafluorodecanoic acid	OC(=O)C(F)(F)C(F)(F)C(F)(F)C(F)(F)C(F)(F)C(F)(F)C(F)(F)C(F)(F)C(F)F	InChI=1S/C10H2F18O2/c11-1(12)3(13,14)5(17,18)7(21,22)9(25,26)10(27,28)8(23,24)6(19,20)4(15,16)2(29)30/h1H,(H,29,30)	C10H2F18O2	496.095	495.977	9		8		1
https://comptox.epa.gov/dashboard/chemical/details/DTXSID20625517	(Perfluoroheptyl)ethanoic acid	45291-33-6	WSEQBIVQCARAMW-UHFFFAOYSA-N	3,3,4,4,5,5,6,6,7,7,8,8,9,9,9-Pentadecafluorononanoic acid	OC(=O)CC(F)(F)C(F)(F)C(F)(F)C(F)(F)C(F)(F)C(F)(F)C(F)(F)F	InChI=1S/C9H3F15O2/c10-3(11,1-2(25)26)4(12,13)5(14,15)6(16,17)7(18,19)8(20,21)9(22,23)24/h1H2,(H,25,26)	C9H3F15O2	428.097	427.989	16		14		2
https://comptox.epa.gov/dashboard/chemical/details/DTXSID6049727	Poly(oxy-1,2-ethanediyl), alpha-hydro-omega-hydroxy-, ether with alpha-fluoro-omega-(2-hydroxyethyl)poly(difluoromethylene) (1:1)	65545-80-4			OCCOCCC(F)(F)F |lp:0:2,3:2,7:3,8:3,9:3,Sg:n:8,7,6::ht,Sg:n:3,2,1::ht|	InChI=1S/C5H9F3O2/c6-5(7,8)1-3-10-4-2-9/h9H,1-4H2	(C2H4O)n(CF2)nC2H5FO			59	18		6	1
https://comptox.epa.gov/dashboard/chemical/details/DTXSID00654244	(4-Chlorophenyl)[4-(1,1,2,2-tetrafluoroethoxy)phenyl]methanone	334931-09-8	GGVJXTMLVIPQIZ-UHFFFAOYSA-N	(4-Chlorophenyl)[4-(1,1,2,2-tetrafluoroethoxy)phenyl]methanone	FC(F)C(F)(F)OC1=CC=C(C=C1)C(=O)C1=CC=C(Cl)C=C1	InChI=1S/C15H9ClF4O2/c16-11-5-1-9(2-6-11)13(21)10-3-7-12(8-4-10)22-15(19,20)14(17)18/h1-8,14H	C15H9ClF4O2	332.68	332.023	5		16		5
https://comptox.epa.gov/dashboard/chemical/details/DTXSID30544245	Bis(2,2,3,3,4,4,5,5-octafluoropentyl) ethanedioate	866-11-5	FWEUVFAWFAONTR-UHFFFAOYSA-N	Bis(2,2,3,3,4,4,5,5-octafluoropentyl) ethanedioate	FC(F)C(F)(F)C(F)(F)C(F)(F)COC(=O)C(=O)OCC(F)(F)C(F)(F)C(F)(F)C(F)F	InChI=1S/C12H6F16O4/c13-5(14)9(21,22)11(25,26)7(17,18)1-31-3(29)4(30)32-2-8(19,20)12(27,28)10(23,24)6(15)16/h5-6H,1-2H2	C12H6F16O4	518.15	518.001	8		2		5
https://comptox.epa.gov/dashboard/chemical/details/DTXSID001034707	6:2 Fluorotelomer sulfonamido propyl methyl amine	NOCAS_1034707	ATVLXKVTLCASLQ-UHFFFAOYSA-N		CNCCCNS(=O)(=O)CCC(F)(F)C(F)(F)C(F)(F)C(F)(F)C(F)(F)C(F)(F)F	InChI=1S/C12H15F13N2O2S/c1-26-4-2-5-27-30(28,29)6-3-7(13,14)8(15,16)9(17,18)10(19,20)11(21,22)12(23,24)25/h26-27H,2-6H2,1H3	C12H15F13N2O2S	498.3	498.065	4				2
https://comptox.epa.gov/dashboard/chemical/details/DTXSID80895512	6,6,7,7,8,8,9,9,9-Nonafluoro-3-methylnon-4-yn-3-ol	82721-69-5	DJEKHYMIDUQGNM-UHFFFAOYSA-N	6,6,7,7,8,8,9,9,9-Nonafluoro-3-methylnon-4-yn-3-ol	CCC(C)(O)C#CC(F)(F)C(F)(F)C(F)(F)C(F)(F)F	InChI=1S/C10H9F9O/c1-3-6(2,20)4-5-7(11,12)8(13,14)9(15,16)10(17,18)19/h20H,3H2,1-2H3	C10H9F9O	316.167	316.051	15		3		5
https://comptox.epa.gov/dashboard/chemical/details/DTXSID201035399	3,4-Dihydroxy-N,N-dimethyl-N-(3-{[(perfluoropentyl)sulfonyl]amino}propyl)-1-butanaminium	2089109-94-2	WXVAPDQRFHNNTQ-UHFFFAOYNA-N		C[N+](C)(CCCNS(=O)(=O)C(F)(F)C(F)(F)C(F)(F)C(F)(F)C(F)(F)F)CCC(O)CO	InChI=1/C14H22F11N2O4S/c1-27(2,7-4-9(29)8-28)6-3-5-26-32(30,31)14(24,25)12(19,20)10(15,16)11(17,18)13(21,22)23/h9,26,28-29H,3-8H2,1-2H3/q+1	C14H22F11N2O4S	523.38	523.112	3				1
https://comptox.epa.gov/dashboard/chemical/details/DTXSID901035752	2-(Perfluorododecyl)ethane sulfinic acid	NOCAS_1035752	UUWBGIXGZLTMJC-UHFFFAOYNA-N		OS(=O)CCC(F)(F)C(F)(F)C(F)(F)C(F)(F)C(F)(F)C(F)(F)C(F)(F)C(F)(F)C(F)(F)C(F)(F)C(F)(F)C(F)(F)F	InChI=1/C14H5F25O2S/c15-3(16,1-2-42(40)41)4(17,18)5(19,20)6(21,22)7(23,24)8(25,26)9(27,28)10(29,30)11(31,32)12(33,34)13(35,36)14(37,38)39/h1-2H2,(H,40,41)	C14H5F25O2S	712.21	711.961	3				2
https://comptox.epa.gov/dashboard/chemical/details/DTXSID90184727	Perfluorotetradecane	307-62-0	HYZQZWDYBKVIRI-UHFFFAOYSA-N	Triacontafluorotetradecane	FC(F)(F)C(F)(F)C(F)(F)C(F)(F)C(F)(F)C(F)(F)C(F)(F)C(F)(F)C(F)(F)C(F)(F)C(F)(F)C(F)(F)C(F)(F)C(F)(F)F	InChI=1S/C14F30/c15-1(16,3(19,20)5(23,24)7(27,28)9(31,32)11(35,36)13(39,40)41)2(17,18)4(21,22)6(25,26)8(29,30)10(33,34)12(37,38)14(42,43)44	C14F30	738.106	737.952	32	54	41
https://comptox.epa.gov/dashboard/chemical/details/DTXSID00766972	2,2,3,3,4,4,5,5-Octafluoropentyl 4-hydroxybenzoate	118841-84-2	TZOFDWFVRLAHIP-UHFFFAOYSA-N	2,2,3,3,4,4,5,5-Octafluoropentyl 4-hydroxybenzoate	OC1=CC=C(C=C1)C(=O)OCC(F)(F)C(F)(F)C(F)(F)C(F)F	InChI=1S/C12H8F8O3/c13-9(14)11(17,18)12(19,20)10(15,16)5-23-8(22)6-1-3-7(21)4-2-6/h1-4,9,21H,5H2	C12H8F8O3	352.18	352.035	8		3		5
https://comptox.epa.gov/dashboard/chemical/details/DTXSID70144369	4-Methyl-1,1,1-trifluoro-2-(trifluoromethyl)-2,4-pentanediol	101931-57-1	BXXMNESHOLNUNS-UHFFFAOYSA-N	1,1,1-Trifluoro-4-methyl-2-(trifluoromethyl)pentane-2,4-diol	CC(C)(O)CC(O)(C(F)(F)F)C(F)(F)F	InChI=1S/C7H10F6O2/c1-4(2,14)3-5(15,6(8,9)10)7(11,12)13/h14-15H,3H2,1-2H3	C7H10F6O2	240.145	240.058	7		20		2
https://comptox.epa.gov/dashboard/chemical/details/DTXSID60607534	[(Tridecafluorohexyl)oxy]acetic acid	759414-86-3	KRSYQGXCVSTLKV-UHFFFAOYSA-N	[(Tridecafluorohexyl)oxy]acetic acid	OC(=O)COC(F)(F)C(F)(F)C(F)(F)C(F)(F)C(F)(F)C(F)(F)F	InChI=1S/C8H3F13O3/c9-3(10,5(13,14)7(17,18)19)4(11,12)6(15,16)8(20,21)24-1-2(22)23/h1H2,(H,22,23)	C8H3F13O3	394.088	393.987	8				5
https://comptox.epa.gov/dashboard/chemical/details/DTXSID101023749	Perfluoro-2,3-bis[2-(fluorosulfonyl)ethoxy]propanoyl fluoride	921204-31-1	VCWGFVRFIYDEDL-UHFFFAOYNA-N		FC(=O)C(F)(OC(F)(F)C(F)(F)S(F)(=O)=O)C(F)(F)OC(F)(F)C(F)(F)S(F)(=O)=O	InChI=1/C7F14O7S2/c8-1(22)2(9,27-4(12,13)6(16,17)29(20,23)24)3(10,11)28-5(14,15)7(18,19)30(21,25)26	C7F14O7S2	526.17	525.886	5				1
https://comptox.epa.gov/dashboard/chemical/details/DTXSID20880528	3-(Perfluoro-9-methyldecyl)-2-hydroxypropyl dihydrogen phosphate	63295-27-2	KUDKLDDNJRWOJT-UHFFFAOYSA-N	4,4,5,5,6,6,7,7,8,8,9,9,10,10,11,11,12,13,13,13-Icosafluoro-2-hydroxy-12-(trifluoromethyl)tridecyl dihydrogen phosphate	OC(COP(O)(O)=O)CC(F)(F)C(F)(F)C(F)(F)C(F)(F)C(F)(F)C(F)(F)C(F)(F)C(F)(F)C(F)(C(F)(F)F)C(F)(F)F	InChI=1S/C14H8F23O5P/c15-4(16,1-3(38)2-42-43(39,40)41)6(18,19)8(22,23)10(26,27)12(30,31)11(28,29)9(24,25)7(20,21)5(17,13(32,33)34)14(35,36)37/h3,38H,1-2H2,(H2,39,40,41)	C14H8F23O5P	724.15	723.974	25		9		1
https://comptox.epa.gov/dashboard/chemical/details/DTXSID101022646	1-(1-Azepanyl)-3-azido-2,2,3,3-tetrafluoro-1-propanone	1242614-42-1	ABEQLFHXZUCGMF-UHFFFAOYSA-N		FC(F)(N=[N+]=[N-])C(F)(F)C(=O)N1CCCCCC1	InChI=1S/C9H12F4N4O/c10-8(11,9(12,13)15-16-14)7(18)17-5-3-1-2-4-6-17/h1-6H2	C9H12F4N4O	268.216	268.095	3				2
https://comptox.epa.gov/dashboard/chemical/details/DTXSID40892441	Perfluoro(2,5,8,10-tetramethyl-3,6,9-trioxaundecanoic) acid	1212077-14-9	WGZYEJQZCIIECH-UHFFFAOYSA-N	2,3,3,3-Tetrafluoro-2-(1,1,2,3,3,3-hexafluoro-2-{1,1,2,3,3,3-hexafluoro-2-[(1,1,1,2,3,3,3-heptafluoropropan-2-yl)oxy]propoxy}propoxy)propanoic acid	OC(=O)C(F)(OC(F)(F)C(F)(OC(F)(F)C(F)(OC(F)(C(F)(F)F)C(F)(F)F)C(F)(F)F)C(F)(F)F)C(F)(F)F	InChI=1S/C12HF23O5/c13-2(1(36)37,6(17,18)19)38-11(32,33)5(16,10(29,30)31)40-12(34,35)4(15,9(26,27)28)39-3(14,7(20,21)22)8(23,24)25/h(H,36,37)	C12HF23O5	662.098	661.946	10		8		1
https://comptox.epa.gov/dashboard/chemical/details/DTXSID00893338	Perfluorodecahydro-1-isobutylnaphthalene	118945-65-6	ZQMSTIVEUWHCPI-UHFFFAOYSA-N	1,1,2,2,3,3,4,4,4a,5,5,6,6,7,7,8,8a-Heptadecafluoro-8-[1,1,2,3,3,3-hexafluoro-2-(trifluoromethyl)propyl]decahydronaphthalene	FC(F)(F)C(F)(C(F)(F)F)C(F)(F)C1(F)C(F)(F)C(F)(F)C(F)(F)C2(F)C(F)(F)C(F)(F)C(F)(F)C(F)(F)C12F	InChI=1S/C14F26/c15-1-2(16,5(19,20)4(18,13(35,36)37)14(38,39)40)7(23,24)10(29,30)8(25,26)3(1,17)9(27,28)12(33,34)11(31,32)6(1,21)22	C14F26	662.112	661.958	17		2		5
https://comptox.epa.gov/dashboard/chemical/details/DTXSID90774384	1,1'-[Peroxybis(carbonyloxy)]bis(2,2,3,3,4,4,5,5-octafluoropentane)	188715-78-8	HLPBBZHOQGBZQM-UHFFFAOYSA-N	1,1'-[Peroxybis(carbonyloxy)]bis(2,2,3,3,4,4,5,5-octafluoropentane)	FC(F)C(F)(F)C(F)(F)C(F)(F)COC(=O)OOC(=O)OCC(F)(F)C(F)(F)C(F)(F)C(F)F	InChI=1S/C12H6F16O6/c13-3(14)9(21,22)11(25,26)7(17,18)1-31-5(29)33-34-6(30)32-2-8(19,20)12(27,28)10(23,24)4(15)16/h3-4H,1-2H2	C12H6F16O6	550.148	549.991	8		2		5
https://comptox.epa.gov/dashboard/chemical/details/DTXSID50451048	1,3-Dibromo-1,1,2,2,3,3-hexafluoropropane	4259-29-4	JUBPKZOWXSVBAO-UHFFFAOYSA-N	1,3-Dibromo-1,1,2,2,3,3-hexafluoropropane	FC(F)(Br)C(F)(F)C(F)(F)Br	InChI=1S/C3Br2F6/c4-2(8,9)1(6,7)3(5,10)11	C3Br2F6	309.831	307.827	8		19		5
https://comptox.epa.gov/dashboard/chemical/details/DTXSID20663070	1,1,2,2,3,3,4,4,5-Nonafluoro-5-(pentafluoroethyl)-6,6-bis(trifluoromethyl)cyclohexane	144898-38-4	PMSCRQHDVRQSFQ-UHFFFAOYSA-N	1,1,2,2,3,3,4,4,5-Nonafluoro-5-(pentafluoroethyl)-6,6-bis(trifluoromethyl)cyclohexane	FC(F)(F)C(F)(F)C1(F)C(F)(F)C(F)(F)C(F)(F)C(F)(F)C1(C(F)(F)F)C(F)(F)F	InChI=1S/C10F20/c11-2(5(16,17)10(28,29)30)1(8(22,23)24,9(25,26)27)3(12,13)6(18,19)7(20,21)4(2,14)15	C10F20	500.078	499.968	8		8		5
https://comptox.epa.gov/dashboard/chemical/details/DTXSID30391554	1-Bromo-3-(heptadecafluorooctyl)benzene	325459-90-3	CCDZSLNFIBUPNY-UHFFFAOYSA-N	1-Bromo-3-(heptadecafluorooctyl)benzene	FC(F)(F)C(F)(F)C(F)(F)C(F)(F)C(F)(F)C(F)(F)C(F)(F)C(F)(F)C1=CC(Br)=CC=C1	InChI=1S/C14H4BrF17/c15-6-3-1-2-5(4-6)7(16,17)8(18,19)9(20,21)10(22,23)11(24,25)12(26,27)13(28,29)14(30,31)32/h1-4H	C14H4BrF17	575.063	573.922	15		18		5
https://comptox.epa.gov/dashboard/chemical/details/DTXSID10700988	2,2,3,3-Tetrafluorobutyl carbonate	156783-98-1	JQRHMMZYONHHPQ-UHFFFAOYSA-M	2,2,3,3-Tetrafluorobutyl carbonate	CC(F)(F)C(F)(F)COC([O-])=O	InChI=1S/C5H6F4O3/c1-4(6,7)5(8,9)2-12-3(10)11/h2H2,1H3,(H,10,11)/p-1	C5H5F4O3	189.086	189.018	8		3		5
https://comptox.epa.gov/dashboard/chemical/details/DTXSID30880155	Ammonium hexadecafluorononanoate	1868-86-6	WCOWRYUAIXGAPL-UHFFFAOYSA-N	Ammonium 2,2,3,3,4,4,5,5,6,6,7,7,8,8,9,9-hexadecafluorononanoate	[H][N+]([H])([H])[H].[O-]C(=O)C(F)(F)C(F)(F)C(F)(F)C(F)(F)C(F)(F)C(F)(F)C(F)(F)C(F)F	InChI=1S/C9H2F16O2.H3N/c10-1(11)3(12,13)5(16,17)7(20,21)9(24,25)8(22,23)6(18,19)4(14,15)2(26)27;/h1H,(H,26,27);1H3	C9H5F16NO2	463.118	463.006	25		18
https://comptox.epa.gov/dashboard/chemical/details/DTXSID90579518	1,1,1-Trichloro-3,3,4,4,4-pentafluorobutan-2-one	87375-47-1	XPPFGNMHXZHSNL-UHFFFAOYSA-N	1,1,1-Trichloro-3,3,4,4,4-pentafluorobutan-2-one	FC(F)(F)C(F)(F)C(=O)C(Cl)(Cl)Cl	InChI=1S/C4Cl3F5O/c5-3(6,7)1(13)2(8,9)4(10,11)12	C4Cl3F5O	265.39	263.893	7		3		5
https://comptox.epa.gov/dashboard/chemical/details/DTXSID40895477	6,6,7,7,8,8,8-Heptafluoro-5,5-bis(trifluoromethyl)-1,3-octadiene	1429188-77-1	PUTFFSRJABOVAD-UHFFFAOYSA-N	6,6,7,7,8,8,8-Heptafluoro-5,5-bis(trifluoromethyl)octa-1,3-diene	FC(F)(F)C(F)(F)C(F)(F)C(C=CC=C)(C(F)(F)F)C(F)(F)F	InChI=1S/C10H5F13/c1-2-3-4-5(8(15,16)17,9(18,19)20)6(11,12)7(13,14)10(21,22)23/h2-4H,1H2	C10H5F13	372.129	372.018	16		6		1
https://comptox.epa.gov/dashboard/chemical/details/DTXSID30906021	4,4,4-Trifluoro-3-hydroxy-1-{4-[4,4,4-trifluoro-1,3-dihydroxy-3-(trifluoromethyl)butyl]phenyl}-3-(trifluoromethyl)butan-1-one	101247-78-3	HEBKBNIPLXYMCJ-UHFFFAOYSA-N	4,4,4-Trifluoro-3-hydroxy-1-{4-[4,4,4-trifluoro-1,3-dihydroxy-3-(trifluoromethyl)butyl]phenyl}-3-(trifluoromethyl)butan-1-one	OC(CC(O)(C(F)(F)F)C(F)(F)F)C1=CC=C(C=C1)C(=O)CC(O)(C(F)(F)F)C(F)(F)F	InChI=1S/C16H12F12O4/c17-13(18,19)11(31,14(20,21)22)5-9(29)7-1-2-8(4-3-7)10(30)6-12(32,15(23,24)25)16(26,27)28/h1-4,9,29,31-32H,5-6H2	C16H12F12O4	496.249	496.054	7		11		5
https://comptox.epa.gov/dashboard/chemical/details/DTXSID60881130	Sodium 4-(perfluoro(3,4-dimethylhex-3-en-2-yloxy))benzene-1-sulfonate	94042-94-1	GZRNRYCQJMKNSM-UHFFFAOYSA-M	Sodium 4-{[1,1,1,2,5,5,6,6,6-nonafluoro-3,4-bis(trifluoromethyl)hex-3-en-2-yl]oxy}benzene-1-sulfonate	[Na+].[O-]S(=O)(=O)C1=CC=C(OC(F)(C(=C(C(F)(F)F)C(F)(F)C(F)(F)F)C(F)(F)F)C(F)(F)F)C=C1	InChI=1S/C14H5F15O4S.Na/c15-9(16,13(24,25)26)7(11(18,19)20)8(12(21,22)23)10(17,14(27,28)29)33-5-1-3-6(4-2-5)34(30,31)32;/h1-4H,(H,30,31,32);/q;+1/p-1	C14H4F15NaO4S	576.21	575.949	20		3		2
https://comptox.epa.gov/dashboard/chemical/details/DTXSID20336792	Octyl 2,2,3,3,3-pentafluoropropanoate	1867-95-4	ZPVRQKZQZAFDCY-UHFFFAOYSA-N	Octyl pentafluoropropanoate	CCCCCCCCOC(=O)C(F)(F)C(F)(F)F	InChI=1S/C11H17F5O2/c1-2-3-4-5-6-7-8-18-9(17)10(12,13)11(14,15)16/h2-8H2,1H3	C11H17F5O2	276.247	276.115	10		7
https://comptox.epa.gov/dashboard/chemical/details/DTXSID60380835	1,1-bis(Trifluoromethyl)ethane	382-09-2	MKIWPODDHGBZRV-UHFFFAOYSA-N	1,1,1,3,3,3-Hexafluoro-2-methylpropane	CC(C(F)(F)F)C(F)(F)F	InChI=1S/C4H4F6/c1-2(3(5,6)7)4(8,9)10/h2H,1H3	C4H4F6	166.066	166.022	5				2
https://comptox.epa.gov/dashboard/chemical/details/DTXSID70543095	3-(Chlorosulfonyl)-2,2,3,3-tetrafluoropropanoyl chloride	77545-04-1	QZVANSLXCYHFQG-UHFFFAOYSA-N	3-(Chlorosulfonyl)-2,2,3,3-tetrafluoropropanoyl chloride	FC(F)(C(Cl)=O)C(F)(F)S(Cl)(=O)=O	InChI=1S/C3Cl2F4O3S/c4-1(10)2(6,7)3(8,9)13(5,11)12	C3Cl2F4O3S	262.98	261.888	7		7		5
https://comptox.epa.gov/dashboard/chemical/details/DTXSID601022053	3-[[(Perfluoropropyl)sulfonyl]amino]propanesulfonic acid	2089108-61-0	IXWMYPLKYQPDCA-UHFFFAOYSA-N		OS(=O)(=O)CCCNS(=O)(=O)C(F)(F)C(F)(F)C(F)(F)F	InChI=1S/C6H8F7NO5S2/c7-4(8,5(9,10)11)6(12,13)21(18,19)14-2-1-3-20(15,16)17/h14H,1-3H2,(H,15,16,17)	C6H8F7NO5S2	371.24	370.973	3		1		1
https://comptox.epa.gov/dashboard/chemical/details/DTXSID90334442	1-Bromo-1,1,2,2-tetrafluoroethane	354-07-4	MVVYPRYEJILXPT-UHFFFAOYSA-N	1-Bromo-1,1,2,2-tetrafluoroethane	FC(F)C(F)(F)Br	InChI=1S/C2HBrF4/c3-2(6,7)1(4)5/h1H	C2HBrF4	180.928	179.92	8		27		5
https://comptox.epa.gov/dashboard/chemical/details/DTXSID70557218	1,1,3,3,4,5,6,7-Octafluoro-1,3-dihydro-2-benzofuran	122180-11-4	IJZMJXAMUGVDJY-UHFFFAOYSA-N	1,1,3,3,4,5,6,7-Octafluoro-1,3-dihydro-2-benzofuran	FC1=C(F)C(F)=C(F)C2=C1C(F)(F)OC2(F)F	InChI=1S/C8F8O/c9-3-1-2(4(10)6(12)5(3)11)8(15,16)17-7(1,13)14	C8F8O	264.074	263.982	5		12		5
https://comptox.epa.gov/dashboard/chemical/details/DTXSID60895515	1,1,2,3,3,4,4,5,5,6,6,7,7,8,8,9,9,10,10,11,11,12,12,13,13,13-Hexacosafluorotridec-1-ene	66325-97-1	SAUHTGPUGJWMNX-UHFFFAOYSA-N	1,1,2,3,3,4,4,5,5,6,6,7,7,8,8,9,9,10,10,11,11,12,12,13,13,13-Hexacosafluorotridec-1-ene	FC(F)=C(F)C(F)(F)C(F)(F)C(F)(F)C(F)(F)C(F)(F)C(F)(F)C(F)(F)C(F)(F)C(F)(F)C(F)(F)C(F)(F)F	InChI=1S/C13F26/c14-1(2(15)16)3(17,18)4(19,20)5(21,22)6(23,24)7(25,26)8(27,28)9(29,30)10(31,32)11(33,34)12(35,36)13(37,38)39	C13F26	650.101	649.958	15		5		5
https://comptox.epa.gov/dashboard/chemical/details/DTXSID70896654	Ammonium 2,3,3,3-tetrafluoro-2-[1,1,2,3,3,3-hexafluoro-2-(trifluoromethoxy)propoxy]propanoate	510774-77-3	PFHRYNRSRUACEX-UHFFFAOYSA-N	Ammonium 2,3,3,3-tetrafluoro-2-[1,1,2,3,3,3-hexafluoro-2-(trifluoromethoxy)propoxy]propanoate	[NH4+].[O-]C(=O)C(F)(OC(F)(F)C(F)(OC(F)(F)F)C(F)(F)F)C(F)(F)F	InChI=1S/C7HF13O4.H3N/c8-2(1(21)22,4(10,11)12)23-6(16,17)3(9,5(13,14)15)24-7(18,19)20;/h(H,21,22);1H3	C7H4F13NO4	413.091	412.993	14		4
https://comptox.epa.gov/dashboard/chemical/details/DTXSID70562049	3,3,3-Trifluoro-2-(trifluoromethyl)propanethioyl fluoride	62619-35-6	CPYPYDQVEHIAIY-UHFFFAOYSA-N	3,3,3-Trifluoro-2-(trifluoromethyl)propanethioyl fluoride	FC(=S)C(C(F)(F)F)C(F)(F)F	InChI=1S/C4HF7S/c5-2(12)1(3(6,7)8)4(9,10)11/h1H	C4HF7S	214.1	213.969	5		5		5
https://comptox.epa.gov/dashboard/chemical/details/DTXSID1071371	N-(Phenylmethyl)perfluorohexanesulfonamide	68298-09-9	ZEIOJAPXFDPENM-UHFFFAOYSA-N	N-Benzyl-1,1,2,2,3,3,4,4,5,5,6,6,6-tridecafluorohexane-1-sulfonamide	FC(F)(F)C(F)(F)C(F)(F)C(F)(F)C(F)(F)C(F)(F)S(=O)(=O)NCC1=CC=CC=C1	InChI=1S/C13H8F13NO2S/c14-8(15,10(18,19)12(22,23)24)9(16,17)11(20,21)13(25,26)30(28,29)27-6-7-4-2-1-3-5-7/h1-5,27H,6H2	C13H8F13NO2S	489.25	489.007	27		12		1
https://comptox.epa.gov/dashboard/chemical/details/DTXSID901035988	3-[[3-(Dimethylamino)propyl]carbamoyl]-2-[(3,3,4,4,5,5,6,6,6-nonafluorohexyl)thio]propionic acid	NOCAS_1035988	AWPFFPREMNPLNR-UHFFFAOYNA-N		CN(C)CCCNC(=O)CC(SCCC(F)(F)C(F)(F)C(F)(F)C(F)(F)F)C(O)=O	InChI=1/C15H21F9N2O3S/c1-26(2)6-3-5-25-10(27)8-9(11(28)29)30-7-4-12(16,17)13(18,19)14(20,21)15(22,23)24/h9H,3-8H2,1-2H3,(H,25,27)(H,28,29)	C15H21F9N2O3S	480.39	480.113	3				2
https://comptox.epa.gov/dashboard/chemical/details/DTXSID60897473	(1R,2R)-N,N'-bis(Perfluorooctanoyl)-1,2-cyclohexanediamine	864149-62-2	LLSBOJTWEURFBT-PHDIDXHHSA-N	N,N'-[(1R,2R)-Cyclohexane-1,2-diyl]bis(2,2,3,3,4,4,5,5,6,6,7,7,8,8,8-pentadecafluorooctanamide)	FC(F)(F)C(F)(F)C(F)(F)C(F)(F)C(F)(F)C(F)(F)C(F)(F)C(=O)N[C@@H]1CCCC[C@H]1NC(=O)C(F)(F)C(F)(F)C(F)(F)C(F)(F)C(F)(F)C(F)(F)C(F)(F)F	InChI=1S/C22H12F30N2O2/c23-9(24,11(27,28)13(31,32)15(35,36)17(39,40)19(43,44)21(47,48)49)7(55)53-5-3-1-2-4-6(5)54-8(56)10(25,26)12(29,30)14(33,34)16(37,38)18(41,42)20(45,46)22(50,51)52/h5-6H,1-4H2,(H,53,55)(H,54,56)/t5-,6-/m1/s1	C22H12F30N2O2	906.302	906.042	14		6		2
https://comptox.epa.gov/dashboard/chemical/details/DTXSID50897003	Allylperfluorobutanamide	24429-61-6	SKKPQHYWKCNHNB-UHFFFAOYSA-N	2,2,3,3,4,4,4-Heptafluoro-N-(prop-2-en-1-yl)butanamide	FC(F)(F)C(F)(F)C(F)(F)C(=O)NCC=C	InChI=1S/C7H6F7NO/c1-2-3-15-4(16)5(8,9)6(10,11)7(12,13)14/h2H,1,3H2,(H,15,16)	C7H6F7NO	253.12	253.034	16		8		2
https://comptox.epa.gov/dashboard/chemical/details/DTXSID60897019	1,2-Ethanediyl bis(perfluorobutanesulfonate)	92982-03-1	BDECUGBELKMLSH-UHFFFAOYSA-N	Ethane-1,2-diyl bis(nonafluorobutane-1-sulfonate)	FC(F)(F)C(F)(F)C(F)(F)C(F)(F)S(=O)(=O)OCCOS(=O)(=O)C(F)(F)C(F)(F)C(F)(F)C(F)(F)F	InChI=1S/C10H4F18O6S2/c11-3(12,7(19,20)21)5(15,16)9(25,26)35(29,30)33-1-2-34-36(31,32)10(27,28)6(17,18)4(13,14)8(22,23)24/h1-2H2	C10H4F18O6S2	626.23	625.916	14		2		2
https://comptox.epa.gov/dashboard/chemical/details/DTXSID50895428	1,1,1,2,2,3,3,4,4,5,5,6,6,7,7,8,8,9,9,10,10,11,11-Tricosafluoroheptacosane	1980054-34-9	MOUKMEQUQYGSIA-UHFFFAOYSA-N	1,1,1,2,2,3,3,4,4,5,5,6,6,7,7,8,8,9,9,10,10,11,11-Tricosafluoroheptacosane	CCCCCCCCCCCCCCCCC(F)(F)C(F)(F)C(F)(F)C(F)(F)C(F)(F)C(F)(F)C(F)(F)C(F)(F)C(F)(F)C(F)(F)C(F)(F)F	InChI=1S/C27H33F23/c1-2-3-4-5-6-7-8-9-10-11-12-13-14-15-16-17(28,29)18(30,31)19(32,33)20(34,35)21(36,37)22(38,39)23(40,41)24(42,43)25(44,45)26(46,47)27(48,49)50/h2-16H2,1H3	C27H33F23	794.524	794.221	15		2		5
https://comptox.epa.gov/dashboard/chemical/details/DTXSID401035888	Trimethyl({3‐[2‐(2-(perfluorotetradecyl)ethanesulfonyl)acetamido]propyl})azanium	NOCAS_1035888	ZDZCKTBFBUMGOO-UHFFFAOYSA-O		C[N+](C)(C)CCCNC(=O)CS(=O)(=O)CCC(F)(F)C(F)(F)C(F)(F)C(F)(F)C(F)(F)C(F)(F)C(F)(F)C(F)(F)C(F)(F)C(F)(F)C(F)(F)C(F)(F)C(F)(F)C(F)(F)F	InChI=1S/C24H21F29N2O3S/c1-55(2,3)7-4-6-54-10(56)9-59(57,58)8-5-11(25,26)12(27,28)13(29,30)14(31,32)15(33,34)16(35,36)17(37,38)18(39,40)19(41,42)20(43,44)21(45,46)22(47,48)23(49,50)24(51,52)53/h4-9H2,1-3H3/p+1	C24H22F29N2O3S	969.46	969.088	3				2
https://comptox.epa.gov/dashboard/chemical/details/DTXSID70577330	Nonafluoromorpholine	378-94-9	BJBXQQZMELYVMD-UHFFFAOYSA-N	Nonafluoromorpholine	FN1C(F)(F)C(F)(F)OC(F)(F)C1(F)F	InChI=1S/C4F9NO/c5-1(6)3(9,10)15-4(11,12)2(7,8)14(1)13	C4F9NO	249.036	248.984	7		11		5
https://comptox.epa.gov/dashboard/chemical/details/DTXSID3068465	1H,1H-Perfluoropropyl methacrylate	45115-53-5	CLISWDZSTWQFNX-UHFFFAOYSA-N	2,2,3,3,3-Pentafluoropropyl 2-methylprop-2-enoate	CC(=C)C(=O)OCC(F)(F)C(F)(F)F	InChI=1S/C7H7F5O2/c1-4(2)5(13)14-3-6(8,9)7(10,11)12/h1,3H2,2H3	C7H7F5O2	218.123	218.037	34		55		1
https://comptox.epa.gov/dashboard/chemical/details/DTXSID90963099	N-[(Chlorocarbonyl)oxy]-2,2,3,3,4,4,4-heptafluorobutanimidamide	4368-74-5	PJKHAAWYBKRSMY-UHFFFAOYSA-N	N-[(Chlorocarbonyl)oxy]-2,2,3,3,4,4,4-heptafluorobutanimidamide	FC(F)(F)C(F)(F)C(F)(F)C(=N)NOC(Cl)=O	InChI=1S/C5H2ClF7N2O2/c6-2(16)17-15-1(14)3(7,8)4(9,10)5(11,12)13/h(H2,14,15)	C5H2ClF7N2O2	290.52	289.969	9		7		5
https://comptox.epa.gov/dashboard/chemical/details/DTXSID701032807	1-Hexadecylpyridinium perfluoro-1-octanesulfonate	334529-63-4	JCIHZCQATTZJGM-UHFFFAOYSA-M		CCCCCCCCCCCCCCCC[N+]1=CC=CC=C1.[O-]S(=O)(=O)C(F)(F)C(F)(F)C(F)(F)C(F)(F)C(F)(F)C(F)(F)C(F)(F)C(F)(F)F	InChI=1S/C21H38N.C8HF17O3S/c1-2-3-4-5-6-7-8-9-10-11-12-13-14-16-19-22-20-17-15-18-21-22;9-1(10,3(13,14)5(17,18)7(21,22)23)2(11,12)4(15,16)6(19,20)8(24,25)29(26,27)28/h15,17-18,20-21H,2-14,16,19H2,1H3;(H,26,27,28)/q+1;/p-1	C29H38F17NO3S	803.66	803.23	3				2
https://comptox.epa.gov/dashboard/chemical/details/DTXSID00780638	2-(3,3,4,4,5,5,6,6,7,7,8,8,8-Tridecafluorooctyl)propane-1,3-diol	25664-42-0	ZLHQFOZGGUPYSB-UHFFFAOYSA-N	2-(3,3,4,4,5,5,6,6,7,7,8,8,8-Tridecafluorooctyl)propane-1,3-diol	OCC(CO)CCC(F)(F)C(F)(F)C(F)(F)C(F)(F)C(F)(F)C(F)(F)F	InChI=1S/C11H11F13O2/c12-6(13,2-1-5(3-25)4-26)7(14,15)8(16,17)9(18,19)10(20,21)11(22,23)24/h5,25-26H,1-4H2	C11H11F13O2	422.186	422.055	8		6		5
https://comptox.epa.gov/dashboard/chemical/details/DTXSID501032687	Sodium 2,2,3,3,4,4,5,5,6,6,7,7‐dodecafluoroheptyl sulfate	29811-16-3	DADFOYICHCLCFW-UHFFFAOYSA-M		[Na+].[O-]S(=O)(=O)OCC(F)(F)C(F)(F)C(F)(F)C(F)(F)C(F)(F)C(F)F	InChI=1S/C7H4F12O4S.Na/c8-2(9)4(12,13)6(16,17)7(18,19)5(14,15)3(10,11)1-23-24(20,21)22;/h2H,1H2,(H,20,21,22);/q;+1/p-1	C7H3F12NaO4S	434.13	433.946	3				2
https://comptox.epa.gov/dashboard/chemical/details/DTXSID80445177	3-(Perfluorobutyl)propanoic acid	80705-13-1	QWHCZVLZUPZGSI-UHFFFAOYSA-N	4,4,5,5,6,6,7,7,7-Nonafluoroheptanoic acid	OC(=O)CCC(F)(F)C(F)(F)C(F)(F)C(F)(F)F	InChI=1S/C7H5F9O2/c8-4(9,2-1-3(17)18)5(10,11)6(12,13)7(14,15)16/h1-2H2,(H,17,18)	C7H5F9O2	292.101	292.015	30		23		1
https://comptox.epa.gov/dashboard/chemical/details/DTXSID301026751	4-Bromo-5-(1,2,3,3,4,4,5,5,6,6,7,7,8,8,9,9,9-heptadecafluoronon-1-enoxy)benzene-1,2-diamine	NOCAS_1026751	MZRBACMCZHVRKQ-UHFFFAOYSA-N		NC1=CC(Br)=C(OC(F)=C(F)C(F)(F)C(F)(F)C(F)(F)C(F)(F)C(F)(F)C(F)(F)C(F)(F)F)C=C1N	InChI=1S/C15H6BrF17N2O/c16-3-1-4(34)5(35)2-6(3)36-8(18)7(17)9(19,20)10(21,22)11(23,24)12(25,26)13(27,28)14(29,30)15(31,32)33/h1-2H,34-35H2	C15H6BrF17N2O	633.103	631.939	3				2
https://comptox.epa.gov/dashboard/chemical/details/DTXSID80896281	4-(4-Methoxyphenyl)-2-methyl-5-(1,1,2,2,3,3,4,4,5,5,6,6,6-tridecafluorohexane-1-sulfonyl)-1,2-oxazolidine	93416-31-0	FHVSJLCABUCZMI-UHFFFAOYSA-N	4-(4-Methoxyphenyl)-2-methyl-5-(1,1,2,2,3,3,4,4,5,5,6,6,6-tridecafluorohexane-1-sulfonyl)-1,2-oxazolidine	COC1=CC=C(C=C1)C1CN(C)OC1S(=O)(=O)C(F)(F)C(F)(F)C(F)(F)C(F)(F)C(F)(F)C(F)(F)F	InChI=1S/C17H14F13NO4S/c1-31-7-10(8-3-5-9(34-2)6-4-8)11(35-31)36(32,33)17(29,30)15(24,25)13(20,21)12(18,19)14(22,23)16(26,27)28/h3-6,10-11H,7H2,1-2H3	C17H14F13NO4S	575.34	575.044	15		2		5
https://comptox.epa.gov/dashboard/chemical/details/DTXSID50528360	(3,3,4,5,5,5-Hexafluoro-2,2-dimethylpentyl)benzene	89185-59-1	AMJQSEDUSUEOLE-UHFFFAOYSA-N	(3,3,4,5,5,5-Hexafluoro-2,2-dimethylpentyl)benzene	CC(C)(CC1=CC=CC=C1)C(F)(F)C(F)C(F)(F)F	InChI=1S/C13H14F6/c1-11(2,8-9-6-4-3-5-7-9)12(15,16)10(14)13(17,18)19/h3-7,10H,8H2,1-2H3	C13H14F6	284.245	284.1	5		3		5
https://comptox.epa.gov/dashboard/chemical/details/DTXSID60896729	1,1'-(Piperazine-1,4-diyl)bis(heptafluorobutan-1-one)	120219-50-3	POJOTJRIJQZXPG-UHFFFAOYSA-N	1,1'-(Piperazine-1,4-diyl)bis(heptafluorobutan-1-one)	FC(F)(F)C(F)(F)C(F)(F)C(=O)N1CCN(CC1)C(=O)C(F)(F)C(F)(F)C(F)(F)F	InChI=1S/C12H8F14N2O2/c13-7(14,9(17,18)11(21,22)23)5(29)27-1-2-28(4-3-27)6(30)8(15,16)10(19,20)12(24,25)26/h1-4H2	C12H8F14N2O2	478.186	478.036	17		14		5
https://comptox.epa.gov/dashboard/chemical/details/DTXSID80330478	naphthalen-1-yl 1,1,2,2,3,3,4,4,4-nonafluorobutane-1-sulfonate	32848-17-2	ZILPWBSTMHSUEE-UHFFFAOYSA-N	Naphthalen-1-yl nonafluorobutane-1-sulfonate	FC(F)(F)C(F)(F)C(F)(F)C(F)(F)S(=O)(=O)OC1=CC=CC2=CC=CC=C12	InChI=1S/C14H7F9O3S/c15-11(16,13(19,20)21)12(17,18)14(22,23)27(24,25)26-10-7-3-5-8-4-1-2-6-9(8)10/h1-7H	C14H7F9O3S	426.25	425.997	9		11		5
https://comptox.epa.gov/dashboard/chemical/details/DTXSID901023212	Imidazole perfluoropropionic acid salt	200705-90-4	RBBUNFKWHMWBAN-UHFFFAOYSA-N		[NH2+]1C=CN=C1.[O-]C(=O)C(F)(F)C(F)(F)F	InChI=1S/C3HF5O2.C3H4N2/c4-2(5,1(9)10)3(6,7)8;1-2-5-3-4-1/h(H,9,10);1-3H,(H,4,5)	C6H5F5N2O2	232.11	232.027	3				2
https://comptox.epa.gov/dashboard/chemical/details/DTXSID6062048	2-(Ethyl((tridecafluorohexyl)sulphonyl)amino)ethyl acrylate	1893-52-3	QJRQXQMZXHXNPA-UHFFFAOYSA-N	2-[Ethyl(1,1,2,2,3,3,4,4,5,5,6,6,6-tridecafluorohexane-1-sulfonyl)amino]ethyl prop-2-enoate	CCN(CCOC(=O)C=C)S(=O)(=O)C(F)(F)C(F)(F)C(F)(F)C(F)(F)C(F)(F)C(F)(F)F	InChI=1S/C13H12F13NO4S/c1-3-7(28)31-6-5-27(4-2)32(29,30)13(25,26)11(20,21)9(16,17)8(14,15)10(18,19)12(22,23)24/h3H,1,4-6H2,2H3	C13H12F13NO4S	525.28	525.028	37		16		1
https://comptox.epa.gov/dashboard/chemical/details/DTXSID70567271	1,3-Dichloro-1,1,3,4,4,4-hexafluorobutan-2-one	143425-67-6	JIYFWYIVJRQXAJ-UHFFFAOYSA-N	1,3-Dichloro-1,1,3,4,4,4-hexafluorobutan-2-one	FC(F)(F)C(F)(Cl)C(=O)C(F)(F)Cl	InChI=1S/C4Cl2F6O/c5-2(7,4(10,11)12)1(13)3(6,8)9	C4Cl2F6O	248.93	247.923	7		3		5
https://comptox.epa.gov/dashboard/chemical/details/DTXSID10895404	1,1,1,2,2,3,3,4,4,5,5,6,6,7,7,8,8,9,9-Nonadecafluoroheptacosane	117948-74-0	WIQPYNBDVBQYTG-UHFFFAOYSA-N	1,1,1,2,2,3,3,4,4,5,5,6,6,7,7,8,8,9,9-Nonadecafluoroheptacosane	CCCCCCCCCCCCCCCCCCC(F)(F)C(F)(F)C(F)(F)C(F)(F)C(F)(F)C(F)(F)C(F)(F)C(F)(F)C(F)(F)F	InChI=1S/C27H37F19/c1-2-3-4-5-6-7-8-9-10-11-12-13-14-15-16-17-18-19(28,29)20(30,31)21(32,33)22(34,35)23(36,37)24(38,39)25(40,41)26(42,43)27(44,45)46/h2-18H2,1H3	C27H37F19	722.563	722.259	15		2		5
[truncated: 11,054 more rows]
