# Supplementary material for: Retrospective Identification of Novel and Legacy Per- and Polyfluoroalkyl Substances in German Archived Fish Livers Using a Combined High-Resolution Mass Spectrometry Approach
Source: Environ Sci Technol. 2025 Jun 20;59(25):12865–77. doi: 10.1021/acs.est.4c11600 (PMC12224335; doi:10.1021/acs.est.4c11600)
Supplement: Supplementary file 3 [file es4c11600_si_003.xlsx]

## Sheet: PFAS suspects summary
ID	Class	Acronym	[M-H]-	m/z	IUPAC	SMILES	CAS RN	PubChem CID	CL	BLKO_96_mz	BLKO_96_rt	BLKO_96_area	BLKO_99_mz	BLKO_99_rt	BLKO_99_area	BLKO_01_mz	BLKO_01_rt	BLKO_01_area	BLKO_05_mz	BLKO_05_rt	BLKO_05_area	BLKO_08_mz	BLKO_08_rt	BLKO_08_area	BLKO_12_mz	BLKO_12_rt	BLKO_12_area	BLKO_14_mz	BLKO_14_rt	BLKO_14_area	BLKO_16_mz	BLKO_16_rt	BLKO_16_area	BLKO_20_mz	BLKO_20_rt	BLKO_20_area	BLBL_01_mz	BLBL_01_rt	BLBL_01_area	BLBL_18_mz	BLBL_18_rt	BLBL_18_area	BLKO_01_mz	BLKO_01_rt	BLKO_01_area	BLKO_18_mz	BLKO_18_rt	BLKO_18_area	BLPR_01_mz
1	Perfluorocarboxylic acids	PFHxA	[C6F11O2]-	312.973	2,2,3,3,4,4,5,5,6,6,6-undecafluorohexanoic acid	C(=O)(C(C(C(C(C(F)(F)F)(F)F)(F)F)(F)F)(F)F)O	307-24-4	67542	1a	246.98	6.24	430	246.98	6.24	320	246.98	6.23	340	246.98	6.25	380	246.981	6.24	290	246.981	6.24	270	246.98	6.23	270	246.981	6.24	410	246.981	6.24	340	246.98	6.23	450	246.98	6.24	510	246.98	6.23	340	246.98	6.22	410
2	Perfluorocarboxylic acids	PFHpA	[C7F13O2]-	362.97	2,2,3,3,4,4,5,5,6,6,7,7,7-tridecafluoroheptanoic acid	C(=O)(C(C(C(C(C(C(F)(F)F)(F)F)(F)F)(F)F)(F)F)(F)F)O	375-85-9	67818	1a	296.977	6.68	1100	296.977	6.68	990	296.977	6.68	940	296.977	6.69	990	296.977	6.69	1100	296.977	6.69	900	296.977	6.68	650	296.977	6.68	890	296.977	6.68	990	296.977	6.67	1700	296.977	6.68	1500	296.977	6.68	940	296.977	6.68	970	296.977
3	Perfluorocarboxylic acids	PFOA	[C8F15O2]-	412.966	2,2,3,3,4,4,5,5,6,6,7,7,8,8,8-pentadecafluorooctanoic acid	C(=O)(C(C(C(C(C(C(C(F)(F)F)(F)F)(F)F)(F)F)(F)F)(F)F)(F)F)O	335-67-1	9554	1a	346.973	7.18	1900	346.973	7.17	1500	346.974	7.18	1000	346.974	7.19	1200	346.973	7.19	2100	346.974	7.18	1400	346.973	7.17	1400	346.973	7.18	780	346.973	7.18	1200	346.974	7.17	2100	346.974	7.17	1400	346.974	7.18	1000	346.973	7.18	4900	346.974
4	Perfluorocarboxylic acids	PFNA	[C9F17O2]-	462.963	2,2,3,3,4,4,5,5,6,6,7,7,8,8,9,9,9-heptadecafluorononanoic acid	C(=O)(C(C(C(C(C(C(C(C(F)(F)F)(F)F)(F)F)(F)F)(F)F)(F)F)(F)F)(F)F)O	375-95-1	67821	1a	396.97	7.75	2300	396.97	7.74	2900	396.97	7.76	2500	396.97	7.77	2100	396.97	7.75	2200	396.97	7.76	1900	396.97	7.73	2000	396.97	7.77	1800	396.97	7.74	1600	396.97	7.76	3400	396.97	7.76	2000	396.97	7.76	2500	396.97	7.77	1600	396.97
5	Perfluorocarboxylic acids	PFDA	[C10F19O2]-	512.96	2,2,3,3,4,4,5,5,6,6,7,7,8,8,9,9,10,10,10-nonadecafluorodecanoic acid	C(=O)(C(C(C(C(C(C(C(C(C(F)(F)F)(F)F)(F)F)(F)F)(F)F)(F)F)(F)F)(F)F)(F)F)O	335-76-2	9555	1a	446.967	8.43	2600	446.968	8.44	3000	446.967	8.44	1600	446.967	8.45	4000	446.967	8.44	9400	446.968	8.44	8100	446.967	8.43	10000	446.968	8.44	3900	446.968	8.44	6000	446.967	8.43	5200	446.968	8.43	2500	446.967	8.44	1600	446.968	8.44	1900	446.967
6	Perfluorocarboxylic acids	PFUnDA	[C11F21O2]-	562.957	2,2,3,3,4,4,5,5,6,6,7,7,8,8,9,9,10,10,11,11,11-henicosafluoroundecanoic acid	C(=O)(C(C(C(C(C(C(C(C(C(C(F)(F)F)(F)F)(F)F)(F)F)(F)F)(F)F)(F)F)(F)F)(F)F)(F)F)O	2058-94-8	77222	1a	496.964	9.14	3000	496.965	9.14	3900	496.965	9.13	1800	496.965	9.14	2500	496.964	9.13	6700	496.964	9.14	4800	496.965	9.13	6000	496.964	9.13	1900	496.965	9.13	3000	496.965	9.12	4100	496.964	9.12	1200	496.965	9.13	1800	496.964	9.13	950	496.965
7	Perfluorocarboxylic acids	PFDoDA	[C12F23O2]-	612.955	2,2,3,3,4,4,5,5,6,6,7,7,8,8,9,9,10,10,11,11,12,12,12-tricosafluorododecanoic acid	C(=O)(C(C(C(C(C(C(C(C(C(C(C(F)(F)F)(F)F)(F)F)(F)F)(F)F)(F)F)(F)F)(F)F)(F)F)(F)F)(F)F)O	307-55-1	67545	1a	546.96	9.79	2300	546.961	9.8	2800	546.96	9.79	2600	546.961	9.79	3600	546.961	9.78	8400	546.961	9.78	6000	546.962	9.79	8600	546.961	9.78	4400	546.961	9.77	5500	546.961	9.76	2300	546.96	9.76	2000	546.96	9.79	2600	546.96	9.79	2800	546.96
8	Perfluorocarboxylic acids	PFTrDA	[C13F25O2]-	662.95	2,2,3,3,4,4,5,5,6,6,7,7,8,8,9,9,10,10,11,11,12,12,13,13,13-pentacosafluorotridecanoic acid	C(=O)(C(C(C(C(C(C(C(C(C(C(C(C(F)(F)F)(F)F)(F)F)(F)F)(F)F)(F)F)(F)F)(F)F)(F)F)(F)F)(F)F)(F)F)O	72629-94-8	3018355	1a	596.958	10.2	1200	596.958	10.2	1700	596.958	10.2	1200	596.959	10.2	1800	596.959	10.2	6000	596.959	10.2	2400	596.958	10.2	3900	596.959	10.2	1400	596.959	10.19	2000	596.958	10.19	1100	596.956	10.19	470	596.958	10.2	1200	596.958	10.2	650	596.957
9	Perfluorocarboxylic acids	PFTeDA	[C14F27O2]-	712.947	2,2,3,3,4,4,5,5,6,6,7,7,8,8,9,9,10,10,11,11,12,12,13,13,14,14,14-heptacosafluorotetradecanoic acid	C(=O)(C(C(C(C(C(C(C(C(C(C(C(C(C(F)(F)F)(F)F)(F)F)(F)F)(F)F)(F)F)(F)F)(F)F)(F)F)(F)F)(F)F)(F)F)(F)F)O	376-06-7	67822	1a	646.956	10.35	340	646.956	10.35	640	646.957	10.34	580	646.956	10.34	850	646.956	10.35	2300	646.955	10.35	1100	646.956	10.35	1500	646.957	10.34	960	646.957	10.34	1200							646.957	10.34	580	646.957	10.34	320	646.956
10	Perfluorocarboxylic acids	PFPeDA	[C15F29O2]-	762.944	2,2,3,3,4,4,5,5,6,6,7,7,8,8,9,9,10,10,11,11,12,12,13,13,14,14,15,15,15-nonacosafluoropentadecanoic acid	C(=O)(C(C(C(C(C(C(C(C(C(C(C(C(C(C(F)(F)F)(F)F)(F)F)(F)F)(F)F)(F)F)(F)F)(F)F)(F)F)(F)F)(F)F)(F)F)(F)F)(F)F)O	141074-63-7	12731198	2c	696.948	10.44	1400	696.949	10.43	1500				696.948	10.43	2000	696.95	10.44	2400	696.949	10.44	2000	696.95	10.44	1800	696.949	10.43	2300	696.949	10.43	1300
11	Perfluorocarboxylic acids	PFHxDA	[C16F31O2]-	812.941	2,2,3,3,4,4,5,5,6,6,7,7,8,8,9,9,10,10,11,11,12,12,13,13,14,14,15,15,16,16,16-hentriacontafluorohexadecanoic acid	C(=O)(C(C(C(C(C(C(C(C(C(C(C(C(C(C(C(F)(F)F)(F)F)(F)F)(F)F)(F)F)(F)F)(F)F)(F)F)(F)F)(F)F)(F)F)(F)F)(F)F)(F)F)(F)F)O	67905-19-5	106027	2c													746.945	10.5	240	746.945	10.5	100							746.947	10.5	99
12	Perfluoroalkane sulfonic acids	PFBS	[C4F9O3S]-	298.943	1,1,2,2,3,3,4,4,4-nonafluorobutane-1-sulfonic acid	C(C(C(F)(F)S(=O)(=O)O)(F)F)(C(F)(F)F)(F)F	375-73-5	67815	1	298.942	5.93	330	298.943	5.92	150				298.941	5.93	760	298.941	5.92	740	298.941	5.93	1300										298.942	5.91	310							298.942	5.91	120
13	Perfluoroalkane sulfonic acids	PFPeS	[C5F11O3S]-	348.94	1,1,2,2,3,3,4,4,5,5,5-undecafluoropentane-1-sulfonic acid	C(C(C(F)(F)F)(F)F)(C(C(F)(F)S(=O)(=O)O)(F)F)(F)F	2706-91-4	75922	2c	348.941	6.38	2300	348.938	6.38	1300				348.939	6.4	950	348.938	6.39	1400	348.939	6.39	650	348.939	6.38	950				348.939	6.39	730	348.939	6.38	1600							348.938	6.39	460
14	Perfluoroalkane sulfonic acids	PFHxS	[C6F13O3S]-	398.937	1,1,2,2,3,3,4,4,5,5,6,6,6-tridecafluorohexane-1-sulfonic acid	C(C(C(C(F)(F)S(=O)(=O)O)(F)F)(F)F)(C(C(F)(F)F)(F)F)(F)F	355-46-4	67734	1	398.936	6.81	38000	398.936	6.81	25000	398.936	6.81	16000	398.936	6.82	15000	398.936	6.82	46000	398.935	6.82	18000	398.935	6.81	29000	398.936	6.82	11000	398.936	6.82	20000	398.935	6.81	23000	398.936	6.81	5400	398.936	6.81	16000	398.936	6.81	5900	398.935
15	Perfluoroalkane sulfonic acids	PFHpS	[C7F15O3S]-	448.933	1,1,2,2,3,3,4,4,5,5,6,6,7,7,7-pentadecafluoroheptane-1-sulfonic acid	C(C(C(C(F)(F)F)(F)F)(F)F)(C(C(C(F)(F)S(=O)(=O)O)(F)F)(F)F)(F)F	375-92-8	67820	2c	448.933	7.33	17000	448.933	7.32	11000	448.933	7.33	6100	448.932	7.33	3600	448.932	7.33	11000	448.933	7.33	5800	448.933	7.32	8100	448.933	7.33	3300	448.935	7.33	8400	448.932	7.31	11000	448.933	7.32	1600	448.933	7.33	6100	448.933	7.33	1600	448.932
16	Perfluoroalkane sulfonic acids	PFOS	[C8F17O3S]-	498.93	1,1,2,2,3,3,4,4,5,5,6,6,7,7,8,8,8-heptadecafluorooctane-1-sulfonic acid	C(C(C(C(C(F)(F)S(=O)(=O)O)(F)F)(F)F)(F)F)(C(C(C(F)(F)F)(F)F)(F)F)(F)F	1763-23-1	74483	1a	498.933	7.93	680000	498.933	7.93	630000	498.934	7.93	560000	498.935	7.93	450000	498.933	7.94	550000	498.934	7.92	570000	498.933	7.92	620000	498.934	7.93	440000	498.934	7.91	540000	498.933	7.93	700000	498.934	7.92	310000	498.934	7.93	560000	498.932	7.92	270000	498.934
17	Perfluoroalkane sulfonic acids	PFNS	[C9F19O3S]-	548.927	1,1,2,2,3,3,4,4,5,5,6,6,7,7,8,8,9,9,9-nonadecafluorononane-1-sulfonic acid	C(C(C(C(C(F)(F)F)(F)F)(F)F)(F)F)(C(C(C(C(F)(F)S(=O)(=O)O)(F)F)(F)F)(F)F)(F)F	68259-12-1	86998	2c	548.927	8.58	9400	548.928	8.58	8700	548.928	8.59	5900	548.929	8.6	4400	548.927	8.59	13000	548.928	8.58	6800	548.928	8.57	6900	548.93	8.58	4600	548.928	8.58	4000	548.928	8.57	7800	548.931	8.58	3000	548.928	8.59	5900	548.93	8.58	2800	548.929
18	Perfluoroalkane sulfonic acids	PFDS	[C10F21O3S]-	598.924	1,1,2,2,3,3,4,4,5,5,6,6,7,7,8,8,9,9,10,10,10-henicosafluorodecane-1-sulfonic acid	C(C(C(C(C(C(F)(F)S(=O)(=O)O)(F)F)(F)F)(F)F)(F)F)(C(C(C(C(F)(F)F)(F)F)(F)F)(F)F)(F)F	335-77-3	67636	1a	598.924	9.27	18000	598.924	9.27	16000	598.924	9.27	14000	598.924	9.27	5600	598.924	9.26	24000	598.924	9.26	6100	598.924	9.26	7800	598.923	9.26	2000	598.924	9.25	3200	598.924	9.24	8300	598.923	9.25	800	598.924	9.27	14000	598.923	9.26	740	598.923
19	Perfluoroalkane sulfonic acids	PFUnDS	[C11F23O3S]-	648.921	1,1,2,2,3,3,4,4,5,5,6,6,7,7,8,8,9,9,10,10,11,11,11-tricosafluoroundecane-1-sulfonic acid	C(C(C(C(C(C(F)(F)F)(F)F)(F)F)(F)F)(F)F)(C(C(C(C(C(F)(F)S(=O)(=O)O)(F)F)(F)F)(F)F)(F)F)(F)F	749786-16-1	22141518	2c	648.92	9.89	2700	648.92	9.9	3100	648.921	9.89	1500	648.921	9.9	840	648.921	9.89	5000	648.92	9.89	1600	648.921	9.9	2000	648.918	9.89	500	648.92	9.87	680	648.921	9.87	1600				648.921	9.89	1500	648.917	9.89	140	648.919
20	Perfluoroalkane sulfonic acids	PFDoDS	[C12F25O3S]-	698.917	1,1,2,2,3,3,4,4,5,5,6,6,7,7,8,8,9,9,10,10,11,11,12,12,12-pentacosafluorododecane-1-sulfonic acid	C(C(C(C(C(C(C(F)(F)S(=O)(=O)O)(F)F)(F)F)(F)F)(F)F)(F)F)(C(C(C(C(C(F)(F)F)(F)F)(F)F)(F)F)(F)F)(F)F	79780-39-5	3018866	2c	698.918	10.23	6700	698.918	10.23	6700	698.917	10.23	3800	698.916	10.22	2900	698.918	10.23	10000	698.917	10.22	4600	698.918	10.23	5200	698.915	10.22	2700	698.917	10.22	2100	698.917	10.21	13000				698.917	10.23	3800	698.917	10.22	2100	698.916
21	Perfluoroalkane sulfonic acids	PFTrDS	[C13F27O3S]-	748.914	1,1,2,2,3,3,4,4,5,5,6,6,7,7,8,8,9,9,10,10,11,11,12,12,13,13,13-heptacosafluorotridecane-1-sulfonic acid	C(C(C(C(C(C(C(F)(F)F)(F)F)(F)F)(F)F)(F)F)(F)F)(C(C(C(C(C(C(F)(F)S(=O)(=O)O)(F)F)(F)F)(F)F)(F)F)(F)F)(F)F	791563-89-8	21964789	2c	748.913	10.3	2300	748.913	10.3	2600	748.913	10.29	1300	748.912	10.3	990	748.914	10.3	4600	748.913	10.36	1600	748.913	10.3	2000	748.911	10.3	700	748.912	10.35	790	748.908	10.21	1200				748.913	10.29	1300	748.916	10.35	180	748.91
22	Perfluoroalkane sulfonic acids	PFTeDS	[C14F29O3S]-	798.911	1,1,2,2,3,3,4,4,5,5,6,6,7,7,8,8,9,9,10,10,11,11,12,12,13,13,14,14,14-nonacosafluorotetradecane-1-sulfonic acid	C(C(C(C(C(C(C(C(F)(F)S(=O)(=O)O)(F)F)(F)F)(F)F)(F)F)(F)F)(F)F)(C(C(C(C(C(C(F)(F)F)(F)F)(F)F)(F)F)(F)F)(F)F)(F)F	1379460-39-5	21964855	2c	798.907	10.39	710	798.909	10.39	830	798.908	10.4	490	798.908	10.4	340	798.908	10.4	1700	798.904	10.39	630	798.906	10.4	660	798.904	10.4	330	798.911	10.4	280							798.908	10.4	490				798.9
23	Perfluoroalkane sulfonamides	FBSA	[C4HF9NO2S]-	297.959	1,1,2,2,3,3,4,4,4-nonafluorobutane-1-sulfonamide	C(C(C(F)(F)S(=O)(=O)N)(F)F)(C(F)(F)F)(F)F	30334-69-1	10958205	3c	297.958	6.41	1600	297.957	6.41	2100	297.958	6.41	5500	297.958	6.41	2300	297.958	6.41	7100	297.958	6.41	2500	297.958	6.41	3900	297.958	6.41	3200	297.958	6.41	4500	297.958	6.41	780	297.958	6.41	1600	297.958	6.41	5500	297.958	6.41	1200	297.959
24	Perfluoroalkane sulfonamides	FPeSA	[C5HF11NO2S]-	347.956	1,1,2,2,3,3,4,4,5,5,5-undecafluoropentane-1-sulfonamide	C(C(C(F)(F)F)(F)F)(C(C(F)(F)S(=O)(=O)N)(F)F)(F)F	82765-76-2	87793813	3c	347.955	6.99	3800	347.954	6.98	5100	347.955	6.98	3900	347.955	6.98	2400	347.955	6.99	7400	347.954	6.99	1400	347.954	6.99	1900	347.954	6.99	1400	347.954	6.99	1300	347.954	6.98	1700	347.953	6.98	660	347.955	6.98	3900	347.954	6.98	590	347.954
25	Perfluoroalkane sulfonamides	FHxSA	[C6HF13NO2S]-	397.953	1,1,2,2,3,3,4,4,5,5,6,6,6-tridecafluorohexane-1-sulfonamide	C(C(C(C(F)(F)S(=O)(=O)N)(F)F)(F)F)(C(C(F)(F)F)(F)F)(F)F	41997-13-1	11603678	3c	397.952	7.63	9400	397.951	7.63	11000	397.952	7.63	9800	397.952	7.63	6100	397.951	7.63	26000	397.951	7.63	3600	397.951	7.63	5400	397.951	7.63	3100	397.951	7.63	3000	397.951	7.63	2800	397.952	7.63	1200	397.952	7.63	9800	397.951	7.63	1100	397.951
26	Perfluoroalkane sulfonamides	FHpSA	[C7HF15NO2S]-	447.949	1,1,2,2,3,3,4,4,5,5,6,6,7,7,7-pentadecafluoroheptane-1-sulfonamide	C(C(C(C(F)(F)F)(F)F)(F)F)(C(C(C(F)(F)S(=O)(=O)N)(F)F)(F)F)(F)F	82765-77-3	11525204	3c				447.948	8.36	1400	447.947	8.37	1100	447.948	8.37	350	447.947	8.37	1400	447.948	8.36	270										447.948	8.37	530				447.947	8.37	1100				447.95
27	Perfluoroalkane sulfonamides	FOSA	[C8HF17NO2S]-	497.946	1,1,2,2,3,3,4,4,5,5,6,6,7,7,8,8,8-heptadecafluorooctane-1-sulfonamide	C(C(C(C(C(F)(F)S(=O)(=O)N)(F)F)(F)F)(F)F)(C(C(C(F)(F)F)(F)F)(F)F)(F)F	754-91-6	69785	1a	497.946	9.15	60000	497.947	9.15	65000	497.946	9.16	49000	497.946	9.15	12000	497.946	9.16	38000	497.946	9.15	6200	497.947	9.15	10000	497.946	9.15	5100	497.947	9.15	5300	497.946	9.15	27000	497.946	9.15	3400	497.946	9.16	49000	497.946	9.15	1900	497.946
28	Perfluorooctane sulfonamido acetic acids	FOSAA	[C10H3F17NO4S]-	555.952	2-(1,1,2,2,3,3,4,4,5,5,6,6,7,7,8,8,8-heptadecafluorooctylsulfonylamino)acetic acid	C(C(=O)O)NS(=O)(=O)C(C(C(C(C(C(C(C(F)(F)F)(F)F)(F)F)(F)F)(F)F)(F)F)(F)F)(F)F	2806-24-8	10507011	1a	555.952	8.29	12000	555.951	8.29	8000	555.951	8.3	2800																			555.952	8.28	6200				555.951	8.3	2800	555.95	8.3	140	555.951
29	Perfluorooctane sulfonamido acetic acids	MeFOSAA	[C11H5F17NO4S]-	569.967	2-[1,1,2,2,3,3,4,4,5,5,6,6,7,7,8,8,8-heptadecafluorooctylsulfonyl(methyl)amino]acetic acid	CN(CC(=O)O)S(=O)(=O)C(C(C(C(C(C(C(C(F)(F)F)(F)F)(F)F)(F)F)(F)F)(F)F)(F)F)(F)F	2355-31-9	22286931	1a	569.966	8.66	3000	569.967	8.66	3000	569.967	8.67	1400	569.966	8.67	320	569.966	8.66	830	569.967	8.67	420	569.965	8.66	680	569.965	8.66	200	569.966	8.65	470	569.967	8.65	990	569.966	8.66	90	569.967	8.67	1400	569.968	8.66	120	569.967
30	Perfluorooctane sulfonamido acetic acids	EtFOSAA	[C12H7F17NO4S]-	583.983	2-[ethyl(1,1,2,2,3,3,4,4,5,5,6,6,7,7,8,8,8-heptadecafluorooctylsulfonyl)amino]acetic acid	CCN(CC(=O)O)S(=O)(=O)C(C(C(C(C(C(C(C(F)(F)F)(F)F)(F)F)(F)F)(F)F)(F)F)(F)F)(F)F	2991-50-6	18134	1a	583.983	9.03	4000	583.983	9.03	4400	583.983	9.03	2900	583.982	9.03	350	583.983	9.03	900	583.983	9.03	410	583.983	9.02	480	583.983	9.03	250	583.982	9.02	570	583.983	9.01	1900				583.983	9.03	2900	583.985	9.01	170	583.983
31	Fluorotelomer sulfonic acids	6:2 FTSA	[C8H4F13O3S]-	426.968	3,3,4,4,5,5,6,6,7,7,8,8,8-tridecafluorooctane-1-sulfonic acid	C(CS(=O)(=O)O)C(C(C(C(C(C(F)(F)F)(F)F)(F)F)(F)F)(F)F)(F)F	27619-97-2	119688	1a	426.967	7.07	210	426.965	7.06	220	426.966	7.07	3200				426.966	7.08	1800	426.968	7.08	710	426.966	7.07	3400				426.967	7.07	340	426.967	7.06	5000	426.966	7.07	1600	426.966	7.07	3200	426.967	7.07	2500	426.966
32	Fluorotelomer sulfonic acids	8:2 FTSA	[C10H4F17O3S]-	526.962	3,3,4,4,5,5,6,6,7,7,8,8,9,9,10,10,10-heptadecafluorodecane-1-sulfonic acid	C(CS(=O)(=O)O)C(C(C(C(C(C(C(C(F)(F)F)(F)F)(F)F)(F)F)(F)F)(F)F)(F)F)(F)F	39108-34-4	3016044	1a																						526.96	8.31	1500													526.961	8.32	850
33	Fluorotelomer sulfonic acids	10:2 FTSA	[C12H4F21O3S]-	626.955	3,3,4,4,5,5,6,6,7,7,8,8,9,9,10,10,11,11,12,12,12-henicosafluorododecane-1-sulfonic acid	C(CS(=O)(=O)O)C(C(C(C(C(C(C(C(C(C(F)(F)F)(F)F)(F)F)(F)F)(F)F)(F)F)(F)F)(F)F)(F)F)(F)F	120226-60-0	23136180	2c	626.955	9.68	3900	626.955	9.69	4100	626.956	9.68	1800	626.956	9.69	1600	626.956	9.68	6900	626.956	9.68	4000	626.956	9.68	5300	626.955	9.69	1900	626.955	9.67	2600	626.956	9.67	2300	626.955	9.68	630	626.956	9.68	1800	626.955	9.68	940	626.955
34	Fluorotelomer sulfonic acids	12:2 FTSA	[C14H4F25O3S]-	726.949	3,3,4,4,5,5,6,6,7,7,8,8,9,9,10,10,11,11,12,12,13,13,14,14,14-pentacosafluorotetradecane-1-sulfonic acid	C(CS(=O)(=O)O)C(C(C(C(C(C(C(C(C(C(C(C(F)(F)F)(F)F)(F)F)(F)F)(F)F)(F)F)(F)F)(F)F)(F)F)(F)F)(F)F)(F)F	149246-64-0	23136179	2c	726.95	10.34	2200	726.95	10.34	3100	726.949	10.33	2000	726.95	10.33	1800	726.95	10.33	4400	726.949	10.33	2000	726.95	10.33	2300	726.951	10.33	1300	726.95	10.33	1100				726.951	10.33	750	726.949	10.33	2000	726.952	10.33	900	726.95
35	Fluorotelomer sulfonic acids	14:2 FTSA	[C16H4F29O3S]-	826.943	3,3,4,4,5,5,6,6,7,7,8,8,9,9,10,10,11,11,12,12,13,13,14,14,15,15,16,16,16-nonacosafluorohexadecane-1-sulfonic acid	C(CS(=O)(=O)O)C(C(C(C(C(C(C(C(C(C(C(C(C(C(F)(F)F)(F)F)(F)F)(F)F)(F)F)(F)F)(F)F)(F)F)(F)F)(F)F)(F)F)(F)F)(F)F)(F)F	1377603-17-2	101318432	2c	826.946	10.43	100	826.939	10.5	130				826.942	10.5	160	826.943	10.5	370	826.944	10.5	150	826.952	10.43	190	826.946	10.5	86	826.946	10.44	280
36	Perfluoroalkyl phosphinic acids	PFPiA (C6/C6)	[C12F26O2P]-	700.923	bis(1,1,2,2,3,3,4,4,5,5,6,6,6-tridecafluorohexyl)phosphinic acid	C(C(C(C(F)(F)P(=O)(C(C(C(C(C(C(F)(F)F)(F)F)(F)F)(F)F)(F)F)(F)F)O)(F)F)(F)F)(C(C(F)(F)F)(F)F)(F)F	40143-77-9	71363384	1a	700.923	10.16	12000	700.923	10.16	7100	700.923	10.15	3500	700.923	10.16	2200	700.922	10.15	4500	700.921	10.16	1200	700.923	10.16	2900	700.921	10.15	730	700.923	10.15	1400	700.923	10.14	10000	700.922	10.15	610	700.923	10.15	3500	700.921	10.16	420	700.922
37	Perfluoroalkyl phosphinic acids	PFPiA (C6/C8)	[C14F30O2P]-	800.916	bis(1,1,2,2,3,3,4,4,5,5,6,6,7,7,7-pentadecafluoroheptyl)phosphinic acid	C(C(C(C(F)(F)F)(F)F)(F)F)(C(C(C(F)(F)P(=O)(C(C(C(C(C(C(C(F)(F)F)(F)F)(F)F)(F)F)(F)F)(F)F)(F)F)O)(F)F)(F)F)(F)F	158986-67-5	15930819	1a	800.917	10.4	11000	800.916	10.4	9600	800.916	10.39	4600	800.916	10.39	3000	800.916	10.4	9400	800.915	10.39	1700	800.916	10.4	3700	800.914	10.39	1000	800.916	10.39	1700				800.913	10.39	760	800.916	10.39	4600	800.911	10.39	670	800.913
38	Perfluoroalkyl phosphinic acids	PFPiA (C8/C8)	[C16F34O2P]-	900.91	bis(1,1,2,2,3,3,4,4,5,5,6,6,7,7,8,8,8-heptadecafluorooctyl)phosphinic acid	C(C(C(C(C(F)(F)P(=O)(C(C(C(C(C(C(C(C(F)(F)F)(F)F)(F)F)(F)F)(F)F)(F)F)(F)F)(F)F)O)(F)F)(F)F)(F)F)(C(C(C(F)(F)F)(F)F)(F)F)(F)F	40143-79-1	13528039	1a	900.91	10.52	1600	900.91	10.52	2600	900.91	10.52	2000	900.91	10.51	1500	900.909	10.52	3400	900.91	10.51	1100	900.91	10.51	1100	900.909	10.51	1200	900.911	10.51	650							900.91	10.52	2000				900.91
39	Perfluoroalkyl ether sulfonic acids	PFESA n+m=7	[C7F15O4S]-	464.928	-	-	-	139594679, 139594862, 139595640, 14787948, 155235008, 90216550	4													464.928	7.43	410
40	Perfluoroalkyl ether sulfonic acids	PFESA n+m=8	[C8F17O4S]-	514.925	-	-	-	139594536, 139596291, 139598276, 20279150, 22568764, 88532751	4	514.917	8.04	2200	514.918	8.05	890	514.917	8.07	300	514.917	8.07	380	514.918	8.07	780	514.915	8.06	590	514.92	8.05	630	514.919	8.07	190	514.922	8.07	230							514.917	8.07	300	514.921	8.07	120	514.918
41	Perfluoroalkyl ether sulfonic acids	PFESA n+m=9	[C9F19O4S]-	564.922	-	-	-	139594233, 139595773, 139597196, 139811186, 168509881	4	564.921	8.72	1600	564.921	8.72	1500	564.92	8.72	1900	564.92	8.73	1300	564.921	8.72	2000	564.92	8.72	1500	564.922	8.72	1400	564.92	8.72	1700	564.921	8.71	1100	564.922	8.71	1600				564.92	8.72	1900				564.92
42	Perfluoroalkyl ether sulfonic acids	PFESA n+m=10	[C10F21O4S]-	614.919	-	-	-	139594776, 139595990, 14203359, 165364510	4	614.918	9.33	240	614.917	9.33	250	614.914	9.32	160				614.92	9.32	660	614.916	9.32	170																614.914	9.32	160
43	Perfluoroalkyl ether sulfonic acids	PFESA n+m=11	[C11F23O4S]-	664.916	-	-	-	139594534, 163324812, 165364509	4	664.919	9.89	330	664.917	9.9	370							664.917	9.89	660	664.917	9.9	270	664.919	9.9	300
44	Perfluoroalkyl ether sulfonic acids	PFESA n+m=12	[C12F25O4S]-	714.912	-	-	-	139596301, 162679396, 87218359, 165364498	4	714.914	10.21	300	714.91	10.2	470	714.909	10.21	600				714.91	10.2	750	714.91	10.2	460	714.913	10.2	370													714.909	10.21	600
45	Perfluoroalkyl ether sulfonic acids	PFESA n+m=13	[C13F27O4S]-	764.909	-	-	-	162679387, 163324814, 165364508	4	764.92	10.39	590										764.914	10.35	770				764.915	10.34	250
46	Fluorotelomer sulfates	6:2-FTOH-Sulfate	[C8H4F13O4S]-	442.963	3,3,4,4,5,5,6,6,7,7,8,8,8-tridecafluorooctyl hydrogen sulfate	C(COS(=O)(=O)O)C(C(C(C(C(C(F)(F)F)(F)F)(F)F)(F)F)(F)F)(F)F	82711-15-7	91350838	4	442.962	7.04	370										442.962	7.04	390				442.961	7.04	820				442.961	7.05	520
47	Fluorotelomer sulfates	7:2-FTOH-Sulfate	[C9H4F15O4S]-	492.96	3,3,4,4,5,5,6,6,7,7,8,8,9,9,9-pentadecafluorononyloxysulfonic acid	O=S(=O)(O)OCCC(F)(F)C(F)(F)C(F)(F)C(F)(F)C(F)(F)C(F)(F)C(F)(F)F	-	-	4	492.959	7.8	170							492.96	7.83	290	492.959	7.81	460	492.957	7.81	240	492.958	7.79	370	492.958	7.82	160	492.957	7.8	160
48	Fluorotelomer sulfates	8:2-FTOH-Sulfate	[C10H4F17O4S]-	542.956	3,3,4,4,5,5,6,6,7,7,8,8,9,9,10,10,10-heptadecafluorodecyl hydrogen sulfate	C(COS(=O)(=O)O)C(C(C(C(C(C(C(C(F)(F)F)(F)F)(F)F)(F)F)(F)F)(F)F)(F)F)(F)F	-	15936172	4	542.955	8.25	690	542.956	8.25	1200	542.955	8.26	890	542.956	8.26	2800	542.955	8.26	4300	542.956	8.26	1500	542.955	8.24	1300	542.955	8.25	400	542.955	8.25	370	542.956	8.24	360				542.955	8.26	890	542.955	8.25	150	542.956
49	Fluorotelomer sulfates	10:2-FTOH-Sulfate	[C12H4F21O4S]-	642.95	3,3,4,4,5,5,6,6,7,7,8,8,9,9,10,10,11,11,12,12,12-henicosafluorododecyl hydrogen sulfate	C(COS(=O)(=O)O)C(C(C(C(C(C(C(C(C(C(F)(F)F)(F)F)(F)F)(F)F)(F)F)(F)F)(F)F)(F)F)(F)F)(F)F	-	22639323	4	642.95	9.6	420	642.95	9.6	850	642.95	9.6	540	642.951	9.6	1300	642.95	9.6	2100	642.95	9.6	810	642.952	9.6	510	642.951	9.6	170	642.951	9.59	170							642.95	9.6	540				642.951
50	Fluorotelomer sulfates	12:2-FTOH-Sulfate	[C14H4F25O4S]-	742.944	3,3,4,4,5,5,6,6,7,7,8,8,9,9,10,10,11,11,12,12,13,13,14,14,14-pentacosafluorotetradecyl hydrogen sulfate	C(COS(=O)(=O)O)C(C(C(C(C(C(C(C(C(C(C(C(F)(F)F)(F)F)(F)F)(F)F)(F)F)(F)F)(F)F)(F)F)(F)F)(F)F)(F)F)(F)F	-	138395092	4	742.941	10.31	290	742.94	10.31	390	742.936	10.31	130	742.942	10.31	410	742.941	10.31	730	742.942	10.26	210	742.942	10.27	410				742.943	10.26	170							742.936	10.31	130
51	Perfluoroalkyl pentafluorosulfanyl sulfonic acids	F5S-PFLSA n=8	[C8F21O3S2]-	606.896	1,1,2,2,3,3,4,4,5,5,6,6,7,7,8,8-hexadecafluoro-8-(pentafluoro-λ6-sulfanyl)octane-1-sulfonic acid	C(C(C(C(C(F)(F)S(F)(F)(F)(F)F)(F)F)(F)F)(F)F)(C(C(C(F)(F)S(=O)(=O)O)(F)F)(F)F)(F)F	2089109-34-0	139596679	2b	606.895	9.19	1300	606.894	9.19	1300	606.895	9.19	1500	606.894	9.19	630	606.895	9.19	3300	606.894	9.19	930	606.894	9.18	700	606.891	9.19	810										606.895	9.19	1500				606.893
52	Perfluoroalkyl pentafluorosulfanyl sulfonic acids	F5S-PFLSA n=9	[C9F23O3S2]-	656.893	1,1,2,2,3,3,4,4,5,5,6,6,7,7,8,8,9,9-octadecafluoro-9-(pentafluoro-λ6-sulfanyl)nonane-1-sulfonic acid	C(C(C(C(C(F)(F)S(=O)(=O)O)(F)F)(F)F)(F)F)(C(C(C(C(F)(F)S(F)(F)(F)(F)F)(F)F)(F)F)(F)F)(F)F	2089109-35-1	139595118	2b	656.891	9.77	2200	656.893	9.77	4100	656.893	9.76	2900	656.89	9.77	1300	656.893	9.76	6100	656.891	9.76	1600	656.89	9.76	1100	656.891	9.76	590				656.893	9.74	410				656.893	9.76	2900				656.889
53	Perfluoroalkyl pentafluorosulfanyl sulfonic acids	F5S-PFLSA n=10	[C10F25O3S2]-	706.89	1,1,2,2,3,3,4,4,5,5,6,6,7,7,8,8,9,9,10,10-icosafluoro-10-(pentafluoro-λ6-sulfanyl)decane-1-sulfonic acid	C(C(C(C(C(C(F)(F)S(F)(F)(F)(F)F)(F)F)(F)F)(F)F)(F)F)(C(C(C(C(F)(F)S(=O)(=O)O)(F)F)(F)F)(F)F)(F)F	-	163323945	3d	706.889	10.2	680	706.889	10.19	930	706.889	10.19	830	706.893	10.19	640	706.89	10.19	1200	706.89	10.19	660	706.891	10.2	490							706.894	10.18	750				706.889	10.19	830
54	Perfluoroalkyl suflinates	6:1 PFESu	[C8H2F13O4S]-	440.947	sulfino 3,3,4,4,5,5,6,6,7,7,8,8,8-tridecafluorooctanoate	O=C(CC(F)(F)C(F)(F)C(F)(F)C(F)(F)C(F)(F)C(F)(F)F)OS(=O)O	-	22759348*	4													440.946	7.09	150	440.946	7.09	340	440.946	7.08	940	440.946	7.1	220	440.946	7.09	520				440.947	7.09	790				440.945	7.09	230
55	Perfluoroalkyl suflinates	8:1 PFESu	[C10H2F17O4S]-	540.941	sulfino 3,3,4,4,5,5,6,6,7,7,8,8,9,9,10,10,10-heptadecafluorodecanoate	O=C(CC(F)(F)C(F)(F)C(F)(F)C(F)(F)C(F)(F)C(F)(F)C(F)(F)C(F)(F)F)OS(=O)O	-	-	3b	540.939	8.32	10000	540.939	8.32	9500	540.941	8.33	3100	540.94	8.34	5100	540.94	8.33	21000	540.941	8.33	18000	540.941	8.32	33000	540.94	8.33	14000	540.94	8.31	21000	540.941	8.31	14000	540.941	8.32	6600	540.941	8.33	3100	540.94	8.33	6600	540.94
56	Perfluoroalkyl suflinates	10:1 PFESu	[C12H2F21O4S]-	640.934	sulfino 3,3,4,4,5,5,6,6,7,7,8,8,9,9,10,10,11,11,12,12,12-henicosafluorododecanoate	O=C(CC(F)(F)C(F)(F)C(F)(F)C(F)(F)C(F)(F)C(F)(F)C(F)(F)C(F)(F)C(F)(F)C(F)(F)F)OS(=O)O	-	-	3b	640.934	9.68	4800	640.934	9.68	5900	640.935	9.68	2600	640.934	9.68	2200	640.935	9.68	10000	640.935	9.68	3900	640.935	9.68	6800	640.934	9.68	2300	640.935	9.67	3300	640.935	9.65	3200	640.933	9.67	780	640.935	9.68	2600	640.934	9.68	910	640.934
57	Perfluoroalkyl suflinates	12:2 PFESu	[C14H2F25O4S]-	740.928	sulfino 3,3,4,4,5,5,6,6,7,7,8,8,9,9,10,10,11,11,12,12,13,13,14,14,14-pentacosafluorotetradecanoate	O=C(CC(F)(F)C(F)(F)C(F)(F)C(F)(F)C(F)(F)C(F)(F)C(F)(F)C(F)(F)C(F)(F)C(F)(F)C(F)(F)C(F)(F)F)OS(=O)O	-	-	4	740.925	10.33	450	740.927	10.33	680	740.927	10.32	370	740.928	10.33	340	740.928	10.32	1200	740.927	10.32	390	740.928	10.33	520	740.931	10.32	220	740.927	10.32	270							740.927	10.32	370	740.922	10.32	130	740.923
58	Fluorotelomer sulfonamide	6:2/6:2 FTSAm	[C16H8F26NO4S2]-	835.949	3,3,4,4,5,5,6,6,7,7,8,8,8-tridecafluoro-N-(3,3,4,4,5,5,6,6,7,7,8,8,8-tridecafluorooctanesulfonyl)octane-1-sulfonamide	O=S(=O)(CCC(F)(F)C(F)(F)C(F)(F)C(F)(F)C(F)(F)C(F)(F)F)NS(=O)(=O)CCC(F)(F)C(F)(F)C(F)(F)C(F)(F)C(F)(F)C(F)(F)F	-	-	3b	835.948	10.3	500	835.948	10.3	630	835.949	10.3	330	835.949	10.3	900	835.95	10.3	9200	835.948	10.3	1700	835.948	10.3	5500	835.948	10.3	1200	835.949	10.29	2300				835.948	10.29	350	835.949	10.3	330	835.95	10.29	340
59	Fluorotelomer sulfonamide	6:2/8:2 FTSAm	[C18H8F30NO4S2]-	935.943	3,3,4,4,5,5,6,6,7,7,8,8,9,9,9-pentadecafluoro-N-(3,3,4,4,5,5,6,6,7,7,8,8,9,9,9-pentadecafluorononanesulfonyl)nonane-1-sulfonamide	O=S(=O)(CCC(F)(F)C(F)(F)C(F)(F)C(F)(F)C(F)(F)C(F)(F)C(F)(F)F)NS(=O)(=O)CCC(F)(F)C(F)(F)C(F)(F)C(F)(F)C(F)(F)C(F)(F)C(F)(F)F	-	-	3b										935.943	10.45	120	935.942	10.45	1300	935.936	10.45	95	935.941	10.45	300	935.943	10.45	84	935.939	10.45	150
60	Fluorotelomer sulfonamide	8:2/8:2 FTSAm	[C20H8F34NO4S2]-	1035.94	3,3,4,4,5,5,6,6,7,7,8,8,9,9,10,10,10-heptadecafluoro-N-(3,3,4,4,5,5,6,6,7,7,8,8,9,9,10,10,10-heptadecafluorodecanesulfonyl)decane-1-sulfonamide	O=S(=O)(CCC(F)(F)C(F)(F)C(F)(F)C(F)(F)C(F)(F)C(F)(F)C(F)(F)C(F)(F)F)NS(=O)(=O)CCC(F)(F)C(F)(F)C(F)(F)C(F)(F)C(F)(F)C(F)(F)C(F)(F)C(F)(F)F	-	-	4													1035.93	10.56	47
61	Unknown	[C13H10F17NO4S]	[C13H9F17NO4S]-	597.999	-	-	-	86229431, 162786, 6455028, 18402033, 20272204, 53737205, 92036866, 153706121, 157067787, 101646941, 101646944, 140420497, 162541618, 163324923, 166652815	4										597.998	8.26	1100	597.997	8.25	680	597.999	8.26	560	597.998	8.25	420	598	8.26	110	597.999	8.25	58													597.999
62	Unknown	[C14H10F19NO4S]	[C14H9F19NO4S]-	647.995	-	-	-	-	4	647.995	8.95	950	647.995	8.94	890	647.996	8.94	580	647.995	8.95	310	647.995	8.94	600	647.995	8.95	280	647.996	8.94	440	647.994	8.94	140	647.995	8.93	110	647.995	8.93	730				647.996	8.94	580	647.995	8.93	43	647.995
63	Unknown	[C15H10F21NO4S]	[C15H9F21NO4S]-	697.992	-	-	-	163324777	4				697.994	9.61	67				697.992	9.62	1300	697.991	9.61	670	697.992	9.61	550	697.992	9.62	450	697.991	9.62	96	697.992	9.6	56	697.993	9.6	95										697.992
64	Unknown	[C15H10F21NO4S]	[C15H9F21NO4S]-	747.989	-	-	-	-	4	747.989	10.14	190	747.989	10.13	190	747.988	10.13	110	747.989	10.14	170	747.988	10.13	280	747.986	10.13	150	747.989	10.14	140				747.99	10.12	120	747.988	10.12	57				747.988	10.13	110
65	Unknown	[C16H10F23NO4S]	[C16H9F23NO4S]-	797.986	-	-	-	-	4										797.986	10.32	1100	797.987	10.32	520	797.985	10.32	270	797.987	10.31	110	797.99	10.31	39
66	Unknown	[C17H10F25NO4S]	[C17H9F25NO4S]-	847.983	-	-	-	-	4													847.982	10.41	110
67	Bis(perfluoroalkyl)sulfonimide	Bistriflimide	[C2F6NO4S2]-	279.918	1,1,1-trifluoro-N-(trifluoromethylsulfonyl)methanesulfonamide	O=S(=O)(NS(=O)(=O)C(F)(F)F)C(F)(F)F	91742-21-1	157857	1a													279.916	5.66	110	279.915	5.66	34	279.918	5.66	55				279.915	5.66	220
68	Bis(perfluoroalkyl)sulfonimide	[C10HF22NO4S2]	[C10F22NO4S2]-	679.892	1,1,2,2,3,3,4,4,5,5,5-undecafluoro-N-(1,1,2,2,3,3,4,4,5,5,5-undecafluoropentylsulfonyl)pentane-1-sulfonamide	O=S(=O)(NS(=O)(=O)C(F)(F)C(F)(F)C(F)(F)C(F)(F)C(F)(F)F)C(F)(F)C(F)(F)C(F)(F)C(F)(F)C(F)(F)F	752232-72-7	88203921	4	679.892	9.45	220	679.892	9.45	170							679.892	9.45	270	679.889	9.46	100	679.892	9.45	170
69	Bis(perfluoroalkyl)sulfonimide	[C11HF24NO4S2]	[C11F24NO4S2]-	729.889	1,1,2,2,3,3,4,4,5,5,5-undecafluoro-N-(1,1,2,2,3,3,4,4,5,5,6,6,6-tridecafluorohexanesulfonyl)pentane-1-sulfonamide	O=S(=O)(NS(=O)(=O)C(F)(F)C(F)(F)C(F)(F)C(F)(F)C(F)(F)C(F)(F)F)C(F)(F)C(F)(F)C(F)(F)C(F)(F)C(F)(F)F	-	-	4	729.887	9.97	200	729.887	9.97	180	729.889	9.95	66				729.888	9.96	310	729.885	9.96	95																729.889	9.95	66				729.884
70	Bis(perfluoroalkyl)sulfonimide	[C12HF26NO4S2]	[C12F26NO4S2]-	779.886	1,1,2,2,3,3,4,4,5,5,6,6,6-tridecafluoro-N-(1,1,2,2,3,3,4,4,5,5,6,6,6-tridecafluorohexylsulfonyl)hexane-1-sulfonamide	O=S(=O)(NS(=O)(=O)C(F)(F)C(F)(F)C(F)(F)C(F)(F)C(F)(F)C(F)(F)F)C(F)(F)C(F)(F)C(F)(F)C(F)(F)C(F)(F)C(F)(F)F	213342-85-9	10898051	4	779.886	10.21	370	779.888	10.21	410	779.882	10.2	170	779.884	10.22	120	779.886	10.21	930	779.883	10.21	130	779.886	10.21	320							779.882	10.2	360				779.882	10.2	170				779.881
71	Bis(perfluoroalkyl)sulfonimide	[C13HF28NO4S2]	[C13F28NO4S2]-	829.883	1,1,2,2,3,3,4,4,5,5,6,6,6-tridecafluoro-N-(1,1,2,2,3,3,4,4,5,5,6,6,7,7,7-pentadecafluoroheptanesulfonyl)hexane-1-sulfonamide	O=S(=O)(NS(=O)(=O)C(F)(F)C(F)(F)C(F)(F)C(F)(F)C(F)(F)C(F)(F)C(F)(F)F)C(F)(F)C(F)(F)C(F)(F)C(F)(F)C(F)(F)C(F)(F)F	-	-	4													829.879	10.32	140
72	Bis(perfluoroalkyl)sulfonimide	[C14HF30NO4S2]	[C14F30NO4S2]-	879.88	1,1,2,2,3,3,4,4,5,5,6,6,7,7,7-pentadecafluoro-N-(1,1,2,2,3,3,4,4,5,5,6,6,7,7,7-pentadecafluoroheptylsulfonyl)heptane-1-sulfonamide	O=S(=O)(NS(=O)(=O)C(F)(F)C(F)(F)C(F)(F)C(F)(F)C(F)(F)C(F)(F)C(F)(F)F)C(F)(F)C(F)(F)C(F)(F)C(F)(F)C(F)(F)C(F)(F)C(F)(F)F	1040629-78-4	154704528	4													879.874	10.4	130
73	PFOS derivatives	H-PFOS	[C8HF16O3S]-	480.94	1,1,2,2,3,3,4,4,5,5,6,6,7,8,8,8-hexadecafluorooctane-1-sulfonic acid	C(C(C(C(C(C(C(F)(F)S(=O)(=O)O)(F)F)(F)F)(F)F)(F)F)(F)F)(C(F)(F)F)F	2089109-58-8	139596859	4																												480.939	7.71	3600
74	PFOS derivatives	Cl-PFOS	[C8F16ClO3S]-	514.901	8-chloro-1,1,2,2,3,3,4,4,5,5,6,6,7,7,8,8-hexadecafluorooctane-1-sulfonic acid	C(C(C(C(C(F)(F)Cl)(F)F)(F)F)(F)F)(C(C(C(F)(F)S(=O)(=O)O)(F)F)(F)F)(F)F	777011-38-8	15564880	1a?	514.901	7.87	2400	514.902	8.03	5900	514.902	8.04	3700	514.902	8.05	2200	514.902	8.04	10000	514.902	8.04	3300	514.904	8.03	4800	514.903	8.05	1500	514.906	8.03	2000	514.9	8.12	990	514.899	8.12	200	514.902	8.04	3700	514.904	8.04	500	514.9
75	PFOS derivatives	PFECHS	[C8F15O3S]-	460.933	1,2,2,3,3,4,5,5,6,6-decafluoro-4-(1,1,2,2,2-pentafluoroethyl)cyclohexane-1-sulfonic acid	C1(C(C(C(C(C1(F)F)(F)F)(F)S(=O)(=O)O)(F)F)(F)F)(C(C(F)(F)F)(F)F)F	646-83-3	101650	1b	460.932	7.28	3600	460.933	7.27	2200	460.932	7.27	1200	460.934	7.29	880	460.932	7.28	1300	460.932	7.27	780	460.932	7.27	1300	460.932	7.28	620	460.934	7.28	1300	460.933	7.27	2500				460.932	7.27	1200	460.931	7.28	310	460.937
76	-	FAP	[C6F18P]-	444.946	1-Ethyl-3-methylimidazolium tris(pentrafluoroethyl)trifluorophosphate	CCN1C=C[N+](=C1)C.C(C(F)(F)[P-](C(C(F)(F)F)(F)F)(C(C(F)(F)F)(F)F)(F)(F)F)(F)(F)F	377739-43-0	164679371	1a										444.943	7.64	110	444.944	7.63	2800	444.944	7.63	6900	444.944	7.62	11000	444.944	7.63	38000	444.945	7.62	25000				444.945	7.62	83				444.945	7.62	11000
77	-	HMSO	[C9H3F17NO4S2]-	575.924	1,1,2,2,3,3,4,4,5,5,6,6,7,7,8,8,8-heptadecafluoro-N-methylsulfonyloctane-1-sulfonamide	CS(=O)(=O)NS(=O)(=O)C(C(C(C(C(C(C(C(F)(F)F)(F)F)(F)F)(F)F)(F)F)(F)F)(F)F)(F)F	-	140529081	4	575.923	8.03	4500	575.923	8.03	3500	575.923	8.04	830	575.924	8.04	470	575.923	8.03	2500	575.923	8.04	1600	575.923	8.02	3000	575.923	8.03	1100	575.923	8.03	2500	575.924	8.02	4400	575.924	8.02	630	575.923	8.04	830	575.923	8.03	370	575.923
78	-	EtFOSA-Sulfate	[C12H9F17NO6S2]-	649.961	2-[ethyl(1,1,2,2,3,3,4,4,5,5,6,6,7,7,8,8,8-heptadecafluorooctylsulfonyl)amino]ethyl hydrogen sulfate	CCN(CCOS(=O)(=O)O)S(=O)(=O)C(C(C(C(C(C(C(C(F)(F)F)(F)F)(F)F)(F)F)(F)F)(F)F)(F)F)(F)F	2558-75-0	17509	4	649.961	9.18	5200	649.961	9.18	10000	649.96	9.18	6500	649.959	9.19	220	649.96	9.18	1400	649.96	9.18	320	649.961	9.17	590	649.961	9.18	140	649.961	9.16	260	649.961	9.17	1200				649.96	9.18	6500	649.958	9.17	64	649.96
BLKO	BREAM LIVER; KOBLENZ (RHINE)
BLBL	BREAM LIVER; BLANKENESE (ELBE)
BLDE	BREAM LIVER; DESSAU (MULDE)
BLPR	BREAM LIVER; PROSSEN (ELBE)
[truncated: 11 more columns]

## Sheet: Co-eluting compounds
Overlaid chromatographic peaks of the co-eluting compounds at the same retention time.
									10:2 FTSA
									10:1 PFESu
									PFUnDS
									PFESA n+m=11
									PFTrDS
									6:2/6:2 FTSAm
									PFTeDS
									PFESA n+m=13
									PFPiA (C6/C8)
									PFESA n+m=12
									[C12HF26NO4S2]
									12:2 FTSA
									12:2 PFESu
									[C13HF28NO4S2]
